# Supplementary material for: Crystal structures and supra­molecular inter­actions of prism[6]arene-based host–guest systems with dihalohexa­nes
Source: Acta Crystallogr E Crystallogr Commun. 2025 May 2;81(Pt 6):452–7. doi: 10.1107/S2056989025003767 (PMC12142403; doi:10.1107/S2056989025003767)
Supplement: Supplementary file 1 [file e-81-00452-sup1.cif]

##############################################################################
#                                                                            #
# This CIF contains the data in a paper accepted for publication in          #
# Acta Crystallographica Section E. It conforms to the requirements of       #
# Notes for Authors for Acta Crystallographica Section E, and has been       #
# peer reviewed under the auspices of the IUCr Commission on Journals.       #
#                                                                            #
# Full details of the Crystallographic Information File format               #
# are given in the paper "The Crystallographic Information File (CIF):       #
# a New Standard Archive File for Crystallography" by S. R. Hall, F. H.      #
# Allen and I. D. Brown [Acta Cryst. (1991), A47, 655-685].                  #
#                                                                            #
# The current version of the core CIF dictionary is obtainable from          #
# ftp://ftp.iucr.org/pub/cif_core.dic.                                       #
#                                                                            #
# Software is freely available for graphical display of the structure(s)     #
# in this CIF. For information consult the CIF software page                 #
# http://www.iucr.org/resources/cif/software.                                #
#                                                                            #
# This file may be used for bona fide research purposes within the           #
# scientific community so long as proper attribution is given to the journal # 
# article from which it was obtained.                                        #
#                                                                            #
##############################################################################
data_PS6_HexCl2
_audit_creation_method     'SHELXL-2019/3'
_journal_date_recd_electronic     2025-03-17
_journal_date_accepted     2025-04-25
_journal_name_full     'Acta Crystallographica, Section E'
_journal_year     2025
_journal_volume     81
_journal_issue      1
_journal_page_first     0
_journal_page_last     0
_journal_paper_category     GO
_journal_paper_doi     10.1107/S2056989025003767
_journal_coeditor_code     DX2066
_publ_contact_author_name     'Talal F. Al-Azemi'
_publ_contact_author_address
;
Department of Chemistry, Kuwait University,
P O Box 5969, Safat 13060,
Kuwait
;
_publ_contact_author_email     't.alazemi@ku.edu.kw'
_publ_contact_author_fax     '+965-2481-6482'
_publ_contact_author_phone     '+965-2498-5540'
_publ_section_title
;
Crystal structures and supramolecular interactions of prism[6]arene-based
host--guest systems with dihalohexanes
;
loop_
    _publ_author_name
    _publ_author_footnote
    _publ_author_address
    'Vinodh, Mickey' .
;
Department of Chemistry, Kuwait University,
PO Box 5969, Safat 13060,
Kuwait
;
    'Abdeljaber, Nour O.' .
;
Department of Chemistry, Kuwait University,
PO Box 5969, Safat 13060,
Kuwait
;
    'Alipour, Fatemeh H.' .
;
Department of Chemistry, Kuwait University,
PO Box 5969, Safat 13060,
Kuwait
;
    'Al-Azemi, Talal F.' .
;
Department of Chemistry, Kuwait University,
PO Box 5969, Safat 13060,
Kuwait
;
_publ_section_synopsis
;
An investigation is reported of the crystal structures, Hirshfeld surface
analysis and supramolecular interactions of perethoxy
prism[6]arene:dichlorohexane and perethoxy prism[6]arene:diiodohexane
host--guest systems.
;
_chemical_name_systematic
;
Perethoxy-prism[6]arene 1,6-dichlorohexane disolvate
;
_chemical_name_common     ?
_chemical_formula_moiety     'C90 H96 O12, 2(C6 H12 Cl2)'
_chemical_formula_sum     'C102 H120 Cl4 O12'
_chemical_formula_iupac     'C90 H96 O12, 2C6 H12 Cl2'
_chemical_formula_weight     1679.77
_chemical_melting_point     ?
_space_group_crystal_system     monoclinic
_space_group_name_H-M_alt     'C 2/c'
_space_group_name_Hall     '-C 2yc'
loop_
    _space_group_symop_operation_xyz
    'x, y, z'
    '-x, y, -z+1/2'
    'x+1/2, y+1/2, z'
    '-x+1/2, y+1/2, -z+1/2'
    '-x, -y, -z'
    'x, -y, z-1/2'
    '-x+1/2, -y+1/2, -z'
    'x+1/2, -y+1/2, z-1/2'
_cell_length_a     38.722(3)
_cell_length_b     10.4622(7)
_cell_length_c     23.8910(16)
_cell_angle_alpha     90
_cell_angle_beta     106.978(8)
_cell_angle_gamma     90
_cell_volume     9256.9(12)
_cell_formula_units_Z     4
_cell_measurement_reflns_used     14258
_cell_measurement_theta_min     3.2
_cell_measurement_theta_max     24.9
_cell_measurement_temperature     293(2)
_exptl_crystal_description     'Block'
_exptl_crystal_colour     'Colorless'
_exptl_crystal_size_max     0.200
_exptl_crystal_size_mid     0.160
_exptl_crystal_size_min     0.060
_exptl_crystal_density_diffrn     1.205
_exptl_crystal_density_meas     ?
_exptl_crystal_density_method     ?
_exptl_crystal_F_000     3584
_exptl_absorpt_coefficient_mu     0.188
_exptl_absorpt_correction_type     multi-scan
_exptl_absorpt_process_details
;
(ABSCOR; Higashi, 1995)
;
_exptl_absorpt_correction_T_min     0.546
_exptl_absorpt_correction_T_max     0.897
_diffrn_ambient_temperature     293(2)
_diffrn_radiation_type     'Mo K\a'
_diffrn_radiation_wavelength     0.71075
_diffrn_measurement_device_type     'Rigaku R-AXIS RAPID'
_diffrn_measurement_method     \w
_diffrn_detector_area_resol_mean     10.000
_diffrn_reflns_number     31898
_diffrn_reflns_av_R_equivalents     0.1122
_diffrn_reflns_av_unetI/netI     0.0949
_diffrn_reflns_theta_min     3.211
_diffrn_reflns_theta_max     24.963
_diffrn_reflns_theta_full     24.963
_diffrn_measured_fraction_theta_max     0.996
_diffrn_measured_fraction_theta_full     0.996
_diffrn_reflns_limit_h_min     -42
_diffrn_reflns_limit_h_max     45
_diffrn_reflns_limit_k_min     -12
_diffrn_reflns_limit_k_max     12
_diffrn_reflns_limit_l_min     -28
_diffrn_reflns_limit_l_max     28
_refine_special_details     ?
_reflns_number_total     8092
_reflns_number_gt     4016
_reflns_threshold_expression     'I > 2\s(I)'
_refine_ls_structure_factor_coef     Fsqd
_refine_ls_matrix_type     full
_refine_ls_R_factor_all     0.1611
_refine_ls_R_factor_gt     0.0711
_refine_ls_wR_factor_gt     0.1532
_refine_ls_wR_factor_ref     0.1866
_refine_ls_goodness_of_fit_ref     0.996
_refine_ls_restrained_S_all     0.995
_refine_ls_number_reflns     8092
_refine_ls_number_parameters     556
_refine_ls_number_restraints     92
_refine_ls_hydrogen_treatment     constr
_refine_ls_weighting_scheme     calc
_refine_ls_weighting_details
                      'w=1/[\s^2^(Fo^2^)+(0.0844P)^2^] where P=(Fo^2^+2Fc^2^)/3'
_atom_sites_solution_hydrogens     geom
_atom_sites_solution_primary     direct
_atom_sites_solution_secondary     ?
_refine_ls_shift/su_max     0.000
_refine_ls_shift/su_mean     0.000
_refine_diff_density_max     0.281
_refine_diff_density_min     -0.240
_refine_ls_extinction_method     none
_refine_ls_extinction_coef     .
loop_
    _atom_type_symbol
    _atom_type_description
    _atom_type_scat_dispersion_real
    _atom_type_scat_dispersion_imag
    _atom_type_scat_source
    'C' 'C' 0.0033 0.0016
                         'International Tables Vol C Tables 4.2.6.8 and 6.1.1.4'
    'H' 'H' 0.0000 0.0000
                         'International Tables Vol C Tables 4.2.6.8 and 6.1.1.4'
    'O' 'O' 0.0106 0.0060
                         'International Tables Vol C Tables 4.2.6.8 and 6.1.1.4'
    'Cl' 'Cl' 0.1484 0.1585
                         'International Tables Vol C Tables 4.2.6.8 and 6.1.1.4'
_computing_data_collection
;
CrystalClear 2.1 (Rigaku, 2016)
;
_computing_cell_refinement
;
CrystalClear 2.1 (Rigaku, 2016)
;
_computing_data_reduction
;
CrystalClear 2.1 (Rigaku, 2016)
;
_computing_structure_solution
;
CrystalStructure 4.2 (Rigaku, 2017)
;
_computing_structure_refinement
;
<i>SHELXL2019/3</i> (Sheldrick, 2015)
;
_computing_molecular_graphics
;
Mercury (Macrae <i>et al.</i>,  2020)
;
_computing_publication_material     ?
loop_
    _atom_site_type_symbol
    _atom_site_label
    _atom_site_fract_x
    _atom_site_fract_y
    _atom_site_fract_z
    _atom_site_U_iso_or_equiv
    _atom_site_adp_type
    _atom_site_calc_flag
    _atom_site_occupancy
    _atom_site_disorder_assembly
    _atom_site_disorder_group
    Cl Cl1 0.56472(5) 0.59286(18) 0.29326(8) 0.1364(6) Uani d 1 . .
    O O1 0.66007(7) 0.5601(2) 0.46893(11) 0.0558(7) Uani d 1 . .
    C C1 0.65386(8) 0.3419(3) 0.44409(15) 0.0384(8) Uani d 1 . .
    O O2 0.66298(7) -0.0535(2) 0.28958(11) 0.0579(7) Uani d 1 . .
    C C2 0.66023(9) 0.4651(3) 0.42885(15) 0.0415(9) Uani d 1 . .
    Cl Cl2 0.75364(4) 0.66424(12) 0.57427(7) 0.1020(5) Uani d 1 . .
    O O3 0.68655(7) 0.4117(3) 0.20064(12) 0.0676(8) Uani d 1 . .
    C C3 0.66764(10) 0.4906(3) 0.37609(16) 0.0476(9) Uani d 1 . .
    H H3 0.672201 0.574234 0.367057 0.057 Uiso calc 1 . .
    C C4 0.66830(9) 0.3950(3) 0.33767(16) 0.0472(9) Uani d 1 . .
    H H4 0.673150 0.414788 0.302763 0.057 Uiso calc 1 . .
    O O5 0.47899(6) 0.4852(2) 0.40860(12) 0.0580(7) Uani d 1 . .
    C C5 0.66178(8) 0.2668(3) 0.34972(15) 0.0390(8) Uani d 1 . .
    C C6 0.66318(9) 0.1658(3) 0.31055(15) 0.0409(9) Uani d 1 . .
    O O6 0.64885(7) 0.0852(3) 0.56017(12) 0.0671(8) Uani d 1 . .
    C C7 0.65982(9) 0.0426(3) 0.32739(16) 0.0457(9) Uani d 1 . .
    C C10 0.65495(8) 0.2409(3) 0.40455(15) 0.0384(8) Uani d 1 . .
    C C9 0.65053(9) 0.1118(3) 0.41814(16) 0.0461(9) Uani d 1 . .
    H H9 0.645875 0.091879 0.453179 0.055 Uiso calc 1 . .
    C C8 0.65293(10) 0.0156(3) 0.38086(17) 0.0504(10) Uani d 1 . .
    H H8 0.649992 -0.068679 0.390899 0.061 Uiso calc 1 . .
    C C12 0.64242(9) 0.2576(3) 0.20262(15) 0.0430(9) Uani d 1 . .
    C C11 0.67070(9) 0.1915(3) 0.25260(15) 0.0472(9) Uani d 1 . .
    H H11A 0.676156 0.109986 0.237826 0.057 Uiso calc 1 . .
    H H11B 0.692539 0.242525 0.261022 0.057 Uiso calc 1 . .
    C C13 0.65262(9) 0.3629(4) 0.17603(16) 0.0490(10) Uani d 1 . .
    C C15 0.59554(10) 0.3656(4) 0.10091(17) 0.0534(10) Uani d 1 . .
    H H15 0.580666 0.402366 0.066958 0.064 Uiso calc 1 . .
    C C14 0.62879(10) 0.4144(4) 0.12512(17) 0.0565(11) Uani d 1 . .
    H H14 0.636150 0.484363 0.107480 0.068 Uiso calc 1 . .
    C C16 0.58271(9) 0.2596(3) 0.12598(15) 0.0426(9) Uani d 1 . .
    C C17 0.54758(9) 0.2068(3) 0.10158(15) 0.0450(9) Uani d 1 . .
    C C18 0.53695(9) 0.1050(3) 0.12930(17) 0.0476(9) Uani d 1 . .
    C C20 0.59445(10) 0.1009(4) 0.20321(16) 0.0519(10) Uani d 1 . .
    H H20 0.609824 0.062348 0.236216 0.062 Uiso calc 1 . .
    C C19 0.56058(10) 0.0530(4) 0.18043(18) 0.0579(11) Uani d 1 . .
    H H19 0.552971 -0.014967 0.198969 0.069 Uiso calc 1 . .
    C C21 0.60705(9) 0.2069(3) 0.17852(15) 0.0419(9) Uani d 1 . .
    C C22 0.52281(9) 0.2503(4) 0.04232(15) 0.0493(10) Uani d 1 . .
    H H22A 0.535923 0.311378 0.025730 0.059 Uiso calc 1 . .
    H H22B 0.517556 0.176867 0.016425 0.059 Uiso calc 1 . .
    C C24 0.51238(10) 0.4320(3) 0.43228(15) 0.0459(9) Uani d 1 . .
    C C23 0.51300(9) 0.3112(3) 0.45722(15) 0.0440(9) Uani d 1 . .
    C C27 0.57991(9) 0.3132(3) 0.48233(14) 0.0395(8) Uani d 1 . .
    C C26 0.57686(10) 0.4357(3) 0.45583(15) 0.0449(9) Uani d 1 . .
    H H26 0.597767 0.477681 0.454480 0.054 Uiso calc 1 . .
    C C25 0.54456(10) 0.4935(3) 0.43243(16) 0.0468(9) Uani d 1 . .
    H H25 0.543728 0.574720 0.416301 0.056 Uiso calc 1 . .
    C C30 0.58361(10) 0.0823(4) 0.54138(17) 0.0537(10) Uani d 1 . .
    H H30 0.585058 0.007079 0.562668 0.064 Uiso calc 1 . .
    C C29 0.61525(10) 0.1394(4) 0.53691(16) 0.0485(9) Uani d 1 . .
    C C28 0.61390(9) 0.2544(3) 0.50677(15) 0.0416(9) Uani d 1 . .
    C C40 0.70105(12) 0.4994(5) 0.1687(2) 0.0822(15) Uani d 1 . .
    H H40A 0.686704 0.576914 0.161429 0.099 Uiso calc 1 . .
    H H40B 0.700923 0.462680 0.131394 0.099 Uiso calc 1 . .
    O O4 0.50337(7) 0.0539(2) 0.10384(13) 0.0658(8) Uani d 1 . .
    C C38A 0.4882(2) -0.0298(11) 0.1382(4) 0.091(3) Uani d 0.823(19) A 1
    H H38A 0.492301 0.005154 0.177188 0.109 Uiso calc 0.823(19) A 1
    H H38B 0.499786 -0.112834 0.141696 0.109 Uiso calc 0.823(19) A 1
    C C39A 0.4488(3) -0.0440(16) 0.1097(7) 0.154(6) Uani d 0.823(19) A 1
    H H39A 0.438738 -0.099904 0.132620 0.231 Uiso calc 0.823(19) A 1
    H H39B 0.437433 0.038211 0.106636 0.231 Uiso calc 0.823(19) A 1
    H H39C 0.444898 -0.079474 0.071236 0.231 Uiso calc 0.823(19) A 1
    C C38B 0.4787(7) 0.041(4) 0.1381(13) 0.074(8) Uani d 0.177(19) A 2
    H H38C 0.461905 0.111628 0.131336 0.089 Uiso calc 0.177(19) A 2
    H H38D 0.491575 0.036377 0.179484 0.089 Uiso calc 0.177(19) A 2
    C C39B 0.4593(12) -0.082(3) 0.118(3) 0.091(12) Uani d 0.177(19) A 2
    H H39D 0.442150 -0.097576 0.138746 0.136 Uiso calc 0.177(19) A 2
    H H39E 0.446972 -0.076001 0.076526 0.136 Uiso calc 0.177(19) A 2
    H H39F 0.476442 -0.150743 0.124349 0.136 Uiso calc 0.177(19) A 2
    C C37 0.65758(16) -0.2586(4) 0.2485(2) 0.1072(19) Uani d 1 . .
    H H37A 0.650488 -0.345044 0.252785 0.161 Uiso calc 1 . .
    H H37B 0.682274 -0.257160 0.247908 0.161 Uiso calc 1 . .
    H H37C 0.642414 -0.223880 0.212443 0.161 Uiso calc 1 . .
    C C36 0.65381(14) -0.1801(4) 0.29858(19) 0.0790(14) Uani d 1 . .
    H H36A 0.629178 -0.184071 0.300598 0.095 Uiso calc 1 . .
    H H36B 0.669731 -0.212431 0.335087 0.095 Uiso calc 1 . .
    C C35 0.64472(17) 0.7641(4) 0.4955(2) 0.108(2) Uani d 1 . .
    H H35A 0.643353 0.853238 0.485541 0.161 Uiso calc 1 . .
    H H35B 0.663125 0.751231 0.531924 0.161 Uiso calc 1 . .
    H H35C 0.621878 0.736144 0.499213 0.161 Uiso calc 1 . .
    C C34 0.65372(12) 0.6891(3) 0.44855(19) 0.0677(12) Uani d 1 . .
    H H34A 0.633875 0.692308 0.412696 0.081 Uiso calc 1 . .
    H H34B 0.675091 0.723778 0.440774 0.081 Uiso calc 1 . .
    C C33 0.64855(9) 0.3169(3) 0.50395(14) 0.0401(9) Uani d 1 . .
    H H33A 0.668445 0.263923 0.525957 0.048 Uiso calc 1 . .
    H H33B 0.650637 0.398196 0.524205 0.048 Uiso calc 1 . .
    C C32 0.54691(9) 0.2518(3) 0.48389(15) 0.0431(9) Uani d 1 . .
    C C31 0.55082(10) 0.1343(3) 0.51531(16) 0.0503(10) Uani d 1 . .
    H H31 0.530230 0.092106 0.517997 0.060 Uiso calc 1 . .
    C C42 0.47697(10) 0.6130(4) 0.38585(18) 0.0582(11) Uani d 1 . .
    H H42A 0.487362 0.616032 0.353526 0.070 Uiso calc 1 . .
    H H42B 0.490389 0.671011 0.416073 0.070 Uiso calc 1 . .
    C C41 0.73890(14) 0.5289(6) 0.2042(2) 0.121(2) Uani d 1 . .
    H H41A 0.749934 0.584029 0.182258 0.182 Uiso calc 1 . .
    H H41B 0.752453 0.450936 0.213341 0.182 Uiso calc 1 . .
    H H41C 0.738602 0.570720 0.239849 0.182 Uiso calc 1 . .
    C C43 0.43802(11) 0.6519(4) 0.3653(2) 0.0727(13) Uani d 1 . .
    H H43A 0.436186 0.737654 0.350444 0.109 Uiso calc 1 . .
    H H43B 0.427902 0.647991 0.397504 0.109 Uiso calc 1 . .
    H H43C 0.425036 0.595007 0.334930 0.109 Uiso calc 1 . .
    C C46 0.56990(18) 0.4348(6) 0.2688(3) 0.146(3) Uani d 1 . .
    H H46A 0.561218 0.433492 0.226397 0.175 Uiso calc 1 . .
    H H46B 0.595433 0.414268 0.280079 0.175 Uiso calc 1 . .
    C C45 0.69531(13) -0.0236(6) 0.6281(2) 0.112(2) Uani d 1 . .
    H H45A 0.700078 -0.088174 0.657956 0.168 Uiso calc 1 . .
    H H45B 0.708396 0.052689 0.643610 0.168 Uiso calc 1 . .
    H H45C 0.702857 -0.053650 0.595564 0.168 Uiso calc 1 . .
    C C44 0.65571(13) 0.0049(5) 0.60819(19) 0.0855(15) Uani d 1 . .
    H H44A 0.642098 -0.073782 0.597683 0.103 Uiso calc 1 . .
    H H44B 0.648476 0.045697 0.639444 0.103 Uiso calc 1 . .
    C C47 0.55092(19) 0.3345(5) 0.2916(3) 0.142(2) Uani d 1 . .
    H H47A 0.561860 0.329454 0.333579 0.171 Uiso calc 1 . .
    H H47B 0.555356 0.253517 0.275156 0.171 Uiso calc 1 . .
    C C48 0.51000(19) 0.3486(6) 0.2801(2) 0.134(2) Uani d 1 . .
    H H48A 0.501464 0.279013 0.299374 0.161 Uiso calc 1 . .
    H H48B 0.505258 0.427828 0.297572 0.161 Uiso calc 1 . .
    C C49 0.75588(12) 0.5492(4) 0.5202(2) 0.0775(13) Uani d 1 . .
    H H49A 0.737641 0.569163 0.483734 0.093 Uiso calc 1 . .
    H H49B 0.779309 0.554796 0.513270 0.093 Uiso calc 1 . .
    C C50 0.75018(11) 0.4155(4) 0.5381(2) 0.0656(12) Uani d 1 . .
    H H50A 0.726613 0.409246 0.544408 0.079 Uiso calc 1 . .
    H H50B 0.768259 0.395474 0.574659 0.079 Uiso calc 1 . .
    C C51 0.75267(11) 0.3188(3) 0.4914(2) 0.0637(11) Uani d 1 . .
    H H51A 0.734467 0.338918 0.454969 0.076 Uiso calc 1 . .
    H H51B 0.776137 0.326242 0.484808 0.076 Uiso calc 1 . .
loop_
    _atom_site_aniso_label
    _atom_site_aniso_U_11
    _atom_site_aniso_U_22
    _atom_site_aniso_U_33
    _atom_site_aniso_U_12
    _atom_site_aniso_U_13
    _atom_site_aniso_U_23
    Cl1 0.1564(16) 0.1473(15) 0.1135(13) -0.0262(12) 0.0518(12) -0.0044(12)
    O1 0.0794(19) 0.0372(15) 0.0552(17) -0.0047(12) 0.0266(14) -0.0015(13)
    C1 0.0360(19) 0.042(2) 0.037(2) 0.0002(15) 0.0098(16) 0.0022(18)
    O2 0.082(2) 0.0433(16) 0.0501(16) 0.0053(13) 0.0222(14) -0.0016(14)
    C2 0.049(2) 0.035(2) 0.041(2) 0.0003(16) 0.0141(17) -0.0005(18)
    Cl2 0.1175(12) 0.0737(8) 0.1200(12) -0.0091(7) 0.0429(9) -0.0068(8)
    O3 0.0536(17) 0.087(2) 0.0581(18) -0.0188(15) 0.0091(14) 0.0205(16)
    C3 0.064(3) 0.032(2) 0.049(2) -0.0042(17) 0.0204(19) 0.0078(19)
    C4 0.061(2) 0.043(2) 0.040(2) -0.0003(18) 0.0190(18) 0.008(2)
    O5 0.0463(16) 0.0552(16) 0.0690(19) 0.0048(13) 0.0114(14) 0.0084(14)
    C5 0.035(2) 0.042(2) 0.039(2) 0.0023(15) 0.0093(16) 0.0055(18)
    C6 0.040(2) 0.041(2) 0.041(2) 0.0044(16) 0.0105(17) 0.0039(18)
    O6 0.0591(18) 0.0735(19) 0.0720(19) 0.0137(14) 0.0241(15) 0.0383(16)
    C7 0.051(2) 0.047(2) 0.039(2) 0.0070(17) 0.0113(18) 0.000(2)
    C10 0.036(2) 0.041(2) 0.037(2) 0.0002(15) 0.0086(16) 0.0061(18)
    C9 0.056(2) 0.045(2) 0.040(2) -0.0002(17) 0.0174(18) 0.0021(19)
    C8 0.066(3) 0.032(2) 0.052(2) -0.0003(17) 0.016(2) 0.006(2)
    C12 0.044(2) 0.049(2) 0.039(2) 0.0046(17) 0.0168(17) 0.0003(19)
    C11 0.047(2) 0.050(2) 0.045(2) 0.0076(17) 0.0145(18) 0.0045(19)
    C13 0.040(2) 0.065(3) 0.045(2) -0.0018(19) 0.0152(18) 0.011(2)
    C15 0.046(2) 0.068(3) 0.046(2) 0.003(2) 0.0134(19) 0.017(2)
    C14 0.051(3) 0.069(3) 0.053(2) 0.001(2) 0.019(2) 0.027(2)
    C16 0.042(2) 0.049(2) 0.041(2) 0.0036(17) 0.0187(17) 0.0034(19)
    C17 0.045(2) 0.050(2) 0.043(2) 0.0093(18) 0.0178(18) 0.0012(19)
    C18 0.040(2) 0.044(2) 0.059(3) 0.0008(18) 0.0141(19) -0.001(2)
    C20 0.053(2) 0.053(2) 0.045(2) 0.0017(19) 0.0072(19) 0.008(2)
    C19 0.057(3) 0.053(2) 0.063(3) -0.002(2) 0.016(2) 0.015(2)
    C21 0.047(2) 0.042(2) 0.040(2) 0.0069(17) 0.0173(18) 0.0056(18)
    C22 0.043(2) 0.063(2) 0.041(2) 0.0040(18) 0.0124(17) -0.001(2)
    C24 0.045(2) 0.052(2) 0.040(2) 0.0049(18) 0.0114(18) -0.0011(18)
    C23 0.044(2) 0.051(2) 0.038(2) -0.0048(17) 0.0139(17) -0.0068(19)
    C27 0.043(2) 0.044(2) 0.0330(19) -0.0028(16) 0.0125(16) -0.0017(17)
    C26 0.043(2) 0.046(2) 0.047(2) -0.0028(17) 0.0160(18) 0.0006(19)
    C25 0.046(2) 0.048(2) 0.049(2) -0.0033(18) 0.0163(18) 0.0033(19)
    C30 0.057(3) 0.050(2) 0.057(3) -0.001(2) 0.023(2) 0.016(2)
    C29 0.048(2) 0.057(2) 0.043(2) 0.0053(19) 0.0179(19) 0.007(2)
    C28 0.045(2) 0.043(2) 0.037(2) -0.0023(17) 0.0130(17) 0.0002(18)
    C40 0.072(3) 0.111(4) 0.066(3) -0.033(3) 0.024(3) 0.002(3)
    O4 0.0505(17) 0.0667(18) 0.076(2) -0.0090(14) 0.0121(15) 0.0088(16)
    C38A 0.068(5) 0.078(6) 0.117(5) -0.029(4) 0.014(4) 0.016(5)
    C39A 0.074(6) 0.191(13) 0.183(10) -0.040(8) 0.015(6) 0.081(10)
    C38B 0.020(12) 0.086(17) 0.109(17) -0.001(12) 0.008(10) 0.010(16)
    C39B 0.09(2) 0.038(13) 0.15(3) 0.010(12) 0.05(2) 0.030(17)
    C37 0.192(6) 0.056(3) 0.084(4) -0.013(3) 0.055(4) -0.018(3)
    C36 0.138(4) 0.042(2) 0.060(3) -0.006(2) 0.033(3) -0.010(2)
    C35 0.193(6) 0.052(3) 0.106(4) 0.015(3) 0.087(4) 0.002(3)
    C34 0.104(4) 0.037(2) 0.072(3) 0.001(2) 0.041(3) 0.003(2)
    C33 0.043(2) 0.042(2) 0.035(2) 0.0000(16) 0.0112(16) 0.0022(17)
    C32 0.046(2) 0.050(2) 0.034(2) -0.0037(17) 0.0132(17) 0.0001(18)
    C31 0.050(2) 0.049(2) 0.053(2) -0.0102(18) 0.0171(19) 0.004(2)
    C42 0.057(3) 0.057(3) 0.058(3) 0.012(2) 0.013(2) 0.004(2)
    C41 0.076(4) 0.176(6) 0.103(4) -0.059(4) 0.013(3) 0.002(4)
    C43 0.073(3) 0.067(3) 0.071(3) 0.008(2) 0.010(2) -0.002(2)
    C46 0.129(6) 0.144(6) 0.177(7) 0.038(5) 0.063(5) 0.003(6)
    C45 0.077(4) 0.177(6) 0.077(4) 0.031(4) 0.015(3) 0.058(4)
    C44 0.079(3) 0.123(4) 0.055(3) 0.021(3) 0.022(3) 0.036(3)
    C47 0.167(6) 0.118(5) 0.146(6) 0.033(5) 0.053(5) -0.005(5)
    C48 0.175(6) 0.134(5) 0.100(5) -0.012(5) 0.051(5) -0.005(4)
    C49 0.074(3) 0.071(3) 0.086(4) 0.000(2) 0.021(3) 0.003(3)
    C50 0.048(2) 0.067(3) 0.079(3) 0.000(2) 0.015(2) 0.003(3)
    C51 0.044(2) 0.069(3) 0.076(3) 0.003(2) 0.015(2) 0.007(3)
_geom_special_details
;
 All esds (except the esd in the dihedral angle between two l.s. planes)
 are estimated using the full covariance matrix.  The cell esds are taken
 into account individually in the estimation of esds in distances, angles
 and torsion angles; correlations between esds in cell parameters are only
 used when they are defined by crystal symmetry.  An approximate (isotropic)
 treatment of cell esds is used for estimating esds involving l.s. planes.
;
loop_
    _geom_bond_atom_site_label_1
    _geom_bond_atom_site_label_2
    _geom_bond_site_symmetry_2
    _geom_bond_distance
    _geom_bond_publ_flag
    Cl1 C46 . 1.784(6) ?
    O1 C2 . 1.382(4) ?
    O1 C34 . 1.431(4) ?
    C1 C2 . 1.381(4) ?
    C1 C10 . 1.426(5) ?
    C1 C33 . 1.526(4) ?
    O2 C7 . 1.381(4) ?
    O2 C36 . 1.404(4) ?
    C2 C3 . 1.398(5) ?
    Cl2 C49 . 1.787(5) ?
    O3 C13 . 1.371(4) ?
    O3 C40 . 1.410(5) ?
    C3 C4 . 1.363(5) ?
    C3 H3 . 0.9300 ?
    C4 C5 . 1.410(4) ?
    C4 H4 . 0.9300 ?
    O5 C24 . 1.369(4) ?
    O5 C42 . 1.436(4) ?
    C5 C6 . 1.423(5) ?
    C5 C10 . 1.436(4) ?
    C6 C7 . 1.368(5) ?
    C6 C11 . 1.520(5) ?
    O6 C29 . 1.379(4) ?
    O6 C44 . 1.384(5) ?
    C7 C8 . 1.407(5) ?
    C10 C9 . 1.411(5) ?
    C9 C8 . 1.365(5) ?
    C9 H9 . 0.9300 ?
    C8 H8 . 0.9300 ?
    C12 C13 . 1.386(5) ?
    C12 C21 . 1.424(5) ?
    C12 C11 . 1.529(5) ?
    C11 H11A . 0.9700 ?
    C11 H11B . 0.9700 ?
    C13 C14 . 1.402(5) ?
    C15 C14 . 1.348(5) ?
    C15 C16 . 1.417(5) ?
    C15 H15 . 0.9300 ?
    C14 H14 . 0.9300 ?
    C16 C17 . 1.426(5) ?
    C16 C21 . 1.441(5) ?
    C17 C18 . 1.379(5) ?
    C17 C22 . 1.529(5) ?
    C18 O4 . 1.373(4) ?
    C18 C19 . 1.404(5) ?
    C20 C19 . 1.361(5) ?
    C20 C21 . 1.408(5) ?
    C20 H20 . 0.9300 ?
    C19 H19 . 0.9300 ?
    C22 C23 2_655 1.529(5) ?
    C22 H22A . 0.9700 ?
    C22 H22B . 0.9700 ?
    C24 C23 . 1.395(5) ?
    C24 C25 . 1.402(5) ?
    C23 C32 . 1.424(5) ?
    C27 C28 . 1.416(5) ?
    C27 C26 . 1.418(5) ?
    C27 C32 . 1.440(5) ?
    C26 C25 . 1.354(5) ?
    C26 H26 . 0.9300 ?
    C25 H25 . 0.9300 ?
    C30 C31 . 1.354(5) ?
    C30 C29 . 1.395(5) ?
    C30 H30 . 0.9300 ?
    C29 C28 . 1.395(5) ?
    C28 C33 . 1.512(4) ?
    C40 C41 . 1.495(6) ?
    C40 H40A . 0.9700 ?
    C40 H40B . 0.9700 ?
    O4 C38B . 1.435(17) ?
    O4 C38A . 1.439(7) ?
    C38A C39A . 1.483(11) ?
    C38A H38A . 0.9700 ?
    C38A H38B . 0.9700 ?
    C39A H39A . 0.9600 ?
    C39A H39B . 0.9600 ?
    C39A H39C . 0.9600 ?
    C38B C39B . 1.492(19) ?
    C38B H38C . 0.9700 ?
    C38B H38D . 0.9700 ?
    C39B H39D . 0.9600 ?
    C39B H39E . 0.9600 ?
    C39B H39F . 0.9600 ?
    C37 C36 . 1.494(6) ?
    C37 H37A . 0.9600 ?
    C37 H37B . 0.9600 ?
    C37 H37C . 0.9600 ?
    C36 H36A . 0.9700 ?
    C36 H36B . 0.9700 ?
    C35 C34 . 1.491(6) ?
    C35 H35A . 0.9600 ?
    C35 H35B . 0.9600 ?
    C35 H35C . 0.9600 ?
    C34 H34A . 0.9700 ?
    C34 H34B . 0.9700 ?
    C33 H33A . 0.9700 ?
    C33 H33B . 0.9700 ?
    C32 C31 . 1.425(5) ?
    C31 H31 . 0.9300 ?
    C42 C43 . 1.500(5) ?
    C42 H42A . 0.9700 ?
    C42 H42B . 0.9700 ?
    C41 H41A . 0.9600 ?
    C41 H41B . 0.9600 ?
    C41 H41C . 0.9600 ?
    C43 H43A . 0.9600 ?
    C43 H43B . 0.9600 ?
    C43 H43C . 0.9600 ?
    C46 C47 . 1.473(6) ?
    C46 H46A . 0.9700 ?
    C46 H46B . 0.9700 ?
    C45 C44 . 1.497(6) ?
    C45 H45A . 0.9600 ?
    C45 H45B . 0.9600 ?
    C45 H45C . 0.9600 ?
    C44 H44A . 0.9700 ?
    C44 H44B . 0.9700 ?
    C47 C48 . 1.534(7) ?
    C47 H47A . 0.9700 ?
    C47 H47B . 0.9700 ?
    C48 C48 2_655 1.419(11) ?
    C48 H48A . 0.9700 ?
    C48 H48B . 0.9700 ?
    C49 C50 . 1.498(5) ?
    C49 H49A . 0.9700 ?
    C49 H49B . 0.9700 ?
    C50 C51 . 1.529(6) ?
    C50 H50A . 0.9700 ?
    C50 H50B . 0.9700 ?
    C51 C51 7_656 1.526(7) ?
    C51 H51A . 0.9700 ?
    C51 H51B . 0.9700 ?
loop_
    _geom_angle_atom_site_label_1
    _geom_angle_atom_site_label_2
    _geom_angle_atom_site_label_3
    _geom_angle_site_symmetry_1
    _geom_angle_site_symmetry_3
    _geom_angle
    _geom_angle_publ_flag
    C2 O1 C34 . . 118.5(3) ?
    C2 C1 C10 . . 118.3(3) ?
    C2 C1 C33 . . 119.4(3) ?
    C10 C1 C33 . . 122.1(3) ?
    C7 O2 C36 . . 120.8(3) ?
    C1 C2 O1 . . 116.8(3) ?
    C1 C2 C3 . . 121.0(3) ?
    O1 C2 C3 . . 122.1(3) ?
    C13 O3 C40 . . 119.5(3) ?
    C4 C3 C2 . . 121.1(3) ?
    C4 C3 H3 . . 119.5 ?
    C2 C3 H3 . . 119.5 ?
    C3 C4 C5 . . 121.4(3) ?
    C3 C4 H4 . . 119.3 ?
    C5 C4 H4 . . 119.3 ?
    C24 O5 C42 . . 118.4(3) ?
    C4 C5 C6 . . 121.9(3) ?
    C4 C5 C10 . . 117.2(3) ?
    C6 C5 C10 . . 120.8(3) ?
    C7 C6 C5 . . 118.8(3) ?
    C7 C6 C11 . . 119.7(3) ?
    C5 C6 C11 . . 121.5(3) ?
    C29 O6 C44 . . 121.0(3) ?
    C6 C7 O2 . . 117.3(3) ?
    C6 C7 C8 . . 121.0(3) ?
    O2 C7 C8 . . 121.6(3) ?
    C9 C10 C1 . . 121.9(3) ?
    C9 C10 C5 . . 117.2(3) ?
    C1 C10 C5 . . 120.9(3) ?
    C8 C9 C10 . . 121.3(3) ?
    C8 C9 H9 . . 119.4 ?
    C10 C9 H9 . . 119.4 ?
    C9 C8 C7 . . 120.8(3) ?
    C9 C8 H8 . . 119.6 ?
    C7 C8 H8 . . 119.6 ?
    C13 C12 C21 . . 118.7(3) ?
    C13 C12 C11 . . 118.8(3) ?
    C21 C12 C11 . . 122.2(3) ?
    C6 C11 C12 . . 120.5(3) ?
    C6 C11 H11A . . 107.2 ?
    C12 C11 H11A . . 107.2 ?
    C6 C11 H11B . . 107.2 ?
    C12 C11 H11B . . 107.2 ?
    H11A C11 H11B . . 106.8 ?
    O3 C13 C12 . . 117.7(3) ?
    O3 C13 C14 . . 122.3(3) ?
    C12 C13 C14 . . 120.0(3) ?
    C14 C15 C16 . . 121.6(3) ?
    C14 C15 H15 . . 119.2 ?
    C16 C15 H15 . . 119.2 ?
    C15 C14 C13 . . 122.1(4) ?
    C15 C14 H14 . . 119.0 ?
    C13 C14 H14 . . 119.0 ?
    C15 C16 C17 . . 122.7(3) ?
    C15 C16 C21 . . 116.5(3) ?
    C17 C16 C21 . . 120.7(3) ?
    C18 C17 C16 . . 119.1(3) ?
    C18 C17 C22 . . 118.7(3) ?
    C16 C17 C22 . . 121.9(3) ?
    O4 C18 C17 . . 117.7(3) ?
    O4 C18 C19 . . 121.8(3) ?
    C17 C18 C19 . . 120.4(3) ?
    C19 C20 C21 . . 122.3(3) ?
    C19 C20 H20 . . 118.9 ?
    C21 C20 H20 . . 118.9 ?
    C20 C19 C18 . . 120.8(4) ?
    C20 C19 H19 . . 119.6 ?
    C18 C19 H19 . . 119.6 ?
    C20 C21 C12 . . 122.3(3) ?
    C20 C21 C16 . . 116.6(3) ?
    C12 C21 C16 . . 121.1(3) ?
    C23 C22 C17 2_655 . 116.3(3) ?
    C23 C22 H22A 2_655 . 108.2 ?
    C17 C22 H22A . . 108.2 ?
    C23 C22 H22B 2_655 . 108.2 ?
    C17 C22 H22B . . 108.2 ?
    H22A C22 H22B . . 107.4 ?
    O5 C24 C23 . . 116.2(3) ?
    O5 C24 C25 . . 123.1(3) ?
    C23 C24 C25 . . 120.7(3) ?
    C24 C23 C32 . . 119.0(3) ?
    C24 C23 C22 . 2_655 118.6(3) ?
    C32 C23 C22 . 2_655 122.4(3) ?
    C28 C27 C26 . . 121.5(3) ?
    C28 C27 C32 . . 121.4(3) ?
    C26 C27 C32 . . 117.1(3) ?
    C25 C26 C27 . . 122.3(3) ?
    C25 C26 H26 . . 118.9 ?
    C27 C26 H26 . . 118.9 ?
    C26 C25 C24 . . 120.6(4) ?
    C26 C25 H25 . . 119.7 ?
    C24 C25 H25 . . 119.7 ?
    C31 C30 C29 . . 121.3(4) ?
    C31 C30 H30 . . 119.4 ?
    C29 C30 H30 . . 119.4 ?
    O6 C29 C28 . . 116.9(3) ?
    O6 C29 C30 . . 122.6(3) ?
    C28 C29 C30 . . 120.5(3) ?
    C29 C28 C27 . . 118.6(3) ?
    C29 C28 C33 . . 119.8(3) ?
    C27 C28 C33 . . 121.6(3) ?
    O3 C40 C41 . . 107.9(4) ?
    O3 C40 H40A . . 110.1 ?
    C41 C40 H40A . . 110.1 ?
    O3 C40 H40B . . 110.1 ?
    C41 C40 H40B . . 110.1 ?
    H40A C40 H40B . . 108.4 ?
    C18 O4 C38B . . 119.2(12) ?
    C18 O4 C38A . . 118.5(4) ?
    O4 C38A C39A . . 109.6(8) ?
    O4 C38A H38A . . 109.8 ?
    C39A C38A H38A . . 109.8 ?
    O4 C38A H38B . . 109.8 ?
    C39A C38A H38B . . 109.8 ?
    H38A C38A H38B . . 108.2 ?
    C38A C39A H39A . . 109.5 ?
    C38A C39A H39B . . 109.5 ?
    H39A C39A H39B . . 109.5 ?
    C38A C39A H39C . . 109.5 ?
    H39A C39A H39C . . 109.5 ?
    H39B C39A H39C . . 109.5 ?
    O4 C38B C39B . . 105(2) ?
    O4 C38B H38C . . 110.8 ?
    C39B C38B H38C . . 110.8 ?
    O4 C38B H38D . . 110.8 ?
    C39B C38B H38D . . 110.8 ?
    H38C C38B H38D . . 108.9 ?
    C38B C39B H39D . . 109.5 ?
    C38B C39B H39E . . 109.5 ?
    H39D C39B H39E . . 109.5 ?
    C38B C39B H39F . . 109.5 ?
    H39D C39B H39F . . 109.5 ?
    H39E C39B H39F . . 109.5 ?
    C36 C37 H37A . . 109.5 ?
    C36 C37 H37B . . 109.5 ?
    H37A C37 H37B . . 109.5 ?
    C36 C37 H37C . . 109.5 ?
    H37A C37 H37C . . 109.5 ?
    H37B C37 H37C . . 109.5 ?
    O2 C36 C37 . . 107.9(4) ?
    O2 C36 H36A . . 110.1 ?
    C37 C36 H36A . . 110.1 ?
    O2 C36 H36B . . 110.1 ?
    C37 C36 H36B . . 110.1 ?
    H36A C36 H36B . . 108.4 ?
    C34 C35 H35A . . 109.5 ?
    C34 C35 H35B . . 109.5 ?
    H35A C35 H35B . . 109.5 ?
    C34 C35 H35C . . 109.5 ?
    H35A C35 H35C . . 109.5 ?
    H35B C35 H35C . . 109.5 ?
    O1 C34 C35 . . 107.2(3) ?
    O1 C34 H34A . . 110.3 ?
    C35 C34 H34A . . 110.3 ?
    O1 C34 H34B . . 110.3 ?
    C35 C34 H34B . . 110.3 ?
    H34A C34 H34B . . 108.5 ?
    C28 C33 C1 . . 118.7(3) ?
    C28 C33 H33A . . 107.6 ?
    C1 C33 H33A . . 107.6 ?
    C28 C33 H33B . . 107.6 ?
    C1 C33 H33B . . 107.6 ?
    H33A C33 H33B . . 107.1 ?
    C23 C32 C31 . . 123.6(3) ?
    C23 C32 C27 . . 120.2(3) ?
    C31 C32 C27 . . 116.1(3) ?
    C30 C31 C32 . . 122.0(3) ?
    C30 C31 H31 . . 119.0 ?
    C32 C31 H31 . . 119.0 ?
    O5 C42 C43 . . 108.4(3) ?
    O5 C42 H42A . . 110.0 ?
    C43 C42 H42A . . 110.0 ?
    O5 C42 H42B . . 110.0 ?
    C43 C42 H42B . . 110.0 ?
    H42A C42 H42B . . 108.4 ?
    C40 C41 H41A . . 109.5 ?
    C40 C41 H41B . . 109.5 ?
    H41A C41 H41B . . 109.5 ?
    C40 C41 H41C . . 109.5 ?
    H41A C41 H41C . . 109.5 ?
    H41B C41 H41C . . 109.5 ?
    C42 C43 H43A . . 109.5 ?
    C42 C43 H43B . . 109.5 ?
    H43A C43 H43B . . 109.5 ?
    C42 C43 H43C . . 109.5 ?
    H43A C43 H43C . . 109.5 ?
    H43B C43 H43C . . 109.5 ?
    C47 C46 Cl1 . . 115.0(5) ?
    C47 C46 H46A . . 108.5 ?
    Cl1 C46 H46A . . 108.5 ?
    C47 C46 H46B . . 108.5 ?
    Cl1 C46 H46B . . 108.5 ?
    H46A C46 H46B . . 107.5 ?
    C44 C45 H45A . . 109.5 ?
    C44 C45 H45B . . 109.5 ?
    H45A C45 H45B . . 109.5 ?
    C44 C45 H45C . . 109.5 ?
    H45A C45 H45C . . 109.5 ?
    H45B C45 H45C . . 109.5 ?
    O6 C44 C45 . . 108.4(4) ?
    O6 C44 H44A . . 110.0 ?
    C45 C44 H44A . . 110.0 ?
    O6 C44 H44B . . 110.0 ?
    C45 C44 H44B . . 110.0 ?
    H44A C44 H44B . . 108.4 ?
    C46 C47 C48 . . 117.8(6) ?
    C46 C47 H47A . . 107.9 ?
    C48 C47 H47A . . 107.9 ?
    C46 C47 H47B . . 107.9 ?
    C48 C47 H47B . . 107.9 ?
    H47A C47 H47B . . 107.2 ?
    C48 C48 C47 2_655 . 114.3(8) ?
    C48 C48 H48A 2_655 . 108.7 ?
    C47 C48 H48A . . 108.7 ?
    C48 C48 H48B 2_655 . 108.7 ?
    C47 C48 H48B . . 108.7 ?
    H48A C48 H48B . . 107.6 ?
    C50 C49 Cl2 . . 112.3(3) ?
    C50 C49 H49A . . 109.1 ?
    Cl2 C49 H49A . . 109.1 ?
    C50 C49 H49B . . 109.1 ?
    Cl2 C49 H49B . . 109.1 ?
    H49A C49 H49B . . 107.9 ?
    C49 C50 C51 . . 111.4(4) ?
    C49 C50 H50A . . 109.4 ?
    C51 C50 H50A . . 109.4 ?
    C49 C50 H50B . . 109.4 ?
    C51 C50 H50B . . 109.4 ?
    H50A C50 H50B . . 108.0 ?
    C51 C51 C50 7_656 . 112.7(5) ?
    C51 C51 H51A 7_656 . 109.1 ?
    C50 C51 H51A . . 109.1 ?
    C51 C51 H51B 7_656 . 109.1 ?
    C50 C51 H51B . . 109.1 ?
    H51A C51 H51B . . 107.8 ?
loop_
    _geom_torsion_atom_site_label_1
    _geom_torsion_atom_site_label_2
    _geom_torsion_atom_site_label_3
    _geom_torsion_atom_site_label_4
    _geom_torsion_site_symmetry_1
    _geom_torsion_site_symmetry_2
    _geom_torsion_site_symmetry_3
    _geom_torsion_site_symmetry_4
    _geom_torsion
    _geom_torsion_publ_flag
    C10 C1 C2 O1 . . . . -178.0(3) ?
    C33 C1 C2 O1 . . . . -2.3(5) ?
    C10 C1 C2 C3 . . . . -0.1(5) ?
    C33 C1 C2 C3 . . . . 175.6(3) ?
    C34 O1 C2 C1 . . . . -158.2(3) ?
    C34 O1 C2 C3 . . . . 23.9(5) ?
    C1 C2 C3 C4 . . . . 1.0(5) ?
    O1 C2 C3 C4 . . . . 178.8(3) ?
    C2 C3 C4 C5 . . . . -0.4(5) ?
    C3 C4 C5 C6 . . . . -178.6(3) ?
    C3 C4 C5 C10 . . . . -0.9(5) ?
    C4 C5 C6 C7 . . . . 174.2(3) ?
    C10 C5 C6 C7 . . . . -3.5(5) ?
    C4 C5 C6 C11 . . . . -1.9(5) ?
    C10 C5 C6 C11 . . . . -179.5(3) ?
    C5 C6 C7 O2 . . . . -177.0(3) ?
    C11 C6 C7 O2 . . . . -1.0(5) ?
    C5 C6 C7 C8 . . . . 3.8(5) ?
    C11 C6 C7 C8 . . . . 179.9(3) ?
    C36 O2 C7 C6 . . . . -169.0(4) ?
    C36 O2 C7 C8 . . . . 10.2(5) ?
    C2 C1 C10 C9 . . . . 176.8(3) ?
    C33 C1 C10 C9 . . . . 1.2(5) ?
    C2 C1 C10 C5 . . . . -1.2(5) ?
    C33 C1 C10 C5 . . . . -176.9(3) ?
    C4 C5 C10 C9 . . . . -176.4(3) ?
    C6 C5 C10 C9 . . . . 1.3(5) ?
    C4 C5 C10 C1 . . . . 1.7(5) ?
    C6 C5 C10 C1 . . . . 179.4(3) ?
    C1 C10 C9 C8 . . . . -177.6(3) ?
    C5 C10 C9 C8 . . . . 0.5(5) ?
    C10 C9 C8 C7 . . . . -0.2(5) ?
    C6 C7 C8 C9 . . . . -2.0(5) ?
    O2 C7 C8 C9 . . . . 178.8(3) ?
    C7 C6 C11 C12 . . . . 113.3(4) ?
    C5 C6 C11 C12 . . . . -70.7(4) ?
    C13 C12 C11 C6 . . . . 128.5(4) ?
    C21 C12 C11 C6 . . . . -58.1(5) ?
    C40 O3 C13 C12 . . . . 166.1(4) ?
    C40 O3 C13 C14 . . . . -12.6(6) ?
    C21 C12 C13 O3 . . . . 178.7(3) ?
    C11 C12 C13 O3 . . . . -7.6(5) ?
    C21 C12 C13 C14 . . . . -2.5(5) ?
    C11 C12 C13 C14 . . . . 171.2(3) ?
    C16 C15 C14 C13 . . . . 0.4(6) ?
    O3 C13 C14 C15 . . . . 179.6(4) ?
    C12 C13 C14 C15 . . . . 0.9(6) ?
    C14 C15 C16 C17 . . . . 179.5(4) ?
    C14 C15 C16 C21 . . . . -0.1(6) ?
    C15 C16 C17 C18 . . . . -178.8(3) ?
    C21 C16 C17 C18 . . . . 0.7(5) ?
    C15 C16 C17 C22 . . . . 7.6(5) ?
    C21 C16 C17 C22 . . . . -172.8(3) ?
    C16 C17 C18 O4 . . . . -178.2(3) ?
    C22 C17 C18 O4 . . . . -4.5(5) ?
    C16 C17 C18 C19 . . . . -0.8(5) ?
    C22 C17 C18 C19 . . . . 172.9(3) ?
    C21 C20 C19 C18 . . . . 2.6(6) ?
    O4 C18 C19 C20 . . . . 176.5(4) ?
    C17 C18 C19 C20 . . . . -0.8(6) ?
    C19 C20 C21 C12 . . . . 179.5(4) ?
    C19 C20 C21 C16 . . . . -2.6(6) ?
    C13 C12 C21 C20 . . . . -179.4(3) ?
    C11 C12 C21 C20 . . . . 7.2(5) ?
    C13 C12 C21 C16 . . . . 2.8(5) ?
    C11 C12 C21 C16 . . . . -170.6(3) ?
    C15 C16 C21 C20 . . . . -179.5(3) ?
    C17 C16 C21 C20 . . . . 1.0(5) ?
    C15 C16 C21 C12 . . . . -1.6(5) ?
    C17 C16 C21 C12 . . . . 178.9(3) ?
    C18 C17 C22 C23 . . . 2_655 68.2(5) ?
    C16 C17 C22 C23 . . . 2_655 -118.3(4) ?
    C42 O5 C24 C23 . . . . 175.9(3) ?
    C42 O5 C24 C25 . . . . -3.6(5) ?
    O5 C24 C23 C32 . . . . -178.5(3) ?
    C25 C24 C23 C32 . . . . 1.1(5) ?
    O5 C24 C23 C22 . . . 2_655 -1.6(5) ?
    C25 C24 C23 C22 . . . 2_655 178.0(3) ?
    C28 C27 C26 C25 . . . . -179.8(3) ?
    C32 C27 C26 C25 . . . . -0.4(5) ?
    C27 C26 C25 C24 . . . . -1.6(6) ?
    O5 C24 C25 C26 . . . . -179.2(3) ?
    C23 C24 C25 C26 . . . . 1.3(5) ?
    C44 O6 C29 C28 . . . . 154.1(4) ?
    C44 O6 C29 C30 . . . . -27.5(6) ?
    C31 C30 C29 O6 . . . . -176.3(4) ?
    C31 C30 C29 C28 . . . . 2.0(6) ?
    O6 C29 C28 C27 . . . . -179.9(3) ?
    C30 C29 C28 C27 . . . . 1.7(5) ?
    O6 C29 C28 C33 . . . . -3.5(5) ?
    C30 C29 C28 C33 . . . . 178.1(3) ?
    C26 C27 C28 C29 . . . . 174.1(3) ?
    C32 C27 C28 C29 . . . . -5.2(5) ?
    C26 C27 C28 C33 . . . . -2.2(5) ?
    C32 C27 C28 C33 . . . . 178.5(3) ?
    C13 O3 C40 C41 . . . . -176.1(4) ?
    C17 C18 O4 C38B . . . . -127(2) ?
    C19 C18 O4 C38B . . . . 56(2) ?
    C17 C18 O4 C38A . . . . -165.0(7) ?
    C19 C18 O4 C38A . . . . 17.6(8) ?
    C18 O4 C38A C39A . . . . 163.8(12) ?
    C18 O4 C38B C39B . . . . -143(3) ?
    C7 O2 C36 C37 . . . . 176.0(4) ?
    C2 O1 C34 C35 . . . . 164.4(4) ?
    C29 C28 C33 C1 . . . . 121.5(4) ?
    C27 C28 C33 C1 . . . . -62.1(4) ?
    C2 C1 C33 C28 . . . . 122.4(3) ?
    C10 C1 C33 C28 . . . . -62.0(4) ?
    C24 C23 C32 C31 . . . . 174.0(3) ?
    C22 C23 C32 C31 2_655 . . . -2.8(5) ?
    C24 C23 C32 C27 . . . . -3.2(5) ?
    C22 C23 C32 C27 2_655 . . . -179.9(3) ?
    C28 C27 C32 C23 . . . . -177.9(3) ?
    C26 C27 C32 C23 . . . . 2.8(5) ?
    C28 C27 C32 C31 . . . . 4.8(5) ?
    C26 C27 C32 C31 . . . . -174.5(3) ?
    C29 C30 C31 C32 . . . . -2.3(6) ?
    C23 C32 C31 C30 . . . . -178.3(3) ?
    C27 C32 C31 C30 . . . . -1.0(5) ?
    C24 O5 C42 C43 . . . . -177.2(3) ?
    C29 O6 C44 C45 . . . . -172.2(4) ?
    Cl1 C46 C47 C48 . . . . 57.0(9) ?
    C46 C47 C48 C48 . . . 2_655 61.7(7) ?
    Cl2 C49 C50 C51 . . . . -179.3(3) ?
    C49 C50 C51 C51 . . . 7_656 179.4(4) ?
_shelx_space_group_comment
;
The symmetry employed for this shelxl refinement is uniquely defined
by the following loop, which should always be used as a source of
symmetry information in preference to the above space-group names.
They are only intended as comments.
;
_shelx_estimated_absorpt_T_min     0.963
_shelx_estimated_absorpt_T_max     0.989
_shelx_hkl_file
;
   0   0   4   30.59    2.30
   0   0  -4   33.70    2.28
   0   0   5    0.77    1.30
   0   0   6    1.10    1.59
   0   0  -6    3.57    2.48
   0   0   7    3.22    2.46
   0   0  -7    1.65    1.49
   0   0   8  122.57    5.40
   0   0  -8  126.37    5.21
   0   0   9    3.56    1.75
   0   0  -9   -1.27    2.56
   0   0  10  495.61   14.26
   0   0 -10  554.79   16.23
   0   0  11    0.34    3.00
   0   0 -11   -3.10    1.77
   0   0  12  261.41   10.74
   0   0 -12  276.44   10.21
   0   0  13   -0.63    2.20
   0   0 -13   -0.08    3.02
   0   0  14    6.52    2.41
   0   0 -14   -3.12    3.26
   0   0  15   -0.30    3.97
   0   0 -15    1.80    2.13
   0   0  16   51.01    6.21
   0   0 -16   51.83    5.35
   0   0  17   -0.70    2.87
   0   0 -17   -2.42    3.55
   0   0  18   -2.11    4.88
   0   0 -18   -2.87    3.94
   0   0  19   -4.99    5.02
   0   0 -19   -2.70    2.68
   0   0  20    6.68    5.67
   0   0 -20   13.83    4.71
   0   0  21   -4.70    3.53
   0   0 -21    2.31    4.08
   0   0  22    9.85    6.25
   0   0 -22   10.00    3.21
   0   0  23   -3.36    6.25
   0   0 -23   -4.86    3.10
   0   0  24   37.90    5.63
   0   0 -24   40.36    6.55
   0   0  25    5.66    6.39
   0   0 -25   -0.06    4.76
   0   0  26    5.17    6.97
   0   0 -26    4.55    3.47
   0   0  27    1.70    6.72
   0   0 -27    2.33    5.62
   0   2   0  485.04   10.79
   0  -2   0  476.38    9.77
   0   2   1   54.53    1.97
   0   2  -1   49.43    3.10
   0   2   1   56.15    1.71
   0  -2   1   48.23    3.39
   0  -2  -1   56.61    2.16
   0   2   2  235.38    4.28
   0   2  -2  253.57    7.60
   0  -2   2  240.18    7.91
   0  -2  -2  233.88    4.10
   0  -2  -2  248.11    4.74
   0   2  -3  446.88   13.35
   0  -2   3  442.49   13.90
   0  -2  -3  451.10    6.72
   0   2  -4 2087.44   72.35
   0  -2   4 2058.00   77.52
   0   2  -5  784.20   21.81
   0  -2   5  727.47   25.20
   0   2  -6  203.79    6.67
   0  -2  -6  212.80    2.93
   0  -2   6  198.43    9.12
   0   2   7  342.52    6.57
   0   2  -7  346.67   12.42
   0  -2   7  330.87   12.93
   0  -2  -7  337.34    5.82
   0   2   8  161.70    4.12
   0   2  -8  171.26    7.87
   0  -2   8  158.34    6.16
   0  -2  -8  163.37    3.43
   0   2   9    1.87    1.67
   0   2  -9    0.03    2.21
   0  -2   9    0.95    2.59
   0  -2  -9    0.48    1.07
   0   2  10    1.73    1.93
   0   2 -10    4.02    2.38
   0  -2  10    1.31    2.65
   0  -2 -10   -0.55    1.62
   0   2  11   45.78    2.67
   0   2 -11   45.14    5.63
   0  -2  11   37.96    6.10
   0  -2 -11   47.60    2.79
   0   2  12  232.19    7.02
   0   2 -12  243.07   11.64
   0  -2  12  208.68   12.30
   0  -2 -12  228.38    6.96
   0   2  13   33.32    3.13
   0   2 -13   58.48    5.77
   0  -2  13   25.50    6.52
   0  -2 -13   37.63    2.56
   0   2  14    7.66    2.58
   0   2 -14    4.82    2.87
   0  -2  14    3.70    3.41
   0  -2 -14    4.49    2.13
   0   2  15   18.93    2.24
   0   2 -15   27.10    3.73
   0  -2  15   20.94    4.19
   0  -2 -15   24.47    2.76
   0   2  16    7.26    3.02
   0   2 -16    0.67    5.05
   0  -2  16    3.25    5.78
   0  -2 -16    5.13    2.39
   0   2  17    4.76    3.15
   0   2 -17    0.56    4.79
   0  -2  17    2.80    5.79
   0  -2 -17   -0.27    2.39
   0   2  18    7.14    3.46
   0   2 -18    3.95    3.42
   0  -2  18    5.41    4.14
   0  -2 -18    0.63    1.75
   0   2  19   21.48    2.85
   0   2 -19   15.31    4.03
   0  -2  19   17.72    5.01
   0  -2 -19   16.19    3.38
   0   2  20   54.98    5.91
   0   2 -20   48.24    8.13
   0  -2  20   44.36    9.79
   0  -2 -20   59.03    4.48
   0   2  21    4.73    4.61
   0   2 -21   16.27    5.94
   0  -2  21   10.07    7.64
   0  -2 -21   12.38    3.20
   0   2  22   11.55    4.90
   0   2 -22   18.48    4.33
   0  -2  22    4.49    8.44
   0  -2 -22   15.04    3.72
   0   2  23    7.49    4.56
   0   2 -23   -0.82    6.06
   0  -2  23    4.01    5.37
   0  -2 -23    4.48    3.36
   0   2  24    5.57    5.06
   0   2 -24    3.41    6.34
   0  -2  24   11.27    8.57
   0  -2 -24    5.17    3.57
   0   2  25    0.20    4.49
   0   2 -25   -4.66    5.83
   0  -2  25   -6.62    8.23
   0  -2 -25    2.77    3.25
   0   2  26   -0.47    3.10
   0   2 -26    5.74    4.37
   0  -2  26    2.75    8.49
   0  -2 -26   -1.21    2.35
   0   4   0   18.51    2.90
   0   4   0   19.62    1.75
   0  -4   0   17.90    1.98
   0   4   1    3.83    1.95
   0   4  -1    1.75    2.66
   0   4   1   -2.87    2.18
   0  -4   1   -1.24    2.74
   0  -4  -1    2.32    2.15
   0   4   2   22.54    1.44
   0   4  -2   25.84    3.57
   0   4   2   23.75    1.82
   0  -4   2   17.88    3.79
   0  -4  -2   20.50    2.26
   0   4   3    7.46    1.45
   0   4  -3    3.51    3.48
   0  -4   3    1.08    3.64
   0  -4  -3    9.50    1.53
   0  -4  -3    6.16    2.16
   0   4   4   38.03    1.47
   0   4  -4   40.33    4.73
   0  -4   4   39.49    5.00
   0  -4  -4   37.72    1.54
   0  -4  -4   39.89    3.00
   0   4   5    3.15    0.75
   0   4  -5    5.40    3.77
   0  -4   5   -1.21    4.04
   0  -4  -5    3.20    0.78
   0  -4  -5    0.24    1.43
   0   4  -6    8.84    4.28
   0  -4   6   11.24    4.51
   0   4  -7   96.15    7.60
   0  -4   7  106.41    7.95
   0   4  -8  321.09   11.06
   0  -4   8  305.61   15.15
   0   4  -9    2.89    2.85
   0  -4   9    2.22    4.97
   0   4 -10    6.61    3.16
   0  -4  10   -1.19    5.50
   0   4 -11   79.31    8.12
   0  -4  11   69.80    9.19
   0   4 -12   41.63    7.31
   0  -4  12   40.45    5.29
   0   4 -13   -0.47    5.70
   0  -4  13   14.46    4.20
   0   4 -14    6.32    3.72
   0  -4  14    5.78    4.27
   0   4  15   19.64    1.16
   0   4 -15   21.36    4.68
   0  -4  15   20.36    7.91
   0  -4 -15   19.64    0.83
   0   4  16    2.82    1.17
   0   4 -16    6.80    5.90
   0  -4  16    4.51    6.62
   0  -4 -16    0.92    0.83
   0   4  17    0.72    1.11
   0   4 -17    5.86    5.58
   0  -4  17  -12.93    7.31
   0  -4 -17    1.58    0.83
   0   4  18    2.23    1.37
   0   4 -18   -1.01    5.68
   0  -4  18   -4.91    4.65
   0  -4 -18    0.91    1.19
   0   4  19    1.28    1.45
   0   4 -19    1.46    3.81
   0  -4  19   -0.69    4.68
   0  -4 -19   -0.17    1.31
   0   4  20    1.20    1.73
   0   4 -20   -2.32    4.04
   0  -4  20    1.11    7.62
   0  -4 -20    2.13    1.15
   0   4  21    3.12    1.88
   0   4 -21    1.82    6.43
   0  -4  21   -0.98    8.51
   0  -4 -21    3.11    1.31
   0   4  22    2.26    1.99
   0   4 -22   -7.54    6.37
   0  -4  22   -2.69    8.51
   0  -4 -22    0.13    1.31
   0   4  23    1.98    2.74
   0   4 -23   -0.83    4.25
   0  -4  23   10.37    5.68
   0  -4 -23    0.67    1.28
   0   4 -24    2.63    4.33
   0   4  24   -0.37    2.19
   0  -4  24   -9.00    5.82
   0   4 -25   -0.32    5.16
   0  -4  25    0.68    9.27
   0   6   0  100.95    5.40
   0   6   0  102.17    5.65
   0  -6   0   99.40    6.12
   0   6   1   -3.45    2.64
   0   6  -1    6.18    3.11
   0   6   1    3.02    1.82
   0  -6   1    1.85    2.31
   0  -6  -1    3.21    2.87
   0   6   2   21.89    2.77
   0   6  -2   22.75    4.01
   0   6   2   13.65    2.17
   0  -6   2   24.64    4.53
   0  -6  -2   13.84    3.13
   0   6   3    3.15    1.94
   0   6  -3    2.21    3.69
   0  -6   3    0.51    4.04
   0  -6  -3   -0.32    2.17
   0   6   4   70.70    3.07
   0   6  -4   78.87    6.36
   0  -6   4   71.35    6.90
   0  -6  -4   64.68    3.36
   0   6  -5   -0.37    4.11
   0  -6   5  -10.88    5.07
   0   6   6   37.18    1.77
   0   6  -6   40.07    5.86
   0  -6   6   32.19    6.93
   0  -6  -6   35.38    1.98
   0  -6  -6   27.73    3.87
   0   6   7    4.97    0.65
   0   6  -7    7.03    4.93
   0  -6   7   -3.97    5.51
   0  -6  -7    4.75    0.66
   0  -6  -7    1.31    3.16
   0   6  -8    9.23    4.90
   0  -6   8   -6.49    5.47
   0  -6  -8    1.11    3.08
   0   6  -9   -3.37    5.09
   0  -6   9    3.41    5.98
   0  -6  -9   -2.66    2.15
   0   6 -10   -8.97    5.43
   0  -6  10   -4.12    6.52
   0  -6 -10   -0.92    3.48
   0   6 -11   13.58    4.03
   0  -6  11   -1.25    7.40
   0  -6 -11    6.14    2.61
   0   6 -12   61.17    5.83
   0  -6  12   43.38    9.70
   0   6 -13  160.25    9.63
   0  -6  13  131.63   15.53
   0   6 -14   22.33    5.85
   0  -6  14   17.83    6.65
   0   6 -15   48.08   10.52
   0  -6  15   65.19    8.06
   0   6 -16   20.67    8.50
   0  -6  16   11.29    6.17
   0   6 -17    9.10    7.82
   0  -6  17   13.24    6.17
   0   6 -18    1.34    4.48
   0  -6  18   -6.87    8.83
   0   6 -19   10.53    5.04
   0  -6  19    4.33    9.78
   0   6 -20   -2.73    7.94
   0  -6  20   16.68   10.18
   0   6 -21   10.27    7.76
   0  -6  21   -2.79    6.79
   0   6 -22    5.01    7.92
   0  -6  22    8.15    7.05
   0   6 -23    5.35    5.77
   0  -6  23   15.94    7.27
   0   8   0    6.85    4.05
   0   8   0    9.28    2.78
   0  -8   0    8.08    4.43
   0   8   1   17.09    3.97
   0   8  -1   16.08    2.78
   0   8   1   15.78    4.39
   0   8  -1    3.39    4.66
   0  -8  -1   16.74    3.05
   0  -8   1   -3.03    5.35
   0   8   2    5.66    3.17
   0   8  -2    1.17    3.89
   0   8   2   -7.44    4.18
   0   8  -2   10.23    4.59
   0  -8  -2    6.91    3.64
   0  -8   2    5.22    3.24
   0   8   3   32.40    3.53
   0   8  -3   17.80    6.12
   0  -8   3   14.37    6.72
   0  -8  -3   28.38    4.14
   0   8   4   93.41    4.50
   0   8  -4   96.93    8.22
   0  -8   4   65.53    9.89
   0  -8  -4   81.32    5.03
   0   8  -5   71.24    7.65
   0  -8   5   32.24    9.79
   0   8  -6   -6.98    5.63
   0  -8   6   38.80    7.37
   0   8  -7   -1.82    5.90
   0  -8   7   32.83    7.56
   0  -8  -7    6.59    1.46
   0   8  -8   73.88    8.74
   0  -8   8   53.52   10.19
   0   8  -9   26.41    6.85
   0  -8   9   10.10    8.28
   0  -8  -9   14.53    2.90
   0   8 -10  -13.63    6.28
   0  -8  10   -6.21    7.82
   0  -8 -10    9.08    3.79
   0   8 -11   -8.96    6.77
   0  -8  11   -5.35    7.23
   0  -8 -11    0.14    2.59
   0   8 -12    0.78    7.29
   0  -8  12    1.67    8.64
   0  -8 -12    9.82    4.32
   0   8 -13   -3.83    6.71
   0  -8  13   -5.50    8.20
   0  -8 -13   -0.43    2.73
   0   8 -14   -5.37    4.82
   0  -8  14   -6.57    8.77
   0  -8 -14    2.97    4.47
   0   8 -15    9.61    4.91
   0  -8  15   -7.13   10.11
   0  -8 -15    0.96    4.67
   0   8 -16    2.05    5.05
   0  -8  16   -7.95    9.56
   0  -8 -16   -0.92    3.09
   0   8 -17    3.20    5.22
   0  -8  17    9.06    6.78
   0  -8 -17   -0.30    4.98
   0   8 -18   11.05    8.23
   0  -8  18   -4.94    6.98
   0  -8 -18    0.77    5.21
   0   8 -19    2.69    7.95
   0  -8  19    3.89    6.83
   0  -8 -19   -2.26    3.17
   0   8 -20   -5.81    8.83
   0  -8  20    8.89    7.41
   0  -8 -20    3.56    3.50
   0  10   0   10.68    2.97
   0  10   0    9.74    3.08
   0 -10   0   10.94    3.69
   0  10   1    5.77    3.83
   0  10  -1    3.01    4.38
   0  10   1    0.57    4.52
   0  10  -1    1.42    2.75
   0 -10  -1    4.38    4.57
   0 -10   1   -0.42    5.53
   0  10   2    5.47    3.51
   0  10  -2    8.08    4.76
   0  10  -2    0.96    4.76
   0 -10   2    5.70    6.03
   0 -10  -2    6.19    4.30
   0  10   3    7.80    3.23
   0  10  -3    5.97    5.01
   0  10  -3    4.30    3.22
   0 -10   3    7.26    4.11
   0 -10  -3    4.12    3.95
   0  10   4   13.00    3.25
   0  10  -4   18.87    6.06
   0  10  -4   17.37    5.45
   0 -10   4   14.10    4.67
   0 -10  -4   15.27    4.02
   0  10   5    5.36    2.55
   0  10  -5    5.22    5.75
   0  10  -5    9.46    3.46
   0 -10   5    7.70    6.98
   0 -10  -5    9.28    3.22
   0  10   6    7.03    2.00
   0  10  -6   -4.85    6.02
   0 -10   6   -2.77    7.32
   0 -10  -6    4.41    2.54
   0  10   7   -0.80    1.47
   0  10  -7   -1.93    6.00
   0 -10   7    2.88    6.68
   0 -10  -7    2.68    1.76
   0  10   8    0.55    1.20
   0  10  -8    1.49    6.33
   0 -10   8   -9.25    6.99
   0 -10  -8    0.07    1.01
   0  10  -9   -7.49    7.06
   0 -10   9   -3.23    8.19
   0  10 -10   -2.18    6.59
   0 -10  10    3.63    7.76
   0  10 -11    5.32    7.82
   0 -10  11    1.06    8.39
   0  10 -12    5.01    8.08
   0 -10  12    7.44    9.08
   0  10 -13    3.08    8.66
   0 -10  13    8.71    9.76
   0  10 -14   -3.46    8.32
   0 -10  14   -2.45   10.12
   0  10 -15    5.16    8.80
   0 -10  15    1.95   10.28
   0 -10 -15    2.85    3.10
   0  10 -16   13.36    8.85
   0 -10  16    2.34   10.99
   0 -10 -16    2.80    5.05
   0  12   0   24.96    6.56
   0  12   0   22.62    4.85
   0 -12   0   25.76    7.22
   0  12   1    4.35    4.82
   0  12  -1    7.29    5.70
   0  12  -1    3.48    6.14
   0 -12   1    5.58    4.29
   0 -12  -1    6.98    5.75
   0  12   2    7.77    4.02
   0  12  -2   11.60    3.91
   0  12  -2    1.41    4.17
   0 -12   2    6.06    6.46
   0 -12  -2    4.53    5.08
   0  12   3   -4.37    3.60
   0  12  -3   -2.18    5.68
   0  12  -3    2.72    5.85
   0 -12   3    4.74    6.57
   0 -12  -3   -1.94    4.24
   0  12   4   -1.72    3.32
   0  12  -4   -4.58    5.97
   0  12  -4    3.50    3.86
   0 -12   4    4.36    4.50
   0 -12  -4    0.50    3.78
   0  12   5    0.53    2.74
   0  12  -5   -6.67    6.16
   0  12  -5    2.08    6.39
   0 -12   5    5.16    4.71
   0  12  -6    0.87    4.35
   0  12  -6   -5.29    7.31
   0 -12   6  -11.16    7.67
   1   1 -27    0.60    6.45
  -1   1  27   -2.42    5.98
   1  -1 -27    1.02    4.50
  -1  -1  27    6.77    7.50
   1   1 -26    2.56    4.01
  -1   1  26    7.47    6.13
   1  -1 -26   10.68    4.90
  -1  -1  26    7.47    7.48
   1   1 -25    9.76    5.65
  -1   1  25   10.55    5.78
   1  -1 -25    4.10    4.44
  -1  -1  25    0.64    4.66
   1   1 -24    1.06    5.22
  -1   1  24   -5.58    5.29
   1  -1 -24    3.38    4.07
  -1  -1  24    4.66    4.48
  -1   1  23   -1.77    4.96
   1   1 -23   -0.82    3.21
   1  -1 -23   -0.37    3.92
  -1  -1  23    0.99    6.30
   1  -1 -23    0.25    3.82
   1   1 -22   11.80    3.53
  -1   1  22    7.21    5.40
   1  -1 -22    5.05    4.26
  -1  -1  22    9.56    7.13
   1   1 -21   15.81    5.30
  -1   1  21    6.81    3.22
   1  -1 -21    4.69    3.86
  -1  -1  21    5.18    4.26
   1   1 -20    7.46    4.81
  -1   1  20    5.70    4.44
   1  -1 -20   -0.43    3.39
  -1  -1  20    3.34    3.84
   1   1 -19    4.94    3.15
  -1   1  19    1.20    4.27
   1  -1 -19    3.39    3.41
  -1  -1  19    4.18    5.73
   1   1 -18   -1.21    4.66
  -1   1  18   -0.40    4.09
   1  -1 -18   -1.93    2.18
  -1  -1  18   -5.70    5.40
   1   1 -17   -0.11    4.22
  -1   1  17    5.92    3.74
   1  -1 -17   -5.59    2.98
  -1  -1  17    0.70    3.24
   1   1 -16    2.23    2.57
  -1   1  16    1.84    2.36
   1  -1 -16    4.96    3.05
  -1  -1  16    2.25    3.23
   1   1 -15   65.71    4.27
  -1   1  15   67.52    5.24
   1  -1 -15   66.38    4.61
  -1  -1  15   66.43    7.39
   1   1 -14  110.67    7.29
  -1   1  14  106.68    5.95
   1  -1 -14  106.70    5.22
  -1  -1  14  105.54    8.10
   1   1 -13  158.29    8.36
  -1   1  13  151.34    6.72
   1  -1 -13  152.63    6.01
  -1  -1  13  163.48    9.24
   1   1 -12   67.99    3.84
  -1   1  12   61.43    4.27
   1  -1 -12   64.08    3.79
  -1  -1  12   62.12    4.25
   1   1 -11    3.15    3.28
  -1   1  11    0.63    1.52
   1  -1 -11    0.81    1.34
  -1  -1  11    4.00    2.31
   1   1 -10  113.88    6.20
  -1   1  10  108.89    4.58
   1  -1 -10  109.35    4.22
  -1  -1  10  103.50    6.53
   1   1  -9   65.31    3.35
  -1   1   9   62.32    3.32
   1  -1  -9   61.08    3.09
  -1  -1   9   60.28    5.07
   1   1  -8  528.72   14.46
  -1   1   8  547.12   13.81
   1  -1  -8  554.74   13.26
  -1  -1   8  547.89   17.80
   1   1  -7  518.23   16.17
  -1   1   7  493.52   11.78
  -1  -1   7  494.41   16.16
   1   1  -6  196.82    6.37
  -1   1   6  167.11    4.43
   1  -1  -6  171.99    5.16
  -1  -1   6  173.78    8.00
  -1   1   5  142.40    3.48
   1  -1  -5  144.48    3.48
   1   1  -4   55.13    2.55
  -1   1   4   52.27    1.62
  -1  -1   4   50.18    3.73
   1  -1  -4   53.68    1.67
   1   1  -3 1111.46   30.65
   1  -1  -3 1105.58   21.88
  -1  -1   3 1085.30   30.10
   1   1   3  124.67    2.09
  -1   1  -3  125.24    4.73
  -1  -1  -3  133.48    2.09
   1  -1   3  122.15    3.48
   1   1   4 1395.90   34.67
  -1   1  -4 1421.03   43.16
  -1  -1  -4 1404.87   32.98
   1  -1   4 1363.01   42.53
   1   1   5   12.39    1.53
  -1   1  -5   10.75    3.40
  -1  -1  -5   10.67    1.40
   1  -1   5    9.99    2.23
   1   1   6  177.73    4.60
  -1   1  -6  185.56    7.56
  -1  -1  -6  186.52    4.45
   1  -1   6  177.91    5.72
   1   1   7  283.00    7.08
  -1   1  -7  305.75   10.30
  -1  -1  -7  299.07    6.88
   1  -1   7  274.73   10.33
   1   1   8    1.59    1.85
  -1   1  -8   -1.64    2.79
   1  -1   8    0.14    3.14
  -1  -1  -8   -1.23    1.59
   1   1   9    7.54    2.24
  -1   1  -9    6.99    2.14
   1  -1   9    9.97    2.32
  -1  -1  -9    5.65    1.99
   1   1  10   19.36    2.68
  -1   1 -10   15.22    2.47
   1  -1  10   11.93    4.12
  -1  -1 -10   16.03    1.57
   1   1  11   15.03    2.00
  -1   1 -11   19.11    2.62
  -1  -1 -11   16.65    1.67
   1  -1  11   15.94    4.48
   1   1  12   66.21    4.35
  -1   1 -12   61.61    5.61
   1  -1  12   64.30    4.37
  -1  -1 -12   68.80    3.84
   1   1  13    4.38    2.97
  -1   1 -13    6.23    3.82
   1  -1  13    1.98    2.82
  -1  -1 -13    5.87    2.63
   1   1  14   13.01    2.46
  -1   1 -14   19.36    2.97
   1  -1  14   20.45    5.24
  -1  -1 -14   18.83    3.18
   1   1  15   -1.62    3.33
  -1   1 -15   -1.84    2.42
   1  -1  15   -4.68    4.74
  -1  -1 -15    1.19    2.71
   1   1  16   25.11    4.43
  -1   1 -16   18.23    5.01
   1  -1  16   26.27    3.92
  -1  -1 -16   22.98    3.68
   1   1  17   12.89    2.90
  -1   1 -17   10.94    4.66
   1  -1  17   18.64    5.78
  -1  -1 -17    9.12    2.34
   1   1  18    3.93    4.08
  -1   1 -18    8.77    4.61
   1  -1  18   11.88    5.59
  -1  -1 -18   -1.83    3.44
   1   1  19    9.60    4.85
  -1   1 -19    7.31    3.27
   1  -1  19    8.92    3.97
  -1  -1 -19    2.13    3.56
   1   1  20    2.13    4.65
  -1   1 -20   -0.33    4.99
   1  -1  20    8.43    3.97
  -1  -1 -20    3.38    3.46
   1   1  21   22.16    5.72
  -1   1 -21   21.81    5.60
   1  -1  21   25.11    7.34
  -1  -1 -21   15.25    2.87
   1   1  22    0.02    4.80
  -1   1 -22   -0.52    4.77
   1  -1  22   -1.80    6.59
  -1  -1 -22    3.87    3.71
   1   1  23    6.57    5.12
  -1   1 -23   -0.89    3.28
   1  -1  23   -2.68    4.31
  -1  -1 -23    3.25    3.92
   1   1  24   -2.34    3.53
  -1   1 -24    6.60    5.38
   1  -1  24    3.55    7.13
  -1  -1 -24    2.66    4.07
   1   1  25    1.86    5.50
  -1   1 -25   -0.91    5.15
   1  -1  25    6.04    6.96
  -1  -1 -25   -0.86    2.75
   1   1  26    0.62    6.26
  -1   1 -26    3.99    3.64
   1  -1  26    6.09    7.50
  -1  -1 -26    1.84    4.70
   1   3 -26    6.78    5.22
  -1   3  26    1.80    3.92
   1  -3 -26    6.36    2.82
  -1  -3  26    8.18    6.46
   1   3 -25    1.21    3.11
  -1   3  25    0.83    3.59
   1  -3 -25    3.88    2.60
  -1  -3  25   -4.64    9.10
   1   3 -24    2.57    3.14
  -1   3  24    5.08    3.59
   1  -3 -24    3.44    2.41
  -1  -3  24   -2.21    9.56
   1   3 -23    0.92    6.57
  -1   3  23    0.33    3.51
   1  -3 -23    6.40    2.52
  -1  -3  23    8.22    8.97
   1   3 -22    0.84    6.11
  -1   3  22    2.25    3.08
   1  -3 -22   -0.42    2.20
  -1  -3  22   -5.08    4.86
   1   3 -21    4.48    3.74
  -1   3  21   -1.42    3.04
   1  -3 -21    1.70    2.15
  -1  -3  21    3.22    4.74
   1   3 -20    3.82    3.74
  -1   3  20    9.45    3.02
   1  -3 -20    3.84    2.13
  -1  -3  20   -8.65    7.61
   1   3 -19    2.85    5.66
  -1   3  19    6.54    2.73
   1  -3 -19    6.34    2.10
  -1  -3  19    2.60    7.34
   1   3 -18   85.98    9.18
  -1   3  18   81.34    4.66
   1  -3 -18   82.33    3.71
  -1  -3  18   82.82    7.65
   1   3 -17   68.66    5.96
  -1   3  17   72.46    4.84
   1  -3 -17   64.61    3.06
  -1  -3  17   73.27    6.77
   1   3 -16   14.69    3.94
  -1   3  16   12.29    3.00
   1  -3 -16   10.23    1.81
  -1  -3  16   18.36    4.55
   1   3 -15   12.26    5.96
  -1   3  15   22.66    2.97
   1  -3 -15   19.56    2.21
  -1  -3  15   21.79    7.08
   1   3 -14    9.56    5.30
  -1   3  14   10.20    2.35
   1  -3 -14   11.54    1.75
  -1  -3  14   10.80    6.20
   1   3 -13    5.47    3.32
  -1   3  13    6.63    1.49
   1  -3 -13    5.12    1.10
  -1  -3  13   17.99    5.70
   1   3 -12   69.58    4.77
  -1   3  12   61.72    2.05
   1  -3 -12   63.71    1.66
  -1  -3  12   57.58    5.27
   1   3 -11  311.41   14.04
  -1   3  11  297.21    6.21
   1  -3 -11  300.91    5.49
  -1  -3  11  287.57   11.83
   1   3 -10   56.94    6.90
  -1   3  10   62.61    1.49
   1  -3 -10   63.33    1.26
  -1  -3  10   66.15    4.79
   1   3  -9  908.27   29.51
  -1  -3   9  847.69   29.51
   1   3  -8   19.31    3.14
  -1  -3   8   14.20    5.22
   1   3  -7  274.73    8.67
  -1  -3   7  269.08   12.11
   1   3  -6   -0.14    3.33
  -1  -3   6    3.12    3.81
   1   3  -5  214.40    8.92
  -1  -3   5  217.51    9.53
   1   3  -4   24.83    2.71
  -1   3   4   29.71    0.93
   1  -3  -4   29.31    2.62
   1  -3  -4   29.37    1.13
  -1  -3   4   33.11    4.45
   1   3  -3   16.80    2.29
  -1   3   3   14.99    1.46
   1  -3  -3   16.14    1.46
   1  -3  -3   12.81    1.67
  -1  -3   3   14.27    2.36
   1   3  -2   13.49    3.33
  -1   3   2   17.16    2.56
  -1   3   2   15.87    1.68
   1  -3  -2   16.80    2.26
  -1  -3   2   14.47    2.27
   1  -3  -2   15.13    1.77
   1   3  -1    7.55    2.76
  -1   3   1   10.64    1.90
  -1   3   1    3.49    2.42
   1  -3  -1    9.65    2.02
  -1  -3   1    5.76    2.77
  -1   3   0  270.27    7.45
   1   3   0  253.59    7.13
   1  -3   0  238.91    6.00
  -1  -3   0  249.30    7.34
  -1   3  -1   17.88    1.94
   1   3   1   15.69    2.28
   1  -3   1   12.61    2.08
  -1  -3  -1   14.20    2.12
   1   3   2  349.82    7.41
  -1   3  -2  361.46    9.15
   1   3   2  341.75    7.55
   1  -3   2  339.16    9.39
  -1  -3  -2  328.62    7.33
  -1  -3  -2  333.03    8.21
   1   3   3  130.07    3.18
  -1   3  -3  132.02    4.61
   1  -3   3  126.26    4.78
  -1  -3  -3  131.03    3.27
  -1  -3  -3  129.74    4.12
   1   3   4  255.36    4.25
  -1   3  -4  264.83    7.87
   1  -3   4  265.34    8.10
  -1  -3  -4  259.60    4.07
  -1   3  -5   20.40    2.55
   1  -3   5   14.02    2.79
  -1   3  -6  252.63    8.15
   1  -3   6  252.85    8.38
  -1   3  -7   35.40    3.36
   1  -3   7   31.25    5.37
  -1   3  -8  361.34   14.47
   1  -3   8  350.66   15.48
  -1   3  -9  127.04    7.90
   1   3   9  106.43    2.13
   1  -3   9  123.14    8.50
   1   3  10   46.56    1.88
  -1   3 -10   53.40    6.29
   1  -3  10   45.18    4.49
  -1  -3 -10   48.87    1.31
   1   3  11   65.99    2.56
  -1   3 -11   66.14    4.70
   1  -3  11   59.97    5.32
  -1  -3 -11   64.89    1.77
   1   3  12   44.95    2.57
  -1   3 -12   44.89    4.20
   1  -3  12   41.41    4.78
  -1  -3 -12   44.05    1.84
   1   3  13    4.33    1.62
  -1   3 -13    3.73    3.13
   1  -3  13   -1.02    5.54
  -1  -3 -13    4.28    1.16
   1   3  14    3.81    1.75
  -1   3 -14    8.42    5.04
   1  -3  14    2.59    5.76
  -1  -3 -14    2.84    1.63
   1   3  15    3.28    2.05
  -1   3 -15   -4.10    5.07
   1  -3  15    2.33    3.83
  -1  -3 -15    3.32    1.43
   1   3  16   15.48    3.37
  -1   3 -16   17.07    4.07
   1  -3  16   15.57    4.78
  -1  -3 -16   15.18    1.87
   1   3  17    3.92    2.55
  -1   3 -17    6.03    3.76
   1  -3  17    7.08    4.48
  -1  -3 -17    3.85    1.73
   1   3  18    2.36    2.62
  -1   3 -18    6.33    3.62
   1  -3  18    2.45    7.18
  -1  -3 -18    3.51    1.85
   1   3  19    9.39    3.02
  -1   3 -19    7.21    6.00
   1  -3  19   18.26    7.66
  -1  -3 -19    8.60    2.06
   1   3  20   19.46    3.79
  -1   3 -20   22.22    6.61
   1  -3  20   21.78    5.78
  -1  -3 -20   20.24    2.46
   1   3  21    2.91    3.10
  -1   3 -21   -0.47    3.57
   1  -3  21   -1.96    4.63
  -1  -3 -21   -0.38    2.08
   1   3  22    5.41    3.55
  -1   3 -22    5.35    4.25
   1  -3  22    4.16    8.82
  -1  -3 -22    4.40    2.41
   1   3  23    1.53    3.61
  -1   3 -23    2.60    6.61
   1  -3  23    6.81    8.89
  -1  -3 -23    0.88    2.41
   1   3  24   -0.10    3.86
  -1   3 -24    3.77    4.83
   1  -3  24   13.18    6.18
  -1  -3 -24    5.60    2.72
   1   3  25    4.11    3.93
  -1   3 -25    5.37    3.24
   1  -3  25    0.72    6.62
  -1  -3 -25    2.99    2.76
  -1   3 -26    1.10    3.18
   1   3  26    0.96    4.10
   1  -3  26   13.20    9.90
   1   5 -24    2.26    4.79
  -1  -5  24   -8.18    9.50
   1   5 -23  -11.10    7.42
  -1  -5  23    8.09   10.04
   1   5 -22   -6.24    7.31
  -1  -5  22   -0.61    6.11
   1   5 -21   -0.45    4.43
  -1  -5  21   -5.42    5.91
   1   5 -20   -9.52    4.94
  -1  -5  20  -14.89    9.35
   1   5 -19   -6.97    6.75
  -1  -5  19    9.18    7.80
   1   5 -18   11.50    8.07
  -1  -5  18   19.14    9.53
   1   5 -17   13.61    4.73
  -1  -5  17    6.65    5.60
   1   5 -16    2.51    4.27
  -1  -5  16   -1.33    4.84
   1   5 -15   11.19    4.68
  -1  -5  15   15.82    5.33
   1   5 -14   57.22    8.69
  -1  -5  14   19.66    6.25
   1   5 -13   77.18    9.64
  -1  -5  13   44.26   10.64
   1   5 -12   -0.88    3.56
  -1  -5  12    0.08    6.04
   1   5 -11   14.05    3.92
  -1  -5  11    4.79    6.65
   1   5 -10   73.84    5.56
  -1  -5  10  116.46   10.22
   1   5  -9   75.88    7.55
  -1  -5   9   69.44    8.63
   1   5  -8    0.37    4.35
   1  -5  -8    0.88    2.87
  -1  -5   8    1.43    4.91
   1   5  -7   77.54    7.59
  -1  -5   7  123.97    8.54
   1   5  -6    0.88    4.19
  -1   5   6    2.79    0.78
   1  -5  -6   -0.38    1.80
   1  -5  -6    3.51    0.90
  -1  -5   6    8.57    4.58
   1   5  -5  356.06   14.27
  -1   5   5  306.84    6.62
   1  -5  -5  293.30    8.77
   1  -5  -5  294.86    7.06
  -1  -5   5  302.66   13.72
   1   5  -4   -0.52    2.51
  -1   5   4    3.85    1.40
   1  -5  -4    3.76    1.66
   1  -5  -4    4.37    1.65
  -1  -5   4    1.16    4.12
   1   5  -3  110.18    4.87
  -1   5   3  122.76    3.94
  -1   5   3  106.91    4.02
   1  -5  -3  108.80    4.12
  -1  -5   3  112.27    7.26
   1   5  -2  362.81   10.50
  -1   5   2  350.26    9.69
  -1   5   2  361.43    9.78
   1  -5  -2  345.60   10.24
  -1  -5   2  331.69   10.50
   1   5  -1   43.88    2.97
  -1   5   1   46.06    3.46
  -1   5   1   48.84    3.94
   1  -5  -1   54.95    3.74
  -1  -5   1   48.99    4.58
   1   5   0    7.70    2.87
  -1   5   0   10.33    3.01
   1   5   0    6.64    2.70
  -1   5   0    9.39    1.82
  -1  -5   0    9.71    3.09
   1  -5   0   11.12    3.13
   1   5   1   61.07    3.78
  -1   5  -1   64.02    4.53
   1   5   1   57.04    3.85
   1  -5   1   57.69    4.94
  -1  -5  -1   62.38    4.08
  -1   5  -2  413.83   14.33
   1   5   2  414.62   12.38
   1  -5   2  396.07   15.05
  -1  -5  -2  391.04   11.17
   1   5   3  361.62    9.12
  -1   5  -3  396.39   14.03
   1  -5   3  360.65   14.56
  -1  -5  -3  351.25    9.60
   1   5   4  139.03    3.67
  -1   5  -4  139.04    7.80
   1  -5   4  128.56    6.11
  -1  -5  -4  135.26    3.85
  -1  -5  -4  122.35    4.20
   1   5   5  136.11    3.00
  -1   5  -5  142.72    8.36
   1  -5   5  124.01    6.30
  -1  -5  -5  134.18    3.47
  -1  -5  -5  118.40    5.65
   1   5   6   62.10    1.59
  -1   5  -6   71.93    6.44
   1  -5   6   55.21    4.60
  -1  -5  -6   64.76    1.48
  -1  -5  -6   54.88    3.92
  -1   5  -7    8.02    4.71
   1  -5   7   18.23    5.34
  -1  -5  -7    9.05    2.79
  -1   5  -8   -5.46    4.34
   1  -5   8   -6.21    4.94
  -1  -5  -8    0.39    1.67
  -1   5  -9   84.81    5.35
   1  -5   9   78.97    9.33
  -1   5 -10    9.61    3.40
   1  -5  10   10.15    6.48
  -1   5 -11    6.80    3.68
   1  -5  11    9.00    6.45
  -1   5 -12   11.32    3.68
   1  -5  12   -0.20    4.38
  -1   5 -13   26.78    7.41
   1  -5  13   24.44    5.36
  -1   5 -14   13.24    7.29
   1  -5  14   14.51    5.09
  -1   5 -15   -4.59    6.21
   1  -5  15    1.90    4.47
  -1   5 -16   -7.04    4.44
   1  -5  16   -4.98    7.81
  -1   5 -17    5.00    4.42
   1  -5  17    0.58    8.00
  -1   5 -18    6.36    4.51
   1  -5  18   -1.16    5.47
  -1   5 -19    3.69    6.76
   1  -5  19   -2.34    5.17
  -1   5 -20    4.71    7.03
   1  -5  20   10.86    6.01
  -1   5 -21    2.30    7.03
   1  -5  21   10.83    9.20
  -1   5 -22    3.18    4.61
   1  -5  22   -4.85    9.22
  -1   5 -23    7.18    4.78
   1  -5  23   -7.98    6.27
  -1   5 -24   12.23    8.13
   1  -5  24    1.39    6.79
   1   7 -22    0.80    8.77
  -1  -7  22   10.17   11.12
   1   7 -21   -9.92    8.82
  -1  -7  21    2.84   10.81
   1   7 -20    2.68    5.04
  -1  -7  20   -6.63    6.79
   1   7 -19    5.24    5.35
  -1  -7  19    4.53    6.96
   1   7 -18    6.55    5.52
  -1  -7  18    4.92    7.16
   1   7 -17  -11.34    8.36
  -1  -7  17    6.01   10.07
   1   7 -16   -2.16    7.78
  -1  -7  16    0.47    9.07
  -1  -7  15   -3.87   11.17
   1   7 -14    1.68    4.40
   1  -7 -14    2.93    4.33
  -1  -7  14   -0.78    8.54
   1   7 -13    3.36    4.42
   1  -7 -13   -0.04    4.11
   1   7 -12   12.33    4.68
   1  -7 -12   10.35    2.95
  -1  -7  12    2.14    8.21
   1   7 -11    9.10    6.04
   1  -7 -11   -1.97    3.91
  -1  -7  11    0.66    4.71
   1   7 -10   24.60    6.53
   1  -7 -10    3.91    2.61
  -1  -7  10    8.37    4.77
   1  -7  -9   14.47    4.15
  -1  -7   9   11.63    4.94
   1   7  -8  -10.42    5.64
   1  -7  -8   -1.96    3.64
  -1  -7   8    1.37    4.23
   1   7  -7   15.74    5.93
  -1   7   7   14.71    1.32
   1  -7  -7   10.57    2.66
   1  -7  -7   15.50    1.24
  -1  -7   7   21.63    6.83
   1   7  -6   22.44    5.35
  -1   7   6    8.99    1.90
   1  -7  -6   13.13    2.34
  -1  -7   6    4.23    6.32
   1   7  -5   92.55    7.72
  -1   7   5   95.00    3.46
   1  -7  -5   85.45    3.94
  -1  -7   5   91.94    9.08
   1   7  -4   39.62    5.61
  -1   7   4   33.34    2.74
   1  -7  -4   32.29    3.18
  -1  -7   4   28.36    6.49
   1   7  -3   -6.71    3.83
  -1   7   3    1.03    1.49
  -1   7   3    3.92    2.08
   1  -7  -3    6.31    2.67
  -1  -7   3    5.98    4.71
   1   7  -2    5.75    4.06
  -1   7   2    3.20    2.61
  -1   7   2    2.48    2.07
   1  -7  -2    1.97    3.04
  -1  -7   2    4.87    2.77
   1   7  -1    8.79    3.87
  -1   7   1    3.56    2.21
   1   7  -1    4.36    3.38
  -1   7   1    6.66    3.23
  -1  -7   1   14.31    4.35
   1  -7  -1   14.09    3.71
   1   7   0   11.66    3.56
  -1   7   0   10.32    3.71
   1   7   0    8.42    3.73
  -1   7   0   -0.73    3.59
  -1  -7   0   15.87    4.05
   1  -7   0   13.50    4.30
   1   7   1   32.88    3.84
  -1   7  -1   24.39    4.45
   1   7   1   33.70    4.32
  -1   7  -1   29.14    4.43
  -1  -7  -1   32.03    4.23
   1  -7   1   30.35    3.52
   1   7   2   64.02    4.24
  -1   7  -2   53.21    5.50
   1   7   2   58.11    5.13
   1  -7   2   60.39    6.56
  -1  -7  -2   59.36    4.55
   1   7   3   21.51    2.85
  -1   7  -3   18.33    4.68
   1  -7   3   20.97    5.86
  -1  -7  -3   24.41    3.15
   1   7   4   94.28    3.97
  -1   7  -4   77.03    7.28
   1  -7   4   85.04    8.54
  -1  -7  -4   85.55    4.27
   1   7   5    1.85    1.67
  -1   7  -5   -2.74    4.56
   1  -7   5   16.98    5.60
  -1  -7  -5    1.00    2.36
   1   7   6   37.75    2.49
  -1   7  -6   39.23    6.29
   1  -7   6   33.62    7.39
  -1  -7  -6   34.62    2.14
   1   7   7   14.77    1.34
  -1   7  -7   15.49    5.81
   1  -7   7    8.31    7.02
  -1  -7  -7   14.42    1.02
  -1  -7  -7    8.74    2.52
  -1   7  -8   10.53    6.14
   1  -7   8   28.03    7.01
  -1  -7  -8   10.19    3.94
  -1   7  -9   30.73    7.22
   1  -7   9   22.06    8.26
  -1  -7  -9   26.99    4.45
  -1   7 -10   70.15    9.30
   1  -7  10   76.75   10.68
  -1  -7 -10   60.39    3.97
  -1   7 -11    6.04    6.92
   1  -7  11   16.40    8.41
  -1  -7 -11    9.39    3.99
  -1   7 -12    6.96    7.23
   1  -7  12    2.39    8.61
  -1  -7 -12   11.69    2.81
  -1   7 -13   45.54    9.79
   1  -7  13   73.79   10.94
  -1  -7 -13   47.60    5.66
  -1   7 -14   20.33    5.33
   1  -7  14   18.03    6.14
  -1  -7 -14   15.63    3.27
  -1   7 -15   36.94    6.02
   1  -7  15   31.96    7.26
  -1   7 -16   -0.14    4.94
   1  -7  16    7.05    5.85
  -1   7 -17    4.55    7.99
   1  -7  17    3.03    6.65
  -1   7 -18    7.89    8.45
   1  -7  18    7.87   10.65
  -1   7 -19    2.09    8.22
   1  -7  19   10.34   10.65
  -1   7 -20   -1.56    5.40
   1  -7  20    1.12   10.55
  -1   7 -21   -4.54    5.51
   1  -7  21   -1.19    7.06
  -1   7 -22    7.21    6.10
   1  -7  22    3.02    7.59
   1   9 -18   -0.63    8.97
   1  -9 -18   -3.45    5.12
  -1  -9  18   -9.00   11.03
   1   9 -17   12.43    5.82
   1  -9 -17    4.97    3.38
  -1  -9  17   -0.42   11.09
   1   9 -16    1.14    5.50
   1  -9 -16   12.39    4.89
  -1  -9  16   -4.05   10.70
   1   9 -15   -1.49    4.96
   1  -9 -15   -1.85    4.43
  -1  -9  15    4.61    9.45
   1   9 -14   -1.69    4.76
   1  -9 -14    3.82    3.17
  -1  -9  14    5.09    5.93
   1   9 -13   -7.41    7.59
   1  -9 -13    3.80    4.74
  -1  -9  13    3.53    5.57
   1   9 -12    6.72    7.35
   1  -9 -12    7.59    4.79
  -1  -9  12    4.53    5.70
   1   9 -11    6.70    6.99
  -1  -9  11    4.68    5.55
   1   9 -10   18.05    7.66
  -1  -9  10   18.40    5.80
   1   9  -9    5.49    7.00
  -1  -9   9   15.15    5.32
   1   9  -8   11.08    6.08
  -1   9   8    5.32    1.13
   1  -9  -8    3.02    1.23
  -1  -9   8    4.75    4.81
   1   9  -7   -1.95    5.37
  -1   9   7   -0.07    1.72
   1  -9  -7    1.10    1.69
  -1  -9   7    0.85    6.53
   1   9  -6   -5.11    5.22
  -1   9   6    0.22    1.70
   1  -9  -6   -3.00    2.23
  -1  -9   6   -9.56    6.40
   1   9  -5   -6.04    5.24
  -1   9   5   -0.73    2.08
   1  -9  -5    3.10    2.60
  -1  -9   5   -4.04    6.00
   1   9  -4  -13.57    5.28
  -1   9   4    2.52    2.47
   1  -9  -4    4.76    3.03
  -1  -9   4   -6.18    6.01
  -1   9   3    4.56    2.90
   1   9  -3    4.51    4.29
   1  -9  -3    2.39    3.58
  -1  -9   3   -0.24    3.54
  -1   9   2   57.43    6.81
   1   9  -2   60.87    4.58
  -1   9   2   65.65    5.16
  -1  -9   2   57.82    5.31
   1  -9  -2   56.65    6.10
   1   9  -1   16.63    4.49
  -1   9   1    7.30    3.14
   1   9  -1    3.53    4.65
  -1   9   1    8.59    3.87
  -1  -9   1   11.12    5.32
   1  -9  -1    9.38    3.05
   1   9   0   -1.06    2.64
  -1   9   0    0.66    4.39
   1   9   0   11.75    4.14
  -1   9   0    3.71    2.55
  -1  -9   0    0.32    4.48
   1  -9   0    5.49    4.55
   1   9   1   -0.97    3.47
  -1   9  -1    1.25    4.34
   1   9   1    3.96    3.86
  -1   9  -1    5.47    3.99
  -1  -9  -1   -6.55    4.28
   1  -9   1   -3.10    4.86
   1   9   2    8.05    3.47
  -1   9  -2    1.02    2.95
   1   9   2    2.92    2.70
  -1   9  -2    4.94    4.80
  -1  -9  -2    1.17    3.93
   1  -9   2    1.95    3.61
   1   9   3   45.43    2.85
  -1   9  -3   42.93    6.81
  -1   9  -3   34.50    6.32
   1  -9   3   34.03    5.27
  -1  -9  -3   39.77    4.91
   1   9   4   45.26    3.86
  -1   9  -4   54.19    7.33
   1  -9   4   35.47    8.56
  -1  -9  -4   43.67    4.54
   1   9   5    3.64    2.28
  -1   9  -5    7.18    3.41
   1  -9   5   -2.35    6.45
  -1  -9  -5    2.05    2.61
   1   9   6    0.57    1.73
  -1   9  -6   -4.79    3.28
   1  -9   6  -11.65    6.61
  -1  -9  -6    0.63    2.06
   1   9   7    2.28    1.24
  -1   9  -7   -0.72    3.53
   1  -9   7  -10.66    6.90
  -1  -9  -7    2.10    1.47
   1   9   8    6.50    1.01
  -1   9  -8   -1.80    3.98
   1  -9   8    8.83    7.36
  -1  -9  -8    4.99    0.76
  -1   9  -9    6.84    4.25
   1  -9   9   11.27    7.61
  -1   9 -10   -6.08    4.51
   1  -9  10  -11.85    8.09
  -1   9 -11    1.49    4.31
   1  -9  11    6.65    8.10
  -1   9 -12   -5.04    6.98
   1  -9  12   -2.53    8.23
  -1  -9 -12    4.11    4.25
  -1   9 -13   -2.87    7.29
   1  -9  13    2.84    8.60
  -1  -9 -13    2.03    4.33
  -1   9 -14    8.43    7.44
   1  -9  14   -2.62    9.06
  -1  -9 -14   -0.73    2.87
  -1   9 -15    8.24    8.10
   1  -9  15   -5.04   10.69
  -1  -9 -15    6.66    4.99
  -1   9 -16    2.17    8.43
   1  -9  16   15.42    6.90
  -1  -9 -16    7.34    4.85
  -1   9 -17    1.34    5.75
   1  -9  17   -0.92    7.08
  -1  -9 -17    5.14    3.09
  -1   9 -18   -1.45    5.49
   1  -9  18    3.65    7.07
  -1  -9 -18    1.18    4.78
   1  11 -12    2.02    8.07
  -1 -11  12   -4.55    6.22
   1  11 -11    5.47    7.69
  -1 -11  11    2.11    5.88
   1  11 -10   11.41    8.45
  -1 -11  10    2.67    5.77
   1  11  -9   -4.43    7.70
  -1 -11   9    2.62    5.13
   1  11  -8   -4.49    7.73
  -1 -11   8   -6.08    7.97
   1  11  -7    7.67    6.56
  -1  11   7    3.22    2.18
   1 -11  -7    0.53    2.11
  -1 -11   7   12.64    7.28
   1  11  -6    1.89    6.02
  -1  11   6    1.10    2.09
   1  11  -6   -0.21    3.46
   1 -11  -6    0.15    2.82
  -1 -11   6   -0.73    6.78
   1  11  -5    4.94    5.69
  -1  11   5   -0.13    2.56
   1  11  -5    8.36    5.09
   1 -11  -5    3.34    3.31
  -1 -11   5    1.73    6.66
   1  11  -4    1.10    5.81
  -1  11   4    2.85    1.91
   1  11  -4    5.11    3.37
   1 -11  -4    0.83    3.99
  -1 -11   4    2.55    4.16
   1  11  -3    7.66    5.16
   1  11  -3   -0.95    4.72
  -1  11   3   -1.19    3.15
  -1 -11   3   -1.12    4.27
   1  11  -2    0.99    3.37
  -1  11   2    4.76    3.57
   1  11  -2    0.24    5.20
   1 -11  -2    3.48    3.04
  -1 -11   2   -8.74    6.39
   1  11  -1    6.14    5.18
  -1  11   1    4.85    3.50
   1  11  -1    6.50    3.26
  -1  11   1    6.90    4.26
  -1 -11   1    3.36    6.26
   1 -11  -1    4.97    5.27
   1  11   0    8.00    4.75
  -1  11   0    5.55    5.21
   1  11   0   13.69    5.40
  -1  11   0    7.50    4.61
  -1 -11   0    5.20    3.86
   1 -11   0    3.45    3.99
   1  11   1   -0.84    3.78
  -1  11  -1   -3.05    4.85
   1  11   1    3.64    3.13
  -1  11  -1    2.18    3.20
  -1 -11  -1    2.58    4.81
   1 -11   1   -6.16    5.91
   1  11   2    5.52    3.84
  -1  11  -2    5.37    5.44
  -1  11  -2    8.20    3.62
   1 -11   2    7.12    6.53
  -1 -11  -2    5.37    3.29
   1  11   3    4.82    3.30
  -1  11  -3    1.54    5.58
  -1  11  -3    3.90    5.50
   1 -11   3    4.44    6.88
  -1 -11  -3    7.14    4.15
   1  11   4   -0.48    2.89
  -1  11  -4   10.23    5.76
  -1  11  -4    2.16    3.37
   1 -11   4   -2.18    4.09
  -1 -11  -4    1.73    3.56
   1  11   5    0.83    2.51
  -1  11  -5    1.44    5.75
  -1  11  -5    3.91    5.37
   1 -11   5   -1.14    4.30
  -1 -11  -5    0.20    3.09
   1  11   6    3.79    2.08
  -1  11  -6   -1.82    3.95
  -1  11  -6   -5.01    3.66
   1 -11   6    1.01    7.05
  -1 -11  -6    2.24    2.51
   1  11   7    0.51    1.59
  -1  11  -7    2.05    4.20
   1 -11   7    7.11    7.36
  -1 -11  -7    2.14    1.77
  -1  11  -8   12.80    5.07
   1 -11   8   -3.75    8.26
  -1  11  -9    4.26    4.98
   1 -11   9   -4.76    8.24
  -1  11 -10   -0.03    5.31
   1 -11  10    9.16    8.79
  -1  11 -11   -0.52    4.94
   1 -11  11   -0.42    8.93
  -1  11 -12   -3.28    5.40
   1 -11  12    0.38    9.44
   2   0 -27    3.99    5.42
  -2   0  27   -3.77    6.44
   2   0 -26   -4.53    5.31
  -2   0  26   -3.30    4.53
   2   0 -25   -2.92    3.18
  -2   0  25    1.84    6.49
   2   0 -24    3.69    4.85
  -2   0  24    1.55    6.46
   2   0 -23   -2.73    4.55
  -2   0  23    4.61    5.48
   2   0 -22   14.69    3.31
  -2   0  22    8.41    4.07
   2   0 -21    1.18    4.14
  -2   0  21   -3.30    3.23
   2   0 -20   -8.96    4.34
  -2   0  20   14.51    5.06
   2   0 -19   -1.90    2.67
  -2   0  19   -2.25    4.86
   2   0 -18   34.49    5.14
  -2   0  18   28.15    6.11
   2   0 -17    3.85    3.71
  -2   0  17   -3.10    2.74
   2   0 -16  127.57    5.66
  -2   0  16  119.29    6.14
   2   0 -15   -6.39    3.64
  -2   0  15   -6.65    4.06
   2   0 -14   94.71    6.06
  -2   0  14   98.93    6.72
   2   0 -13   -0.14    1.90
  -2   0  13    1.88    3.27
   2   0 -12    7.64    3.18
  -2   0  12   11.93    3.57
   2   0 -11    6.11    2.79
  -2   0  11    2.58    1.95
   2   0 -10  144.15    5.95
  -2   0  10  144.43    4.82
   2   0  -9   -1.67    2.65
  -2   0   9   -1.71    1.70
   2   0  -8  351.39   10.34
  -2   0   8  341.87    8.68
   2   0  -7   -0.34    2.36
  -2   0   7    1.01    1.65
   2   0  -6 1762.35   57.01
  -2   0   6 1746.04   57.59
   2   0  -5    8.19    2.24
  -2   0   5    3.57    2.18
   2   0  -4  532.19   12.15
  -2   0   4  504.98   11.67
   2   0   3   -1.83    1.62
  -2   0  -3   -0.34    0.95
   2   0   4  125.15    4.06
  -2   0  -4  125.71    4.02
   2   0   5    7.02    2.33
  -2   0  -5   -0.26    1.37
   2   0   6  182.85    6.44
  -2   0  -6  190.32    6.11
   2   0   7   -0.06    1.49
  -2   0  -7    1.09    2.20
   2   0   8   38.65    3.60
  -2   0  -8   42.39    3.49
   2   0   9   -2.16    1.73
  -2   0  -9    2.16    2.42
   2   0  10   24.78    3.65
  -2   0 -10   23.97    3.24
   2   0  11   -0.59    1.98
  -2   0 -11   -0.75    2.56
   2   0  12  467.03   17.26
  -2   0 -12  489.32   16.24
   2   0  13    3.41    3.52
  -2   0 -13    0.20    1.90
   2   0  14    3.29    2.56
  -2   0 -14    4.25    2.05
   2   0  15   -3.92    4.20
  -2   0 -15   -5.34    3.66
   2   0  16   -3.15    4.28
  -2   0 -16   -0.45    3.48
   2   0  17    0.08    2.88
  -2   0 -17    1.20    3.48
   2   0  18    4.86    4.66
  -2   0 -18   -3.22    2.51
   2   0  19    0.30    5.19
  -2   0 -19    4.10    2.64
   2   0  20    9.20    3.82
  -2   0 -20   15.93    4.56
   2   0  21    0.68    5.55
  -2   0 -21   -3.89    4.09
   2   0  22    4.40    5.87
  -2   0 -22    1.65    4.58
   2   0  23    4.15    4.04
  -2   0 -23   -4.94    2.87
   2   0  24   18.89    7.75
  -2   0 -24   17.82    5.64
   2   0  25    5.57    6.68
  -2   0 -25   -0.45    4.63
   2   0  26    5.30    4.55
  -2   0 -26    7.30    5.61
   2   2 -27    0.34    7.06
  -2   2  27    1.95    3.34
   2  -2 -27    3.34    3.87
  -2  -2  27   10.87    8.43
   2   2 -26    8.35    6.94
  -2   2  26   -2.84    4.87
   2  -2 -26    1.21    3.64
  -2  -2  26    0.33    8.46
   2   2 -25    5.14    4.10
  -2   2  25    3.94    4.87
   2  -2 -25    3.64    3.59
  -2  -2  25    2.26    5.64
   2   2 -24    3.78    5.70
  -2   2  24    4.84    4.53
   2  -2 -24    1.85    3.42
  -2  -2  24   -6.64    5.13
   2   2 -23    3.81    5.66
  -2   2  23   -0.78    2.73
   2  -2 -23   -3.10    3.25
  -2  -2  23    6.11    7.49
   2   2 -22   40.58    4.99
  -2   2  22   32.19    5.65
   2  -2 -22   33.62    4.35
  -2  -2  22   29.72    9.57
   2   2 -21    7.62    3.78
  -2   2  21    5.50    4.15
   2  -2 -21    9.44    3.30
  -2  -2  21   -6.55    7.13
   2   2 -20   20.22    6.15
  -2   2  20    6.14    4.30
   2  -2 -20    6.09    3.30
  -2  -2  20    6.76    4.64
   2   2 -19   -7.72    5.52
  -2   2  19    9.84    3.84
   2  -2 -19    8.20    2.87
  -2  -2  19   -6.81    4.40
   2   2 -18   22.69    3.82
  -2   2  18   14.92    2.71
   2  -2 -18   18.32    3.08
  -2  -2  18    7.78    7.02
  -2   2  17    3.62    3.15
   2  -2 -17    2.59    2.57
   2   2 -16    2.32    5.23
  -2   2  16    3.42    3.07
   2  -2 -16    7.79    2.51
  -2  -2  16   35.56    6.46
   2   2 -15   -4.07    2.92
  -2   2  15    4.07    2.54
   2  -2 -15    1.01    2.12
  -2  -2  15    3.08    3.42
   2   2 -14   64.90    4.63
  -2   2  14   66.08    3.92
   2  -2 -14   67.60    3.41
  -2  -2  14   58.78    5.23
   2   2 -13  181.96   10.06
  -2   2  13  192.63    6.27
   2  -2 -13  187.85    5.78
  -2  -2  13  181.50    8.47
   2   2 -12  215.46   10.22
  -2   2  12  167.25    5.40
   2  -2 -12  161.70    4.81
  -2  -2  12  166.35   10.33
   2   2 -11    6.49    2.66
  -2   2  11    3.53    1.85
   2  -2 -11    5.90    1.62
  -2  -2  11    4.49    4.35
   2   2 -10   24.83    4.78
  -2   2  10   27.44    1.99
   2  -2 -10   27.27    1.77
  -2  -2  10   24.64    5.02
   2   2  -9  496.10   17.98
  -2   2   9  514.36   11.83
   2  -2  -9  481.18   10.25
  -2  -2   9  500.39   18.64
   2   2  -8   20.58    2.89
  -2   2   8   24.33    1.70
   2  -2  -8   22.16    1.48
  -2  -2   8   20.10    4.45
   2   2  -7  296.01   11.20
  -2   2   7  296.80    5.35
   2  -2  -7  279.69    5.09
  -2  -2   7  278.94   11.36
   2   2  -6  728.47   20.22
   2  -2  -6  661.47   12.24
  -2  -2   6  706.23   23.40
   2   2  -5  694.03   19.03
   2  -2  -5  684.64   10.79
   2  -2  -5  650.52   11.12
  -2  -2   5  681.68   22.57
   2   2  -4   62.94    5.27
  -2  -2   4   56.32    3.64
  -2   2   3  238.18    3.64
   2   2  -3  237.68    6.35
   2  -2  -3  230.71    3.69
  -2  -2   3  235.98    6.41
   2   2  -2   65.17    3.97
  -2   2   2   63.15    1.62
  -2   2   2   65.58    2.29
   2  -2  -2   66.75    1.99
   2  -2  -2   66.64    3.16
  -2  -2   2   68.72    4.14
  -2   2   1  575.11   13.45
   2   2  -1  538.11   13.38
  -2   2   1  566.93   11.73
  -2  -2   1  544.04   13.97
   2  -2  -1  547.52   11.99
  -2   2   0    2.39    1.88
   2   2   0    8.43    1.86
   2  -2   0    5.04    2.05
  -2  -2   0   14.72    2.05
   2   2   1   44.54    1.86
   2   2   1   46.12    2.00
  -2   2  -1   39.05    3.02
   2  -2   1   34.84    3.29
  -2  -2  -1   48.32    2.08
  -2  -2  -1   47.45    1.79
  -2   2  -2    3.41    2.77
   2   2   2    4.99    1.03
   2  -2   2    4.76    2.85
  -2  -2  -2    3.13    1.06
  -2  -2  -2    3.36    1.40
  -2   2  -3   -0.16    1.82
   2   2   3    0.05    0.70
   2  -2   3    0.19    1.92
  -2  -2  -3   -0.41    0.83
   2   2   4  146.94    2.38
  -2   2  -4  145.09    4.89
   2   2   4  144.64    2.53
   2  -2   4  140.75    5.12
   2   2   5  220.23    3.85
  -2   2  -5  224.45    6.77
   2  -2   5  220.36    9.56
   2   2   6  315.56    5.78
  -2   2  -6  327.68    9.38
  -2  -2  -6  335.43    5.62
   2  -2   6  331.74   10.01
   2   2   7    3.92    1.06
  -2   2  -7    1.10    2.24
  -2  -2  -7    4.29    1.03
   2  -2   7    5.18    2.32
   2   2   8   55.29    2.13
  -2   2  -8   60.21    3.56
  -2  -2  -8   56.67    2.07
   2  -2   8   53.27    5.63
   2   2   9   91.33    3.11
  -2   2  -9  101.03    6.46
  -2  -2  -9   92.68    2.57
   2  -2   9   93.64    7.01
   2   2  10   36.39    3.10
  -2   2 -10   53.33    5.12
   2  -2  10   41.43    3.76
  -2  -2 -10   37.88    1.94
   2   2  11    3.37    1.87
  -2   2 -11   -1.89    3.78
   2  -2  11    3.38    2.85
  -2  -2 -11    1.53    1.50
   2   2  12  183.96    6.23
  -2   2 -12  178.95   10.05
   2  -2  12  168.77   10.93
  -2  -2 -12  176.06    5.12
   2   2  13    2.05    2.26
  -2   2 -13    0.18    2.75
   2  -2  13   -1.82    4.91
  -2  -2 -13    1.44    1.76
   2   2  14    8.19    2.61
  -2   2 -14    2.90    2.84
   2  -2  14    5.17    3.41
  -2  -2 -14    3.36    1.98
   2   2  15   29.29    3.53
  -2   2 -15   25.36    5.78
   2  -2  15   19.33    6.82
  -2  -2 -15   27.86    2.75
   2   2  16   14.53    3.44
  -2   2 -16    6.85    5.42
   2  -2  16   13.05    6.27
  -2  -2 -16   12.01    1.74
   2   2  17   13.85    4.04
  -2   2 -17   22.07    5.52
   2  -2  17   14.89    6.95
  -2  -2 -17   18.63    2.92
   2   2  18    5.11    3.69
  -2   2 -18   12.67    3.30
   2  -2  18   -2.78    4.20
  -2  -2 -18    3.86    2.69
   2   2  19   40.96    5.01
  -2   2 -19   29.81    4.22
   2  -2  19   21.65    8.33
  -2  -2 -19   32.83    3.68
   2   2  20   14.54    4.69
  -2   2 -20   12.95    6.27
   2  -2  20   11.00    8.00
  -2  -2 -20   18.41    3.38
   2   2  21    3.00    4.25
  -2   2 -21    4.61    5.55
   2  -2  21    5.86    4.71
  -2  -2 -21    3.02    2.87
   2   2  22   27.92    5.35
  -2   2 -22   21.06    6.74
   2  -2  22   26.69    5.99
  -2  -2 -22   20.97    2.62
   2   2  23    2.64    4.61
  -2   2 -23    2.51    3.87
   2  -2  23   -6.32    8.13
  -2  -2 -23    2.36    3.20
   2   2  24    5.19    5.16
  -2   2 -24   13.69    6.37
   2  -2  24    4.00    9.20
  -2  -2 -24    9.26    3.77
   2   2  25    4.20    5.14
  -2   2 -25   -4.19    5.98
   2  -2  25   -2.67    5.73
  -2  -2 -25    3.64    3.41
   2   2  26   -1.16    5.27
  -2   2 -26    7.15    6.93
   2  -2  26    9.93    8.53
  -2  -2 -26    3.54    3.63
   2   4 -25    1.37    5.11
  -2  -4  25    1.77    5.99
   2   4 -24   -1.06    6.84
  -2   4  24    0.05    2.16
  -2  -4  24   -2.09    8.37
   2   4 -23    2.84    4.25
  -2   4  23    0.47    2.04
   2  -4 -23    0.90    1.29
  -2  -4  23   -5.96    8.44
   2   4 -22    1.93    4.40
  -2   4  22    4.25    1.95
  -2  -4  22    8.98    8.31
   2   4 -21    1.74    6.59
  -2   4  21    3.44    1.82
   2  -4 -21    3.59    1.31
  -2  -4  21    7.72    5.35
   2   4 -20   -2.56    6.19
  -2   4  20    1.30    1.49
   2  -4 -20    0.80    1.10
  -2  -4  20   -2.25    4.84
   2   4 -19   -1.95    3.79
  -2   4  19   -0.28    1.37
  -2  -4  19   -9.68    7.43
   2   4 -18   11.84    4.24
  -2   4  18   10.54    1.31
   2  -4 -18    9.61    1.03
  -2  -4  18    2.14    8.08
   2   4 -17   -7.57    6.21
  -2   4  17    1.54    1.23
   2  -4 -17    1.07    0.93
  -2  -4  17    4.69    7.11
   2   4 -16   16.63    7.29
  -2  -4  16   26.75    8.46
   2   4 -15    1.71    3.75
  -2  -4  15    4.69    4.20
   2   4 -14    2.59    3.71
  -2  -4  14    5.33    4.17
   2   4 -13    1.52    3.41
  -2  -4  13    5.35    3.87
   2   4 -12   41.00    6.99
  -2  -4  12   48.73    5.60
   2   4 -11  173.41   11.23
  -2  -4  11  152.95   12.01
   2   4 -10   55.43    4.45
  -2  -4  10   47.66    7.43
   2   4  -9    3.91    2.90
  -2  -4   9    0.46    4.76
   2   4  -8  385.72   16.40
  -2  -4   8  369.35   17.03
   2   4  -7   90.30    6.88
  -2  -4   7   77.64    7.38
   2   4  -6    0.91    2.47
   2  -4  -6    0.83    0.47
   2  -4  -6    1.73    1.54
  -2  -4   6    0.08    4.12
   2   4  -5    7.91    2.58
  -2   4   5    6.34    0.86
   2  -4  -5    6.49    2.44
   2  -4  -5    6.62    1.08
  -2  -4   5    1.29    2.60
   2   4  -4  104.93    4.51
  -2   4   4  108.17    2.54
   2  -4  -4   98.53    4.73
   2  -4  -4   97.74    2.79
  -2  -4   4  103.26    4.77
   2   4  -3  193.88    7.97
  -2   4   3  193.17    4.58
   2  -4  -3  175.54    6.36
   2  -4  -3  175.07    4.90
  -2  -4   3  193.47    6.41
  -2   4   2   70.15    3.92
   2   4  -2   66.54    4.66
  -2   4   2   64.51    2.90
  -2  -4   2   68.80    4.95
   2  -4  -2   61.59    3.27
  -2   4   1  290.93    8.92
   2   4  -1  303.31    9.63
  -2   4   1  297.06    6.89
  -2  -4   1  292.78    7.93
   2  -4  -1  290.27    7.26
   2   4   0    3.22    1.33
   2   4   0    3.64    2.38
  -2   4   0    0.82    2.44
   2  -4   0    5.01    1.77
  -2  -4   0    3.62    2.54
   2   4   1   75.53    3.45
   2   4   1   79.38    3.62
  -2   4  -1   82.02    4.61
   2  -4   1   68.40    4.96
  -2  -4  -1   74.63    3.77
   2   4   2  648.92   17.39
   2   4   2  646.46   15.99
  -2   4  -2  638.10   17.36
   2  -4   2  617.15   20.84
  -2  -4  -2  626.40   16.06
  -2   4  -3  611.02   17.44
   2   4   3  615.43   15.11
   2  -4   3  589.22   17.76
  -2  -4  -3  597.01   14.05
  -2  -4  -3  578.64   15.66
  -2   4  -4  101.35    4.27
   2   4   4   87.87    2.87
   2  -4   4   88.34    4.48
  -2  -4  -4   94.77    2.78
  -2  -4  -4   84.84    2.82
   2   4   5  156.19    3.25
  -2   4  -5  161.05    5.93
   2  -4   5  148.62    6.42
  -2  -4  -5  154.83    2.82
  -2  -4  -5  146.34    5.35
   2   4   6  126.57    1.92
  -2   4  -6  127.86    5.60
   2  -4   6  112.53    6.06
  -2   4  -7   41.87    3.61
   2  -4   7   37.07    4.08
  -2   4  -8   52.72    4.20
   2  -4   8   42.66    7.15
  -2   4  -9    3.18    2.77
   2  -4   9   -0.14    4.96
  -2   4 -10    6.40    3.13
   2  -4  10   -0.19    5.58
  -2   4 -11   76.59    7.54
   2  -4  11   55.53    5.70
  -2   4 -12   60.23    7.64
   2  -4  12   54.88    5.68
  -2   4 -13   -0.17    5.09
   2  -4  13    2.43    3.83
  -2   4 -14   -2.79    3.41
   2   4  14    0.78    1.07
   2  -4  14   -0.42    6.20
  -2   4 -15   14.00    4.05
   2   4  15    8.56    1.59
   2  -4  15    4.47    7.15
   2   4  16   -0.13    1.67
  -2   4 -16    2.21    3.70
   2  -4  16    0.69    4.30
  -2  -4 -16    0.42    1.06
   2   4  17    0.11    1.88
  -2   4 -17   -6.01    5.49
   2  -4  17    8.43    4.41
  -2  -4 -17   -0.04    0.91
   2   4  18   -0.42    1.63
  -2   4 -18   -0.24    5.45
   2  -4  18   -1.52    7.03
  -2  -4 -18    0.26    1.01
   2   4  19    3.12    1.93
  -2   4 -19    2.11    5.94
   2  -4  19    4.07    7.46
  -2  -4 -19    2.64    1.58
   2   4  20    0.48    2.02
  -2   4 -20    0.98    3.97
   2  -4  20    0.24    7.77
  -2  -4 -20   -2.39    1.28
   2   4  21    4.27    3.01
  -2   4 -21    8.62    4.44
   2  -4  21   13.92    5.59
  -2  -4 -21    5.90    1.41
   2   4  22    2.62    2.25
  -2   4 -22    3.88    6.44
   2  -4  22   -1.71    5.50
  -2  -4 -22    0.54    1.39
   2   4  23    1.09    2.34
  -2   4 -23   -0.27    6.37
   2  -4  23   -4.24    8.79
  -2  -4 -23    0.47    1.33
  -2   4 -24    0.95    6.70
   2  -4  24    2.81   10.23
  -2   4 -25    4.34    3.51
   2  -4  25   -1.93    6.28
   2   6 -24    2.11    8.26
  -2  -6  24   -5.42    6.93
   2   6 -23   -3.13    8.13
  -2  -6  23    6.15    9.66
   2   6 -22    1.29    4.76
  -2  -6  22   -8.09    9.94
   2   6 -21   -2.28    5.04
  -2  -6  21    2.85    9.81
   2   6 -20  -12.43    8.01
  -2  -6  20   -2.27    6.59
   2   6 -19    6.09    7.46
  -2  -6  19   -3.23    5.90
   2   6 -18   44.46    6.71
  -2  -6  18   32.42    7.93
   2   6 -17   -2.86    4.78
  -2  -6  17   -7.43    5.70
   2   6 -16   56.69    6.66
  -2  -6  16   44.77   11.81
   2   6 -15   67.89   11.85
  -2  -6  15  119.69   14.25
   2   6 -14  134.29   13.34
  -2  -6  14  123.56   14.70
   2   6 -13   52.10    9.52
  -2  -6  13   39.76   10.74
   2   6 -12   -0.57    4.02
  -2  -6  12    0.95    6.92
   2   6 -11   24.31    4.58
   2  -6 -11   21.87    3.08
  -2  -6  11   25.66    7.80
   2   6 -10    8.92    3.77
   2  -6 -10    5.83    3.77
  -2  -6  10    6.50    4.25
   2   6  -9   28.42    6.21
   2  -6  -9   21.70    4.12
  -2  -6   9   25.31    4.73
   2   6  -8   53.46    7.46
  -2  -6   8   83.27    9.05
   2   6  -7    4.17    5.18
   2  -6  -7    8.93    1.07
   2  -6  -7    5.85    3.47
  -2  -6   7   35.07    6.29
   2   6  -6   37.10    5.68
   2  -6  -6    7.82    3.71
  -2  -6   6   22.21    5.99
   2   6  -5   26.20    5.04
  -2   6   5   27.85    1.82
   2  -6  -5   24.25    2.16
  -2  -6   5   25.97    5.94
   2   6  -4    8.20    2.82
  -2   6   4    9.86    1.88
   2  -6  -4    7.44    2.18
  -2  -6   4   12.85    4.75
   2   6  -3    2.86    2.62
  -2   6   3    5.88    2.14
  -2   6   3    7.83    2.16
   2  -6  -3    5.47    1.62
  -2  -6   3    8.40    2.84
   2   6  -2   56.93    3.67
  -2   6   2   53.57    3.58
   2  -6  -2   49.39    4.10
  -2  -6   2   56.84    3.93
   2   6  -1  162.35    5.69
  -2   6   1  170.87    7.77
   2   6  -1  152.75    5.27
  -2   6   1  158.54    6.52
  -2  -6   1  154.80    7.88
   2  -6  -1  142.58    5.28
   2   6   0   77.98    4.84
  -2   6   0   76.21    5.36
   2   6   0   68.87    3.30
  -2   6   0   74.52    3.44
  -2  -6   0   67.29    3.64
   2  -6   0   70.46    5.31
   2   6   1   26.40    3.26
  -2   6  -1   17.62    3.73
   2   6   1   15.36    3.22
   2  -6   1   14.10    4.28
  -2  -6  -1   25.35    3.53
   2   6   2    2.92    2.44
  -2   6  -2    4.72    3.42
   2   6   2    0.37    2.50
   2  -6   2    3.30    3.97
  -2  -6  -2    4.99    2.64
   2   6   3    8.36    2.18
  -2   6  -3    4.21    4.01
   2  -6   3    5.77    4.43
  -2  -6  -3    7.80    2.26
   2   6   4    7.90    1.90
  -2   6  -4    6.81    4.10
   2  -6   4   10.52    4.86
  -2  -6  -4    9.48    1.95
   2   6   5   14.77    2.16
  -2   6  -5   21.87    4.68
   2  -6   5   18.21    5.64
  -2  -6  -5   15.83    1.70
   2   6   6   38.78    2.09
  -2   6  -6   35.95    6.02
   2  -6   6   31.34    7.12
  -2  -6  -6   40.27    1.87
  -2  -6  -6   34.05    3.74
   2   6   7   15.85    0.95
  -2   6  -7   23.11    5.38
   2  -6   7   14.84    6.37
  -2  -6  -7   15.86    0.64
  -2  -6  -7   17.06    3.15
  -2   6  -8    4.31    4.88
   2  -6   8    1.31    5.65
  -2  -6  -8   -0.17    2.79
  -2   6  -9   -5.05    5.18
   2  -6   9   -2.50    5.91
  -2  -6  -9    1.06    1.90
  -2   6 -10    6.72    5.47
   2  -6  10    3.59    6.60
  -2  -6 -10    2.26    3.33
  -2   6 -11   59.06    8.17
   2  -6  11   37.63    9.63
  -2   6 -12    0.93    6.15
   2  -6  12   -5.45    4.81
  -2   6 -13   22.63    5.12
   2  -6  13   19.02    6.05
  -2   6 -14  154.82    9.86
   2  -6  14  150.16   11.11
  -2   6 -15   31.74    5.66
   2  -6  15   18.91    6.81
  -2   6 -16   11.62    7.99
   2  -6  16   10.75    9.73
  -2   6 -17   -5.11    7.29
   2  -6  17    3.23    8.68
  -2   6 -18    4.86    7.77
   2  -6  18    5.03    6.13
  -2   6 -19   -2.90    4.90
   2  -6  19   -8.15    6.36
  -2   6 -20    7.46    5.12
   2  -6  20    4.02    6.66
  -2   6 -21    4.99    5.15
   2  -6  21   -5.53    9.97
  -2   6 -22    3.59    8.10
   2  -6  22   10.24   10.61
  -2   6 -23    7.49    8.39
   2  -6  23    6.12   11.14
   2   8 -21    1.98    9.07
   2  -8 -21    4.53    3.73
  -2  -8  21   -1.64    7.43
   2   8 -20    3.89    5.65
   2  -8 -20   -1.14    3.43
  -2  -8  20  -14.20   10.54
   2   8 -19   -6.13    5.74
   2  -8 -19   -0.52    5.12
  -2  -8  19    9.12    9.98
   2   8 -18    4.83    5.42
   2  -8 -18    2.12    5.12
  -2  -8  18    0.41   10.42
   2   8 -17   15.89    7.95
   2  -8 -17   -0.77    4.85
  -2  -8  17    1.15    9.90
   2   8 -16    1.43    8.00
   2  -8 -16    0.88    3.22
  -2  -8  16    3.87    6.24
   2   8 -15    2.51    8.92
   2  -8 -15   19.99    5.53
  -2  -8  15   18.08    7.16
   2   8 -14    8.17    5.07
   2  -8 -14    6.93    4.76
  -2  -8  14   -2.36    6.09
   2   8 -13    2.49    4.45
   2  -8 -13    0.97    2.81
  -2  -8  13   -8.41    5.24
   2   8 -12    7.54    4.63
   2  -8 -12    4.17    4.41
  -2  -8  12   11.86    5.42
   2   8 -11   -5.42    4.24
   2  -8 -11   -1.01    2.61
  -2  -8  11    6.08    4.89
   2   8 -10   19.11    7.14
   2  -8 -10   15.36    4.71
  -2  -8  10   15.92    5.73
   2   8  -9    1.39    5.85
   2  -8  -9   -1.76    2.59
  -2  -8   9    6.20    4.45
   2   8  -8   23.52    6.73
  -2  -8   8    6.53    4.92
   2   8  -7   43.22    8.05
  -2   8   7   53.42    2.07
   2  -8  -7   50.96    3.17
  -2  -8   7   60.49    6.32
   2   8  -6   76.72    8.86
  -2   8   6   80.89    3.13
   2  -8  -6   71.53    3.97
  -2  -8   6   74.43   10.16
   2   8  -5   92.90    8.76
  -2   8   5   78.54    3.71
   2  -8  -5   77.12    4.61
  -2  -8   5   72.18    9.65
   2   8  -4   40.34    5.92
  -2   8   4   15.70    2.74
   2  -8  -4   13.44    3.42
  -2  -8   4   -3.87    6.98
   2   8  -3  -11.10    5.21
  -2   8   3    8.08    2.86
  -2   8   3    5.77    2.64
   2  -8  -3   11.34    3.43
  -2  -8   3    5.96    5.44
   2   8  -2   63.66    6.21
  -2   8   2   35.48    5.61
   2   8  -2   43.52    5.44
  -2   8   2   49.29    4.43
  -2  -8   2   48.60    4.53
   2  -8  -2   40.17    5.27
   2   8  -1   35.89    5.07
  -2   8   1   34.71    5.17
   2   8  -1   28.90    3.30
  -2   8   1   32.01    4.37
  -2  -8   1   26.04    5.61
   2  -8  -1   30.07    5.12
   2   8   0   28.34    4.40
  -2   8   0   15.09    4.66
   2   8   0   19.25    2.95
  -2   8   0   22.73    2.99
  -2  -8   0   14.51    4.94
   2  -8   0   22.37    5.17
   2   8   1    3.61    2.26
  -2   8  -1    2.05    2.59
   2   8   1    3.52    2.30
  -2   8  -1    1.54    3.94
  -2  -8  -1    0.24    3.76
   2  -8   1    3.78    3.10
   2   8   2   -0.22    2.98
  -2   8  -2   -3.06    2.62
   2   8   2    1.10    2.28
  -2   8  -2    2.22    4.27
  -2  -8  -2   -4.89    2.18
   2  -8   2    3.16    3.15
   2   8   3   42.60    4.02
  -2   8  -3   49.83    6.71
   2  -8   3   45.92    7.36
  -2  -8  -3   41.48    4.48
   2   8   4   27.43    3.15
  -2   8  -4   25.13    3.94
   2  -8   4   26.66    7.12
  -2  -8  -4   21.75    3.32
   2   8   5    7.70    2.28
  -2   8  -5   10.19    3.44
   2  -8   5    4.56    6.65
  -2  -8  -5   10.97    3.10
   2   8   6   53.60    2.77
  -2   8  -6   57.69    5.19
   2  -8   6   38.14    9.44
  -2  -8  -6   49.19    2.88
   2   8   7   37.13    1.80
  -2   8  -7   40.54    4.95
   2  -8   7   37.98    8.97
  -2  -8  -7   37.37    2.18
  -2   8  -8   -1.16    3.76
   2  -8   8   -0.41    6.91
  -2   8  -9    8.25    3.91
   2  -8   9   -0.61    7.90
  -2  -8  -9    5.85    2.43
  -2   8 -10    4.91    4.26
   2  -8  10    1.32    8.19
  -2  -8 -10    9.61    3.86
  -2   8 -11   70.76    6.64
   2  -8  11   58.45   11.48
  -2  -8 -11   53.22    4.24
  -2   8 -12    3.40    7.41
   2  -8  12   12.33    8.63
  -2  -8 -12    7.36    4.28
  -2   8 -13    0.24    6.88
   2  -8  13    2.05    5.44
  -2  -8 -13    0.93    2.65
  -2   8 -14   23.06    8.67
   2  -8  14   16.31    6.70
  -2  -8 -14   11.88    4.84
  -2   8 -15    5.45    8.06
   2  -8  15   11.49    7.01
  -2  -8 -15   13.40    5.01
  -2   8 -16    4.34    7.38
   2  -8  16    6.27    6.22
  -2  -8 -16    1.10    3.03
  -2   8 -17    0.17    4.99
   2  -8  17   -1.08    9.75
  -2  -8 -17    0.30    4.12
  -2   8 -18    2.93    5.57
   2  -8  18    4.06   10.24
  -2  -8 -18    2.63    4.60
  -2   8 -19    2.26    5.59
   2  -8  19    4.32   10.55
  -2  -8 -19   -0.01    3.05
  -2   8 -20    2.23    5.90
   2  -8  20    9.95   11.54
  -2  -8 -20    5.09    3.43
   2  10 -16    2.51    5.72
   2 -10 -16    1.79    5.12
  -2 -10  16    3.43    6.88
   2  10 -15    3.43    5.74
   2 -10 -15    2.50    3.36
  -2 -10  15    9.40    6.82
   2  10 -14    8.05    5.78
   2 -10 -14    4.13    3.29
  -2 -10  14    4.05    6.49
   2  10 -13    2.40    5.45
  -2 -10  13    2.30    5.98
   2  10 -12   -3.84    4.79
  -2 -10  12    5.10    5.50
   2  10 -11    0.52    7.39
  -2 -10  11    4.03    5.56
   2  10 -10   -4.36    6.50
  -2 -10  10    0.89    4.99
   2  10  -9   20.62    7.61
  -2 -10   9   17.99    5.78
   2  10  -8   11.48    6.75
  -2  10   8    8.97    1.24
   2 -10  -8    6.43    1.90
  -2 -10   8    4.63    4.91
   2  10  -7    0.35    5.67
  -2  10   7   -0.41    1.51
   2 -10  -7    2.44    2.56
  -2 -10   7   -2.34    4.07
   2  10  -6    0.03    5.74
  -2  10   6   -0.75    1.96
   2 -10  -6    3.12    2.46
  -2 -10   6    2.12    6.52
   2  10  -5   -6.27    5.58
  -2  10   5   -1.93    2.34
   2  10  -5   -2.31    2.97
   2 -10  -5   -2.06    3.18
  -2 -10   5   -3.02    6.53
   2  10  -4   -6.34    5.09
  -2  10   4    2.51    2.61
   2  10  -4   -3.75    4.14
   2 -10  -4    2.90    3.30
  -2 -10   4   -4.82    6.16
   2  10  -3   -0.60    4.71
  -2  10   3    3.58    2.93
   2  10  -3    0.32    2.66
   2 -10  -3    1.26    3.84
  -2 -10   3   -4.11    3.79
   2  10  -2    1.24    3.02
  -2  10   2    1.13    2.91
   2  10  -2    2.62    4.17
  -2  10   2    0.92    3.15
  -2 -10   2   -6.24    5.54
   2 -10  -2    1.11    4.19
   2  10  -1    0.66    2.77
  -2  10   1    0.52    4.43
   2  10  -1   -0.60    4.12
  -2  10   1    2.68    3.65
  -2 -10   1   -0.30    5.24
   2 -10  -1   -0.35    4.48
   2  10   0   -3.69    4.10
  -2  10   0    2.96    4.57
   2  10   0    0.09    2.83
  -2  10   0    3.38    2.58
  -2 -10   0    0.92    3.22
   2 -10   0    2.90    3.33
   2  10   1   -1.94    3.59
  -2  10  -1    0.75    2.98
   2  10   1   -4.25    4.07
  -2  10  -1    1.58    4.15
  -2 -10  -1    6.07    4.26
   2 -10   1    7.21    5.25
   2  10   2    1.82    3.40
  -2  10  -2   -3.69    4.71
  -2  10  -2    0.38    4.56
   2 -10   2    0.59    5.76
  -2 -10  -2    3.68    2.65
   2  10   3    0.40    3.09
  -2  10  -3   -2.30    4.65
  -2  10  -3    4.44    3.05
   2 -10   3   -2.04    5.95
  -2 -10  -3   -2.18    3.43
   2  10   4   -3.35    2.73
  -2  10  -4   -0.96    3.35
  -2  10  -4    6.44    4.84
   2 -10   4    4.53    4.04
  -2 -10  -4   -0.37    3.02
   2  10   5    1.82    2.18
  -2  10  -5    3.00    3.41
  -2  10  -5    0.85    3.16
   2 -10   5   -7.01    4.30
  -2 -10  -5   -2.36    2.66
   2  10   6   15.46    2.41
  -2  10  -6   20.68    4.40
   2 -10   6    9.28    5.14
  -2 -10  -6   10.68    2.60
   2  10   7    6.47    1.56
  -2  10  -7    5.22    4.23
   2 -10   7    4.68    7.52
  -2 -10  -7    7.63    1.75
  -2  10  -8   -2.07    4.00
   2 -10   8    2.85    7.44
  -2  10  -9    4.15    4.30
   2 -10   9    3.53    7.96
  -2  10 -10    5.09    4.98
   2 -10  10   17.77    8.53
  -2  10 -11    3.03    4.76
   2 -10  11   -0.50    8.66
  -2  10 -12   -3.48    4.98
   2 -10  12    0.68    9.12
  -2  10 -13    2.93    5.55
   2 -10  13   12.23    6.49
  -2  10 -14    5.55    5.42
   2 -10  14  -10.02    6.65
  -2  10 -15    4.33    5.55
   2 -10  15   -3.41    6.72
  -2 -10 -15    0.05    3.00
   2  12  -7    9.62    7.33
   2  12  -7   -2.95    6.30
  -2 -12   7    1.49    7.99
   2  12  -6    4.45    4.92
   2  12  -6    7.18    4.19
  -2 -12   6    7.77    8.00
   2  12  -5    8.31    4.45
  -2  12   5    3.84    2.89
   2  12  -5    6.81    6.14
   2 -12  -5    0.06    3.66
  -2 -12   5   -3.13    7.32
   2  12  -4    5.89    4.15
  -2  12   4    6.29    2.24
   2  12  -4    2.42    3.99
   2 -12  -4   -0.55    4.48
  -2 -12   4    6.33    6.87
   2  12  -3    0.18    5.89
  -2  12   3    0.17    3.71
   2  12  -3   -1.19    5.53
   2 -12  -3    2.07    4.43
  -2 -12   3    4.94    4.23
   2  12  -2    4.89    5.42
  -2  12   2    0.93    2.45
   2  12  -2   -1.41    3.50
   2 -12  -2    0.35    4.68
  -2 -12   2    3.79    6.01
   2  12  -1    1.61    5.43
  -2  12   1    7.09    4.44
   2  12  -1   -5.87    5.49
   2 -12  -1    4.45    5.47
  -2 -12   1    1.25    6.13
   2  12   0    1.94    4.82
  -2  12   0   -7.23    4.91
  -2  12   0    5.43    5.98
   2 -12   0    1.85    6.01
  -2 -12   0    4.03    5.67
   2  12   1    0.10    4.35
  -2  12  -1    2.13    3.42
  -2  12  -1    1.91    6.03
   2 -12   1    4.12    4.24
  -2 -12  -1    0.13    5.49
   2  12   2    0.98    3.92
  -2  12  -2   -3.74    5.24
  -2  12  -2    3.71    5.93
   2 -12   2    0.93    6.23
  -2 -12  -2   -3.82    4.46
   2  12   3   -4.01    2.47
  -2  12  -3    1.24    5.79
  -2  12  -3   11.80    6.05
   2 -12   3   -6.32    6.67
  -2 -12  -3    4.32    3.99
   2  12   4    1.44    3.20
  -2  12  -4    0.10    5.71
  -2  12  -4    7.61    6.35
   2 -12   4   -2.87    6.80
  -2 -12  -4    0.17    3.67
  -2  12  -5   -3.82    6.89
  -2  12  -5    4.94    4.52
   2 -12   5   11.73    7.42
  -2  12  -6    2.21    4.31
  -2  12  -6   -1.48    4.49
   2 -12   6    1.67    4.94
   3   1 -27    7.46    5.77
  -3   1  27   -0.75    5.94
   3  -1 -27   -0.04    3.05
  -3  -1  27    4.73    7.49
   3   1 -26    5.66    5.55
  -3   1  26   -1.65    5.50
   3  -1 -26   -1.92    4.45
  -3  -1  26    0.52    4.56
   3   1 -25   -1.22    3.47
  -3   1  25   -2.08    5.34
   3  -1 -25   -0.14    4.35
  -3  -1  25    3.38    6.70
   3   1 -24    3.89    5.72
  -3   1  24    9.79    5.68
   3  -1 -24   11.31    4.54
  -3  -1  24   14.07    7.34
   3   1 -23    2.64    5.50
  -3   1  23    2.05    5.22
   3  -1 -23    9.27    4.21
  -3  -1  23   11.39    6.75
   3   1 -22    0.45    3.27
  -3   1  22    8.28    4.77
   3  -1 -22   -0.52    3.96
  -3  -1  22    6.63    4.06
   3   1 -21   -4.89    4.84
  -3   1  21    5.69    2.94
   3  -1 -21   -2.03    3.51
  -3  -1  21   -0.86    3.72
   3   1 -20   -3.55    4.91
  -3   1  20    1.98    4.35
   3  -1 -20    3.97    3.37
  -3  -1  20   -5.11    5.47
   3   1 -19    3.43    3.19
  -3   1  19    1.64    4.24
   3  -1 -19    2.74    2.22
  -3  -1  19    3.40    5.80
   3   1 -18    3.62    5.09
  -3   1  18    9.56    4.24
   3  -1 -18   10.20    3.59
  -3  -1  18   10.14    5.70
   3   1 -17    7.65    4.68
  -3   1  17   19.26    4.20
   3  -1 -17   10.12    3.62
  -3  -1  17   11.30    3.73
   3   1 -16   21.53    3.33
  -3   1  16   29.02    4.17
   3  -1 -16   16.80    2.56
  -3  -1  16   21.14    3.99
   3   1 -15    5.43    3.92
  -3   1  15    5.25    2.19
   3  -1 -15    2.39    3.04
  -3  -1  15    8.55    3.13
   3   1 -14   86.60    7.04
  -3   1  14   82.51    3.77
   3  -1 -14   87.11    4.99
  -3  -1  14   88.99    7.67
   3   1 -13   58.32    3.98
  -3   1  13   56.18    3.10
   3  -1 -13   64.53    3.99
  -3  -1  13   66.60    6.47
   3   1 -12    5.15    3.58
  -3   1  12    3.49    1.71
  -3  -1  12    8.79    3.98
   3  -1 -12    4.71    2.37
   3   1 -11   40.12    3.26
  -3   1  11   42.40    3.32
   3  -1 -11   43.54    3.15
  -3  -1  11   41.88    5.07
   3   1 -10   47.52    4.53
  -3   1  10   41.98    3.23
  -3  -1  10   45.74    4.89
   3  -1 -10   47.22    3.05
   3   1  -9   61.73    4.94
  -3   1   9   59.14    3.25
  -3  -1   9   63.15    5.21
   3  -1  -9   58.71    3.17
   3   1  -8  177.98    5.68
  -3   1   8  185.18    5.41
   3  -1  -8  186.90    5.09
  -3  -1   8  180.76    8.01
   3   1  -7  104.33    4.29
  -3   1   7  102.12    3.56
  -3  -1   7  107.11    6.12
   3  -1  -7  101.85    3.46
   3   1  -6 8789.68  578.43
  -3   1   6 8244.87  508.23
  -3  -1   6 8534.70  556.46
   3  -1  -6 8208.37  504.91
   3   1  -5 1286.71   37.76
  -3   1   5 1265.35   31.83
  -3  -1   5 1271.32   37.95
   3  -1  -5 1274.53   32.30
   3   1  -4   74.23    2.98
  -3   1   4   77.18    1.94
  -3  -1   4   67.29    4.47
   3  -1  -4   74.99    2.00
   3   1  -3 1324.80   36.79
  -3   1   3 1415.09   32.56
  -3  -1   3 1344.78   40.23
   3  -1  -3 1377.88   32.34
   3   1   2  213.38    3.62
  -3   1  -2  218.68    4.75
   3  -1   2  212.44    6.22
   3   1   3  618.93   11.79
  -3   1  -3  634.31   16.57
  -3  -1  -3  619.17   11.67
   3  -1   3  599.15   16.07
   3   1   4   45.90    2.03
  -3   1  -4   47.84    2.72
  -3  -1  -4   45.83    1.86
   3  -1   4   47.28    2.80
   3   1   5 1159.84   30.15
  -3   1  -5 1202.47   37.73
  -3  -1  -5 1157.70   28.59
   3  -1   5 1163.09   38.06
   3   1   6  909.74   23.53
  -3   1  -6  946.47   29.07
  -3  -1  -6  940.69   22.75
   3  -1   6  907.62   29.10
   3   1   7   24.26    2.45
  -3   1  -7   31.89    3.87
  -3  -1  -7   29.54    2.11
   3  -1   7   29.95    4.09
   3   1   8   37.70    2.90
  -3   1  -8   40.99    4.15
  -3  -1  -8   43.91    2.60
   3  -1   8   42.84    3.10
   3   1   9  362.63    9.51
  -3   1  -9  433.03   14.04
  -3  -1  -9  391.88   10.28
   3  -1   9  387.56   14.32
   3   1  10   22.05    3.02
  -3   1 -10   21.97    3.87
  -3  -1 -10   22.68    1.75
   3  -1  10   25.70    2.97
   3   1  11   69.66    4.30
  -3   1 -11   64.51    5.45
  -3  -1 -11   76.33    3.61
   3  -1  11   68.76    6.23
   3   1  12    6.53    2.77
  -3   1 -12    2.96    3.46
  -3  -1 -12    0.40    2.27
   3  -1  12    5.24    4.11
   3   1  13  151.76    7.17
  -3   1 -13  156.98    6.21
   3  -1  13  145.48    7.12
  -3  -1 -13  153.95    6.12
   3   1  14   -0.13    3.33
  -3   1 -14    0.04    2.60
   3  -1  14   -3.30    4.51
  -3  -1 -14    3.82    1.67
   3   1  15   -1.44    2.18
  -3   1 -15    3.97    2.44
  -3  -1 -15   -1.43    1.74
   3  -1  15   -1.63    4.55
   3   1  16    7.11    4.01
  -3   1 -16   12.72    4.22
   3  -1  16    5.63    3.59
  -3  -1 -16    3.90    2.05
   3   1  17    3.33    3.86
  -3   1 -17   -1.37    4.07
   3  -1  17   -2.36    5.13
  -3  -1 -17    0.44    3.06
   3   1  18    7.90    4.35
  -3   1 -18    3.00    4.61
  -3  -1 -18    1.59    3.26
   3  -1  18    6.04    5.50
   3   1  19   13.76    4.92
  -3   1 -19    4.42    3.40
   3  -1  19    5.36    4.17
  -3  -1 -19    8.54    3.51
   3   1  20    0.13    3.02
  -3   1 -20    0.40    2.91
   3  -1  20   -2.95    5.65
  -3  -1 -20    0.61    3.22
   3   1  21   -4.07    4.82
  -3   1 -21    3.69    4.71
   3  -1  21   -3.70    6.19
  -3  -1 -21   -1.04    2.30
   3   1  22    1.46    5.37
  -3   1 -22   11.45    4.83
   3  -1  22    0.05    4.44
  -3  -1 -22    2.91    3.88
   3   1  23    7.57    3.84
  -3   1 -23    6.42    3.46
   3  -1  23    8.21    7.42
  -3  -1 -23    1.79    4.12
   3   1  24   -0.93    5.37
  -3   1 -24    0.65    3.27
  -3  -1 -24   -0.10    3.77
   3  -1  24   -0.55    6.91
   3   1  25    5.50    5.88
  -3   1 -25    5.62    5.56
   3  -1  25    0.11    4.75
  -3  -1 -25    1.87    4.42
   3   1  26    1.13    3.88
  -3   1 -26    0.01    5.75
   3  -1  26    0.90    7.40
  -3  -1 -26   -0.62    2.87
   3   3 -26    0.57    5.10
  -3   3  26    3.83    3.77
   3  -3 -26    5.73    2.95
  -3  -3  26   14.56    9.56
   3   3 -25    5.83    4.80
  -3   3  25    0.68    3.53
   3  -3 -25    1.98    2.65
  -3  -3  25    0.79    9.21
   3   3 -24    2.80    4.40
  -3   3  24    3.18    3.26
   3  -3 -24    0.06    2.35
  -3  -3  24    8.49    5.75
   3   3 -23    9.35    4.27
  -3   3  23    3.46    3.32
   3  -3 -23    1.93    2.54
  -3  -3  23   -2.14    5.63
   3   3 -22    6.80    5.78
  -3   3  22    1.93    3.05
   3  -3 -22    2.13    2.23
  -3  -3  22   -8.79    7.26
   3   3 -21   -3.71    5.78
  -3   3  21    1.89    2.74
   3  -3 -21    1.95    2.13
  -3  -3  21   -0.10    7.26
   3   3 -20    1.21    3.74
  -3   3  20    2.26    2.56
   3  -3 -20    4.27    2.18
  -3  -3  20  -10.39    7.37
   3   3 -19   26.85    4.44
  -3   3  19   25.85    3.14
   3  -3 -19   26.11    3.44
  -3  -3  19   16.39    5.73
   3   3 -18   92.39    8.74
  -3   3  18   50.21    3.80
   3  -3 -18   57.25    3.06
  -3  -3  18   52.02    6.88
  -3   3  17    1.06    2.15
   3   3 -17   -1.67    3.73
   3  -3 -17    2.60    1.82
   3   3 -16   11.27    3.94
  -3   3  16   12.06    2.23
   3  -3 -16   11.93    2.48
  -3  -3  16   29.03    7.34
   3   3 -15   29.97    5.56
  -3   3  15    0.55    2.33
   3   3 -14   21.54    6.30
  -3  -3  14   53.01    7.57
   3   3 -13   26.28    3.84
  -3   3  13   25.74    2.16
  -3  -3  13   56.71    7.06
   3   3 -12   17.55    3.36
  -3   3  12   15.00    1.67
   3  -3 -12   13.88    1.40
  -3  -3  12   17.95    3.76
   3   3 -11   58.36    6.57
  -3   3  11   49.85    1.76
   3  -3 -11   45.15    1.58
  -3  -3  11   51.35    4.81
   3   3 -10    1.85    2.96
  -3   3  10    2.54    0.78
   3  -3 -10    3.24    0.69
  -3  -3  10    1.96    3.25
   3   3  -9  114.13    5.67
   3  -3  -9  105.45    1.72
  -3  -3   9  116.26    6.14
   3   3  -8    8.94    4.42
  -3  -3   8    7.97    3.16
   3   3  -7    2.62    3.71
  -3  -3   7   -1.14    2.46
   3   3  -6   10.88    2.56
   3  -3  -6    7.28    0.44
   3  -3  -6    7.24    0.47
  -3  -3   6   11.17    4.16
   3   3  -5    7.44    3.74
   3  -3  -5    6.09    0.85
  -3  -3   5    7.52    3.89
   3   3  -4   18.03    2.53
  -3   3   4   14.75    0.84
   3  -3  -4   11.56    1.11
   3  -3  -4   12.71    2.56
  -3  -3   4   13.42    3.99
   3   3  -3  221.44    6.47
  -3   3   3  219.13    4.27
   3  -3  -3  211.68    4.85
   3  -3  -3  213.76    5.52
  -3  -3   3  217.38    6.74
   3   3  -2  489.78   14.76
  -3   3   2  486.05   10.76
  -3   3   2  504.52   12.01
   3  -3  -2  472.99   11.50
   3  -3  -2  493.55   12.00
  -3  -3   2  467.95   15.02
  -3   3   1    2.22    1.97
   3   3  -1    5.22    1.75
  -3   3   1    4.97    1.75
   3  -3  -1    4.02    1.48
  -3   3   0   42.78    2.17
   3   3   0   39.91    3.00
   3  -3   0   45.54    3.45
  -3  -3   0   37.16    3.20
   3   3   1  167.24    4.30
   3   3   1  163.96    4.85
  -3   3  -1  172.03    6.19
   3  -3   1  165.78    6.80
  -3  -3  -1  161.79    4.88
  -3   3  -2   57.64    3.02
   3   3   2   57.79    2.44
   3  -3   2   52.33    3.22
  -3  -3  -2   57.47    2.35
  -3  -3  -2   58.25    2.34
  -3   3  -3  118.91    4.12
   3   3   3   98.01    2.62
   3  -3   3  116.14    4.52
  -3  -3  -3  104.68    2.51
  -3  -3  -3   98.47    2.55
  -3   3  -4  225.75    8.66
   3   3   4  212.66    4.53
   3  -3   4  229.90    9.53
  -3  -3  -4  227.59    4.16
   3   3   5  122.45    2.17
  -3   3  -5  120.87    6.49
   3   3   5  115.14    2.46
   3  -3   5  134.24    7.40
  -3   3  -6   27.29    4.22
   3   3   6   20.16    1.05
   3  -3   6   24.82    3.11
   3   3   7   31.35    1.23
  -3   3  -7   28.51    4.63
   3   3   7   30.37    1.13
   3  -3   7   34.52    3.56
   3   3   8   30.46    1.50
  -3   3  -8   31.22    4.94
   3   3   8   32.67    1.21
   3  -3   8   25.64    5.79
   3   3   9   43.86    1.57
  -3   3  -9   48.27    5.58
   3  -3   9   53.79    6.49
   3   3  10    5.80    1.28
  -3   3 -10    9.30    2.75
   3  -3  10    3.20    3.20
  -3  -3 -10    6.24    0.83
   3   3  11   11.37    1.49
  -3   3 -11   15.37    3.13
  -3  -3 -11    9.33    1.07
   3  -3  11   10.22    3.76
   3   3  12   27.96    2.52
  -3   3 -12   18.54    3.69
   3  -3  12   23.24    6.53
  -3  -3 -12   25.51    1.44
   3   3  13    4.70    1.81
  -3   3 -13    2.54    3.23
   3  -3  13    4.12    5.75
  -3  -3 -13    3.88    1.66
   3   3  14    2.48    1.95
  -3   3 -14   -1.21    4.91
   3  -3  14    0.65    5.70
  -3  -3 -14    0.93    1.37
   3   3  15   19.09    2.71
  -3   3 -15   30.35    6.21
   3  -3  15   22.62    4.90
  -3  -3 -15   20.61    1.96
   3   3  16    6.21    2.49
  -3   3 -16    4.26    5.31
   3  -3  16    0.68    6.53
  -3  -3 -16    1.06    1.70
   3   3  17   19.14    3.24
  -3   3 -17   26.37    3.97
   3  -3  17   16.88    7.89
  -3  -3 -17   17.56    2.23
   3   3  18   28.21    3.76
  -3   3 -18   28.92    4.57
   3  -3  18   22.96    5.90
  -3  -3 -18   36.15    3.23
   3   3  19   -0.74    2.91
  -3   3 -19    0.88    3.46
   3  -3  19    7.54    4.48
  -3  -3 -19    0.75    2.52
   3   3  20    0.08    3.05
  -3   3 -20   -1.29    5.40
   3  -3  20   -5.33    6.97
  -3  -3 -20    0.75    1.98
   3   3  21    1.46    3.37
  -3   3 -21    3.06    5.61
   3  -3  21    7.85    7.35
  -3  -3 -21    0.15    2.26
   3   3  22    3.08    3.73
  -3   3 -22   -0.47    4.04
   3  -3  22    1.44    5.63
  -3  -3 -22    1.87    2.40
   3   3  23    2.47    3.76
  -3   3 -23    0.29    2.87
   3  -3  23   -5.77    5.76
  -3  -3 -23   -0.59    2.28
   3   3  24   -4.16    3.80
  -3   3 -24    0.64    6.75
   3  -3  24    3.54    9.43
  -3  -3 -24    2.21    2.54
   3   3  25    8.97    4.53
  -3   3 -25    9.33    4.97
   3  -3  25   23.52   10.90
  -3  -3 -25   10.31    3.00
   3   5 -25   -1.56    7.80
  -3  -5  25   -1.49    6.21
   3   5 -24   -4.50    5.04
  -3  -5  24   -0.40    6.43
   3   5 -23    8.54    5.03
  -3  -5  23    3.82    6.20
   3   5 -22    2.83    7.07
  -3  -5  22    3.13    9.02
   3   5 -21   11.22    7.61
  -3  -5  21    4.67    9.33
   3   5 -20    5.24    4.55
  -3  -5  20    0.52    8.63
   3   5 -19   15.44    5.24
  -3  -5  19    9.01    6.27
   3   5 -18   41.11    9.20
  -3  -5  18   37.97    7.16
   3   5 -17   -5.27    7.12
  -3  -5  17    7.21    5.12
   3   5 -16    3.25    4.40
  -3  -5  16    5.45    5.21
   3   5 -15   37.36    5.81
  -3  -5  15   50.16   10.47
   3   5 -14  135.97    8.79
  -3  -5  14  142.87   14.28
   3   5 -13   79.53    9.48
  -3  -5  13   55.59   10.45
   3   5 -12   -6.24    5.91
  -3  -5  12    2.51    6.42
   3   5 -11    4.01    3.66
  -3  -5  11   14.84    6.54
   3   5 -10  158.64    7.53
  -3  -5  10  138.15   11.50
   3   5  -9   19.99    3.94
  -3  -5   9   66.45    7.30
   3   5  -8   20.91    5.73
  -3  -5   8   57.35    7.00
   3   5  -7  166.15    9.45
   3  -5  -7  110.84    6.40
  -3  -5   7  124.89    9.40
   3   5  -6  221.04    8.29
  -3   5   6  213.58    3.74
   3  -5  -6  201.39    6.80
   3  -5  -6  197.13    4.26
  -3  -5   6  215.06   11.24
   3   5  -5  302.75    9.97
  -3   5   5  284.34    6.37
   3  -5  -5  271.36    8.38
   3  -5  -5  260.80    7.18
  -3  -5   5  279.40   13.27
   3   5  -4   49.46    3.61
  -3   5   4   51.89    2.32
   3  -5  -4   43.59    2.99
   3  -5  -4   46.06    2.70
  -3  -5   4   50.86    3.91
   3   5  -3  215.52    9.33
  -3   5   3  198.15    5.72
  -3   5   3  233.59    8.92
   3  -5  -3  178.87    6.14
  -3  -5   3  199.54    9.71
   3   5  -2   85.99    5.57
  -3   5   2   82.59    3.81
  -3   5   2   79.12    5.09
   3  -5  -2   76.26    4.27
  -3  -5   2   82.18    5.76
   3   5  -1    7.46    3.10
  -3   5   1    2.21    1.59
  -3   5   1    5.01    3.10
   3  -5  -1   11.32    2.79
  -3  -5   1    5.79    2.05
   3   5   0   42.27    3.67
   3   5   0   40.90    3.10
  -3   5   0   39.30    2.77
   3  -5   0   37.25    2.82
  -3  -5   0   38.41    3.82
   3   5   1  100.43    4.61
  -3   5  -1   97.70    5.45
   3   5   1   86.99    4.17
   3  -5   1   92.75    4.25
  -3  -5  -1   96.96    4.56
   3   5   2   52.23    3.20
  -3   5  -2   54.47    3.27
   3   5   2   50.77    3.30
   3  -5   2   50.01    3.65
  -3  -5  -2   46.08    3.29
   3   5   3   29.71    2.39
  -3   5  -3   32.22    2.92
   3  -5   3   26.71    3.32
  -3  -5  -3   29.80    2.35
   3   5   4   18.83    1.80
  -3   5  -4   13.59    4.43
   3  -5   4   18.37    3.21
  -3  -5  -4   22.64    1.78
  -3  -5  -4   15.02    2.47
   3   5   5   50.46    2.38
  -3   5  -5   52.61    5.67
   3  -5   5   48.47    4.15
  -3  -5  -5   53.10    1.75
  -3  -5  -5   35.28    3.29
   3   5   6    4.40    1.12
  -3   5  -6   -6.97    4.10
   3  -5   6    5.96    3.14
  -3  -5  -6    2.28    2.24
   3   5   7    0.11    0.36
  -3   5  -7    1.80    3.87
   3  -5   7    4.94    4.75
  -3  -5  -7   -1.98    2.27
  -3   5  -8    7.67    4.61
   3  -5   8    2.91    5.60
  -3   5  -9   -4.93    5.20
   3  -5   9  -11.01    6.01
  -3   5 -10   16.55    3.87
   3  -5  10   25.74    7.09
  -3   5 -11    2.72    3.53
   3  -5  11    2.28    4.15
  -3   5 -12    3.95    3.84
   3  -5  12    3.89    4.45
  -3   5 -13   14.46    4.41
   3  -5  13    8.74    5.15
  -3   5 -14    3.59    5.94
   3  -5  14   -4.94    7.11
  -3   5 -15    3.71    6.55
   3  -5  15    3.28    7.44
  -3   5 -16   22.51    7.08
   3  -5  16   11.41    5.62
  -3   5 -17   -6.57    6.51
   3  -5  17   -0.14    5.25
  -3   5 -18    0.91    4.45
   3  -5  18   -7.66    5.47
  -3   5 -19    5.98    4.59
   3  -5  19   14.19    8.83
  -3   5 -20   -5.26    4.51
   3  -5  20   11.29    8.75
  -3   5 -21    7.95    7.14
   3  -5  21   -2.34    5.95
  -3   5 -22    5.96    7.15
   3  -5  22   -0.07    6.36
  -3   5 -23    8.05    4.99
   3  -5  23    1.87   10.40
  -3   5 -24   -0.37    4.72
   3  -5  24    4.80    9.89
   3   7 -22    4.11    5.98
  -3  -7  22    7.58    7.08
   3   7 -21   -3.71    5.55
  -3  -7  21   -1.73    6.57
   3   7 -20   -2.50    8.04
  -3  -7  20   15.24   10.27
   3   7 -19   22.12    9.38
  -3  -7  19   20.62   11.82
   3   7 -18   39.74    6.80
  -3  -7  18   35.36   12.82
   3   7 -17   54.34    7.19
  -3  -7  17   38.19   13.82
   3   7 -16   33.86    6.57
  -3  -7  16   23.42    7.45
   3   7 -15   63.71   10.68
   3  -7 -15   58.69    5.04
  -3  -7  15   56.39    8.49
   3   7 -14    5.15    6.93
   3  -7 -14   -0.32    4.71
  -3  -7  14   11.03    5.47
   3   7 -13    8.33    7.03
   3  -7 -13    0.58    4.45
  -3  -7  13    6.95    5.19
   3   7 -12    3.50    4.31
   3  -7 -12    6.85    4.28
  -3  -7  12    1.34    5.03
   3   7 -11    3.88    4.08
   3  -7 -11    0.91    4.23
  -3  -7  11    6.62    4.74
   3   7 -10   27.33    4.76
   3  -7 -10   20.33    3.39
  -3  -7  10   27.72    5.32
   3   7  -9   55.88    7.96
   3  -7  -9   42.61    5.70
  -3  -7   9   45.00    6.09
   3   7  -8   21.86    6.49
  -3   7   8   24.40    0.99
   3  -7  -8   24.27    4.88
   3  -7  -8   21.42    1.21
  -3  -7   8   33.26    5.08
  -3   7   7    3.83    1.05
   3  -7  -7    3.93    2.51
   3  -7  -7    3.05    1.79
  -3  -7   7   -0.14    3.90
   3   7  -6    1.57    4.90
  -3   7   6    0.47    1.32
   3  -7  -6    2.78    1.76
  -3  -7   6    4.66    5.65
  -3   7   5    5.00    1.77
   3  -7  -5    2.54    2.36
  -3  -7   5    3.33    5.18
   3   7  -4   69.53    6.53
  -3   7   4   46.99    3.08
   3  -7  -4   41.51    3.69
  -3  -7   4   56.66    7.07
   3   7  -3   -1.34    3.93
  -3   7   3   -2.41    2.41
  -3   7   3   13.27    3.69
   3  -7  -3    3.59    2.87
  -3  -7   3    1.42    2.97
   3   7  -2   48.10    5.41
  -3   7   2   43.85    3.65
  -3   7   2   37.21    3.26
   3  -7  -2   35.26    4.43
  -3  -7   2   66.70    6.11
   3   7  -1  130.12    7.10
  -3   7   1  117.97    5.27
   3   7  -1  124.80    6.66
  -3   7   1  129.98    6.41
  -3  -7   1  127.71    7.95
   3  -7  -1  121.07    7.14
   3   7   0   13.94    3.77
  -3   7   0   10.66    2.62
   3   7   0   12.67    3.40
  -3   7   0   11.85    2.42
  -3  -7   0   10.39    4.10
   3  -7   0   13.68    2.95
   3   7   1    4.62    2.86
  -3   7  -1   -2.72    3.53
   3   7   1   -0.57    2.93
  -3   7  -1    1.84    3.46
  -3  -7  -1    1.90    3.27
   3  -7   1    2.03    4.02
   3   7   2    5.38    2.70
  -3   7  -2    9.36    3.64
   3   7   2    3.46    3.02
   3  -7   2   -0.81    4.72
  -3  -7  -2    5.88    2.99
   3   7   3   14.37    2.74
  -3   7  -3   16.32    4.49
   3  -7   3   14.89    5.37
  -3  -7  -3   11.96    3.00
   3   7   4    6.06    2.26
  -3   7  -4   10.11    4.38
   3  -7   4    6.92    5.62
  -3  -7  -4    5.32    2.29
   3   7   5    7.47    2.41
  -3   7  -5    8.20    3.06
   3  -7   5   -1.33    5.70
  -3  -7  -5    5.41    1.93
   3   7   6   22.60    2.34
  -3   7  -6   22.11    3.84
   3  -7   6   23.82    7.02
  -3  -7  -6   23.03    2.26
   3   7   7   30.90    1.52
  -3   7  -7   33.07    4.47
   3  -7   7   35.36    7.96
  -3  -7  -7   32.30    1.57
  -3  -7  -7   24.00    2.67
  -3   7  -8    8.66    3.92
   3  -7   8   -6.47    7.19
  -3  -7  -8   10.99    3.44
  -3   7  -9   40.92    5.22
   3  -7   9   41.63    9.28
  -3  -7  -9   41.30    4.55
  -3   7 -10    3.36    3.84
   3  -7  10   -3.30    7.01
  -3  -7 -10   -0.17    2.16
  -3   7 -11  103.88   10.68
   3  -7  11   88.05    8.58
  -3  -7 -11   82.23    6.15
  -3   7 -12   19.99    7.88
   3  -7  12   19.50    6.11
  -3  -7 -12   22.28    2.95
  -3   7 -13    1.06    6.55
   3  -7  13   -0.75    5.03
  -3  -7 -13    0.14    3.51
  -3   7 -14   -6.11    6.60
   3  -7  14    3.85    5.43
  -3  -7 -14    5.26    2.68
  -3   7 -15  -11.65    7.75
   3  -7  15   -5.90    9.28
  -3   7 -16   10.75    5.31
   3  -7  16   -1.32    9.75
  -3   7 -17    6.96    5.47
   3  -7  17    9.52   10.48
  -3   7 -18   -3.01    5.04
   3  -7  18    0.40    6.24
  -3   7 -19    1.88    5.19
   3  -7  19   11.38    6.88
  -3   7 -20    4.94    9.18
   3  -7  20    9.80    7.49
  -3   7 -21    6.97    8.87
   3  -7  21   14.48   11.73
   3   9 -19    1.88    5.91
   3  -9 -19    2.18    5.30
  -3  -9  19   -2.50    6.72
   3   9 -18    0.85    5.78
   3  -9 -18    7.89    5.33
  -3  -9  18   -2.72    6.82
   3   9 -17    1.30    7.97
   3  -9 -17   -1.10    3.24
  -3  -9  17    3.59    6.35
   3   9 -16    0.25    7.95
   3  -9 -16    7.06    4.94
  -3  -9  16   -1.30    6.51
   3   9 -15    5.31    7.97
   3  -9 -15    2.81    4.86
  -3  -9  15    3.53    6.29
   3   9 -14   -2.21    7.56
   3  -9 -14   -3.58    3.07
  -3  -9  14   -1.62    5.96
   3   9 -13   15.61    5.81
   3  -9 -13    6.01    5.37
  -3  -9  13    3.33    9.16
   3   9 -12    3.74    4.63
   3  -9 -12    3.00    4.61
  -3  -9  12   -3.27    8.27
   3   9 -11    0.91    4.43
   3  -9 -11    3.49    3.04
  -3  -9  11    3.43    7.85
   3   9 -10    7.51    4.12
  -3  -9  10   -2.56    4.81
   3   9  -9   -5.54    6.12
  -3  -9   9    4.02    4.66
   3   9  -8   -2.23    5.48
  -3   9   8    1.61    1.29
   3  -9  -8    1.31    1.37
  -3  -9   8   -4.66    4.43
   3   9  -7   -2.00    5.37
  -3   9   7   -0.68    1.84
   3  -9  -7    2.64    1.99
  -3  -9   7   -0.36    4.10
   3   9  -6    4.91    5.89
  -3   9   6    9.98    1.97
   3  -9  -6    7.11    3.39
  -3  -9   6   10.19    4.47
   3   9  -5   11.68    5.83
  -3   9   5    7.83    2.23
   3  -9  -5   10.63    3.18
  -3  -9   5    4.48    6.60
   3   9  -4   87.74    9.26
  -3  -9   4   91.55   10.60
   3   9  -3   52.86    7.03
  -3   9   3   48.88    4.32
   3   9  -3   39.78    6.24
   3  -9  -3   39.14    5.31
  -3  -9   3   48.90    7.88
   3   9  -2  124.29    8.59
  -3   9   2  101.85    8.84
   3   9  -2   97.76    5.55
  -3   9   2  105.64    6.22
  -3  -9   2   98.16    6.83
   3  -9  -2   91.88    7.72
   3   9  -1   -0.17    2.69
  -3   9   1    3.86    2.95
   3   9  -1    2.08    2.53
  -3   9   1    0.80    3.53
  -3  -9   1    7.17    4.81
   3  -9  -1   -2.31    2.90
   3   9   0    4.46    2.40
  -3   9   0   -3.62    2.88
   3   9   0    3.76    3.84
  -3   9   0   -1.96    3.82
  -3  -9   0    1.21    2.78
   3  -9   0   -1.10    4.56
   3   9   1   27.11    4.49
  -3   9  -1   23.15    5.36
   3   9   1   25.40    4.74
  -3   9  -1   26.78    5.14
  -3  -9  -1   24.25    5.08
   3  -9   1   26.56    6.28
   3   9   2   33.43    4.35
  -3   9  -2   32.35    6.08
  -3   9  -2   31.48    4.01
   3  -9   2   19.18    7.25
  -3  -9  -2   32.38    4.94
   3   9   3   44.06    4.21
  -3   9  -3   39.72    6.67
  -3   9  -3   36.30    6.39
   3  -9   3   38.19    5.34
  -3  -9  -3   40.94    4.61
   3   9   4   29.27    3.52
  -3   9  -4   29.59    4.39
   3  -9   4   31.45    5.30
  -3  -9  -4   24.77    3.76
   3   9   5    2.87    3.13
  -3   9  -5    1.79    3.43
   3  -9   5    2.30    4.25
  -3  -9  -5    1.66    2.43
   3   9   6   33.29    3.28
  -3   9  -6   35.23    4.64
   3  -9   6   32.33    5.85
  -3  -9  -6   33.02    2.80
   3   9   7    6.74    1.47
  -3   9  -7    6.27    3.90
   3  -9   7    9.10    4.97
  -3  -9  -7    9.97    1.52
  -3   9  -8    5.06    3.80
   3  -9   8   -3.28    4.86
  -3   9  -9    1.54    4.00
   3  -9   9   -6.26    4.81
  -3   9 -10    3.27    4.12
   3  -9  10    0.83    5.00
  -3   9 -11   -6.55    4.30
   3  -9  11    8.69    5.28
  -3   9 -12    3.15    4.93
   3  -9  12    0.22    6.11
  -3  -9 -12    2.71    2.77
  -3   9 -13    8.26    4.99
   3  -9  13    2.76    6.22
  -3  -9 -13    1.82    4.39
  -3   9 -14   -2.87    4.92
   3  -9  14   -9.63    6.26
  -3  -9 -14    1.97    2.82
  -3   9 -15    5.40    4.94
   3  -9  15  -16.40    6.68
  -3  -9 -15    3.16    4.42
  -3   9 -16    9.05    8.19
   3  -9  16   -4.58   10.27
  -3  -9 -16    1.50    4.79
  -3   9 -17   -2.85    8.39
   3  -9  17    8.14   10.33
  -3  -9 -17   -1.01    2.88
  -3   9 -18    3.37    8.61
   3  -9  18    5.46   10.79
  -3  -9 -18   -1.85    4.53
   3  11 -12    1.92    5.59
  -3 -11  12   11.64    9.53
   3  11 -11    4.72    5.46
  -3 -11  11   19.72    9.63
   3  11 -10   -0.78    5.23
  -3 -11  10   11.82    8.42
   3  11  -9   -1.04    4.94
  -3 -11   9   -4.13    5.43
   3  11  -8   -2.49    4.67
  -3  11   8    0.59    1.26
  -3 -11   8    6.83    4.85
   3  11  -7    5.70    4.20
  -3  11   7    2.44    1.79
   3 -11  -7    2.73    2.47
  -3 -11   7    1.42    4.73
   3  11  -6   10.80    4.60
  -3  11   6   11.68    2.57
   3  11  -6    8.70    3.81
   3 -11  -6    8.71    3.48
  -3 -11   6   15.63    7.69
   3  11  -5    2.51    3.71
  -3  11   5    0.63    2.44
   3  11  -5   -1.92    4.71
   3 -11  -5   -2.05    3.53
  -3 -11   5   -0.37    6.39
   3  11  -4   -4.38    3.73
  -3  11   4    1.01    2.63
   3  11  -4   -1.31    4.89
   3 -11  -4    1.21    2.58
  -3 -11   4    6.31    6.56
   3  11  -3    7.98    3.76
  -3  11   3   -2.64    3.35
   3  11  -3    9.05    3.36
   3 -11  -3    4.17    4.48
  -3 -11   3    1.92    4.39
   3  11  -2    5.88    5.50
  -3  11   2    3.91    3.60
   3  11  -2   10.19    5.04
   3 -11  -2    1.24    3.36
  -3 -11   2    5.40    6.40
   3  11  -1   25.19    6.16
  -3  11   1   16.17    6.68
   3  11  -1   23.26    3.95
  -3  11   1   24.78    4.96
  -3 -11   1   23.33    7.08
   3 -11  -1   23.63    6.46
   3  11   0    1.36    4.38
  -3  11   0    3.43    3.55
   3  11   0   -0.66    4.81
  -3  11   0    3.00    2.83
  -3 -11   0    3.59    3.73
   3 -11   0   14.20    5.86
   3  11   1    2.82    2.64
  -3  11  -1    2.37    4.81
  -3  11  -1   13.40    5.36
   3 -11   1   -1.97    4.16
  -3 -11  -1    3.58    5.01
   3  11   2   -0.78    3.72
  -3  11  -2   -2.08    5.37
  -3  11  -2   -0.04    3.60
   3 -11   2    7.32    6.47
  -3 -11  -2    6.85    2.93
   3  11   3    1.05    3.27
  -3  11  -3   11.78    5.50
  -3  11  -3   -9.74    5.60
   3 -11   3    6.98    6.98
  -3 -11  -3    2.97    3.89
   3  11   4    2.40    2.89
  -3  11  -4    0.78    3.56
  -3  11  -4   -2.95    3.57
   3 -11   4    0.93    6.42
  -3 -11  -4    1.49    3.39
   3  11   5    4.11    2.59
  -3  11  -5   -1.48    3.84
  -3  11  -5   -4.73    5.47
   3 -11   5   -6.11    6.83
  -3 -11  -5   -1.14    2.90
   3  11   6    3.82    2.23
  -3  11  -6    3.97    4.31
  -3  11  -6    4.09    4.22
   3 -11   6    4.63    5.02
  -3 -11  -6    6.20    3.09
   3  11   7    1.37    1.59
  -3  11  -7   -2.36    6.90
   3 -11   7    2.86    4.92
  -3  11  -8    1.48    7.66
   3 -11   8    8.94    5.72
  -3  11  -9    8.46    8.22
   3 -11   9    8.46    6.15
  -3  11 -10   12.08    7.99
   3 -11  10   -2.86    6.09
  -3  11 -11    4.28    8.31
   3 -11  11    9.02    6.47
   4   0 -27   -6.67    5.52
  -4   0  27    2.23    4.25
   4   0 -26    2.93    5.12
  -4   0  26    1.26    6.55
   4   0 -25   -0.45    3.00
  -4   0  25    2.07    5.98
   4   0 -24    9.67    5.08
  -4   0  24    2.87    6.41
   4   0 -23   -4.22    4.78
  -4   0  23   -0.88    3.75
   4   0 -22    0.71    3.10
  -4   0  22   10.29    3.71
   4   0 -21    0.88    4.23
  -4   0  21    8.95    5.37
   4   0 -20   79.56    7.33
  -4   0  20   79.76    8.36
   4   0 -19   -0.14    2.58
  -4   0  19    0.89    4.56
   4   0 -18   15.77    4.66
  -4   0  18   14.78    5.25
   4   0 -17    2.72    2.52
  -4   0  17   -1.69    2.72
   4   0 -16  163.82    8.57
  -4   0  16  158.83    7.03
   4   0 -15   -4.02    3.51
  -4   0  15   -1.21    2.56
   4   0 -14   51.59    3.41
  -4   0  14   45.13    5.50
   4   0 -13    6.67    3.23
  -4   0  13    3.82    3.45
   4   0 -12   91.04    3.83
  -4   0  12   88.61    5.50
   4   0 -11   -1.21    2.72
  -4   0  11    1.52    1.90
   4   0 -10   18.88    3.36
  -4   0  10   26.30    2.33
   4   0  -9    1.62    1.70
  -4   0   9    0.42    1.70
   4   0  -8  142.52    5.78
  -4   0   8  141.04    5.84
   4   0  -7    8.51    2.85
  -4   0   7    5.35    1.76
   4   0  -6 1836.25   61.77
  -4   0   6 1818.48   61.97
   4   0  -5    4.41    2.44
  -4   0   5    4.95    2.41
   4   0  -4   82.93    2.46
  -4   0   4   75.42    3.20
   4   0   2  143.79    3.00
  -4   0  -2  155.11    3.91
   4   0   3   -0.89    1.74
  -4   0  -3   -0.64    1.02
   4   0   4  773.44   20.50
  -4   0  -4  805.40   18.55
   4   0   5    0.09    2.39
  -4   0  -5    3.08    2.31
   4   0   6    3.18    2.45
  -4   0  -6    3.54    1.44
   4   0   7   -1.42    1.64
  -4   0  -7   -0.52    2.27
   4   0   8   39.55    2.61
  -4   0  -8   40.21    3.40
   4   0   9    3.09    2.97
  -4   0  -9    4.07    2.62
   4   0  10    3.89    1.94
  -4   0 -10   -2.42    2.59
   4   0  11    2.84    3.20
  -4   0 -11    3.12    2.74
   4   0  12    2.90    2.36
  -4   0 -12    2.67    2.88
   4   0  13   -0.11    3.60
  -4   0 -13    0.06    2.94
   4   0  14    6.93    2.81
  -4   0 -14    7.69    3.52
   4   0  15   -6.67    4.22
  -4   0 -15    7.11    3.44
   4   0  16   -0.25    4.55
  -4   0 -16    5.12    3.58
   4   0  17    0.73    3.05
  -4   0 -17    2.85    3.61
   4   0  18    4.95    5.16
  -4   0 -18    6.48    2.64
   4   0  19    2.42    5.36
  -4   0 -19    4.98    2.60
   4   0  20    5.79    3.44
  -4   0 -20    0.17    4.27
   4   0  21   -3.46    5.50
  -4   0 -21    0.66    4.08
   4   0  22    2.63    3.89
  -4   0 -22   -0.85    4.20
   4   0  23    0.02    6.10
  -4   0 -23   -0.57    2.74
   4   0  24   10.43    7.79
  -4   0 -24   15.71    3.52
   4   0  25    1.96    4.56
  -4   0 -25    3.61    4.86
   4   0  26    2.03    6.73
  -4   0 -26    5.02    5.41
   4   2 -27    0.19    4.80
  -4   2  27   -0.37    4.69
   4  -2 -27    8.14    3.96
  -4  -2  27   -0.11    5.52
   4   2 -26    7.06    6.52
  -4   2  26    5.20    4.82
   4  -2 -26    1.53    3.92
  -4  -2  26   10.36    5.94
   4   2 -25    6.06    6.01
  -4   2  25    1.70    4.42
   4  -2 -25   -4.98    3.44
  -4  -2  25    6.33    8.18
   4   2 -24    5.60    4.04
  -4   2  24    2.57    4.59
   4  -2 -24    3.89    3.74
  -4  -2  24    3.03    8.03
   4   2 -23    7.62    5.75
  -4   2  23    0.85    4.08
   4  -2 -23    0.40    2.26
  -4  -2  23    7.76    7.04
   4   2 -22   13.24    6.66
  -4   2  22    9.32    4.53
   4  -2 -22    9.95    3.52
  -4  -2  22    2.15    4.89
   4   2 -21   -3.56    3.59
  -4   2  21    1.14    3.73
   4  -2 -21    6.25    3.10
  -4  -2  21    1.77    4.25
   4   2 -20   77.49    8.68
   4  -2 -20   67.26    5.27
  -4  -2  20   91.70   10.66
   4   2 -19   33.16    7.14
  -4   2  19   40.54    4.84
   4  -2 -19   37.44    3.99
  -4  -2  19   37.45    8.10
   4   2 -18    2.59    3.52
  -4   2  18    1.76    3.41
   4  -2 -18    3.21    1.81
  -4  -2  18   31.82    6.75
   4   2 -17  108.27    9.30
  -4   2  17  119.11    6.24
   4  -2 -17  118.45    5.48
  -4  -2  17  118.47   10.76
   4   2 -16   43.34    6.67
  -4   2  16   38.09    3.93
   4  -2 -16   44.93    3.51
  -4  -2  16   46.61    5.10
   4   2 -15   58.27    4.81
  -4   2  15   62.23    4.15
   4  -2 -15   63.71    3.71
  -4  -2  15   63.65    5.60
   4   2 -14  111.35    7.46
  -4   2  14   71.92    4.04
   4  -2 -14   67.69    3.69
  -4  -2  14   75.70    5.63
   4   2 -13   24.10    5.14
  -4   2  13   10.51    2.37
   4  -2 -13    8.23    2.23
  -4  -2  13   11.31    3.68
   4   2 -12  385.95   13.06
  -4   2  12  399.00   11.86
   4  -2 -12  380.65   11.06
  -4  -2  12  386.40   13.97
   4   2 -11   82.00    6.49
  -4   2  11   77.00    3.12
  -4  -2  11   78.12    4.80
   4  -2 -11   73.82    3.01
   4   2 -10  262.80    8.70
  -4   2  10  255.54    6.13
   4  -2 -10  237.40    5.83
  -4  -2  10  252.83    9.03
   4   2  -9  166.43    6.32
  -4   2   9  166.07    3.99
  -4  -2   9  167.69    6.52
   4  -2  -9  153.60    4.53
   4   2  -8  137.33    7.36
  -4   2   8  138.70    3.59
  -4  -2   8  129.55    5.45
   4  -2  -8  130.74    3.15
   4   2  -7   26.14    2.90
  -4   2   7   24.03    1.50
  -4  -2   7   23.90    2.97
   4  -2  -7   23.77    1.69
   4   2  -6  427.63   14.12
  -4   2   6  393.29    7.33
  -4  -2   6  433.11   14.95
   4  -2  -6  388.34    7.88
   4   2  -5   96.25    6.80
  -4  -2   5   88.78    6.62
   4   2  -4    1.23    2.16
   4  -2  -4    2.13    0.88
   4  -2  -4    3.52    0.95
  -4  -2   4    7.70    2.29
   4   2  -3  488.35   12.42
  -4   2   3  484.60    8.97
   4  -2  -3  499.89    9.74
   4  -2  -3  510.01   14.18
  -4  -2   3  489.09   12.87
   4   2  -2  907.44   25.90
  -4   2   2  910.21   20.34
  -4   2   2  948.31   25.74
   4  -2  -2  941.18   22.04
   4  -2  -2  933.55   25.74
  -4  -2   2  909.79   26.71
  -4   2   1   92.57    4.14
   4   2  -1   83.31    2.86
  -4   2   1   89.18    3.02
  -4  -2   1   88.52    2.95
   4  -2  -1   89.74    2.48
  -4   2   0  686.33   16.62
   4   2   0  645.30   15.89
   4  -2   0  659.59   15.17
  -4  -2   0  665.15   16.13
  -4   2  -1  235.74    7.19
   4   2   1  239.23    5.83
   4  -2   1  227.09    7.74
  -4  -2  -1  222.66    5.48
  -4  -2  -1  226.96    4.07
  -4   2  -2  227.39    7.57
   4   2   2  223.85    5.02
   4  -2   2  223.84    8.25
  -4  -2  -2  232.78    4.85
   4   2   3   44.29    1.81
   4  -2   3   62.69    3.34
   4   2   4   13.87    1.11
  -4   2  -4   20.92    2.33
   4   2   4   13.26    1.17
   4  -2   4   20.80    4.05
   4   2   5  358.79    6.76
  -4   2  -5  348.18    9.53
   4  -2   5  339.35   10.17
   4   2   6    0.24    1.43
  -4   2  -6   -5.62    3.00
  -4  -2  -6   -0.48    0.90
   4  -2   6    2.43    3.48
   4   2   7    6.78    1.85
  -4   2  -7    7.67    3.41
  -4  -2  -7    6.39    1.43
   4  -2   7    9.07    3.92
   4   2   8    1.75    1.55
  -4   2  -8   -2.61    3.35
  -4  -2  -8    3.36    1.14
   4  -2   8    5.96    2.58
   4   2   9    7.42    1.88
  -4   2  -9   10.50    3.83
  -4  -2  -9   10.03    1.44
   4  -2   9   14.96    4.30
   4   2  10   58.38    3.04
  -4   2 -10   52.63    5.40
  -4  -2 -10   50.39    2.34
   4  -2  10   54.50    4.30
   4   2  11   47.30    3.10
  -4   2 -11   47.86    5.54
  -4  -2 -11   48.38    1.78
   4  -2  11   46.74    4.35
   4   2  12   12.69    2.55
  -4   2 -12    9.48    2.75
  -4  -2 -12    8.04    1.87
   4  -2  12   11.67    4.93
   4   2  13   88.57    4.84
  -4   2 -13   94.02    5.24
  -4  -2 -13   98.34    3.99
   4  -2  13   98.06    6.27
   4   2  14    7.80    2.98
  -4   2 -14    6.32    3.05
  -4  -2 -14    9.86    2.31
   4  -2  14   16.80    3.79
   4   2  15   39.71    4.20
  -4   2 -15   41.87    6.27
   4  -2  15   42.32    7.39
  -4  -2 -15   39.79    3.23
   4   2  16    9.34    3.37
  -4   2 -16    5.19    4.96
  -4  -2 -16    4.29    2.50
   4  -2  16    3.69    6.18
   4   2  17    9.84    3.94
  -4   2 -17   11.05    5.40
   4  -2  17    8.82    4.53
  -4  -2 -17   14.58    2.84
   4   2  18   16.18    4.53
  -4   2 -18   29.45    5.94
   4  -2  18   20.31    7.52
  -4  -2 -18   22.16    3.32
   4   2  19   22.65    4.87
  -4   2 -19   26.15    4.22
   4  -2  19   30.76    8.12
  -4  -2 -19   22.11    3.53
   4   2  20   10.56    4.41
  -4   2 -20    5.63    3.71
   4  -2  20    8.40    4.69
  -4  -2 -20    1.59    2.92
   4   2  21    6.28    4.65
  -4   2 -21    2.18    5.76
   4  -2  21    7.48    7.34
  -4  -2 -21    4.10    3.05
   4   2  22    6.99    3.51
  -4   2 -22    9.84    6.33
   4  -2  22    9.77    9.11
  -4  -2 -22   19.49    3.59
   4   2  23   -1.95    4.79
  -4   2 -23    3.99    5.59
   4  -2  23    4.36    5.40
  -4  -2 -23    1.48    2.10
   4   2  24    1.67    4.77
  -4   2 -24    1.31    3.77
   4  -2  24    5.04    8.30
  -4  -2 -24   -1.47    3.38
   4   2  25    1.83    5.11
  -4   2 -25    5.78    6.68
   4  -2  25   -2.82    8.82
  -4  -2 -25   -0.28    3.63
   4   4 -26    0.68    5.22
  -4  -4  26   -2.73    9.16
   4   4 -25    1.72    3.44
  -4  -4  25    2.14    9.17
   4   4 -24   -1.37    4.32
  -4   4  24    1.90    1.92
   4  -4 -24    0.45    1.31
  -4  -4  24    5.40    5.60
   4   4 -23    9.99    6.26
  -4   4  23    0.05    1.80
   4  -4 -23   -0.88    1.29
  -4  -4  23    6.39    5.35
   4   4 -22  -12.28    6.46
  -4   4  22    1.74    1.72
   4  -4 -22    0.14    1.66
  -4  -4  22    8.05    5.29
   4   4 -21    4.61    4.09
  -4   4  21   -0.03    1.59
   4  -4 -21    1.26    1.24
  -4  -4  21    0.02    7.80
   4   4 -20    3.96    6.23
  -4   4  20    0.80    1.40
   4  -4 -20    2.89    1.13
  -4  -4  20    6.78    7.33
   4   4 -19    2.94    6.24
  -4   4  19    5.44    1.69
   4  -4 -19    3.42    1.08
  -4  -4  19    3.95    7.68
   4   4 -18   13.41    4.77
  -4  -4  18   60.58    9.65
   4   4 -17   14.18    4.61
  -4   4  17   11.34    1.43
   4  -4 -17   10.62    0.96
  -4  -4  17   15.58    5.22
  -4   4  16   33.38    1.43
  -4  -4  16   36.17    6.04
   4  -4 -16   30.78    1.03
   4   4 -15   54.27    7.79
  -4  -4  15   27.40    5.69
   4   4 -14   38.88    5.01
  -4  -4  14   42.24    5.57
   4   4 -13   13.46    3.86
  -4  -4  13   14.51    4.24
   4   4 -12    8.03    5.48
  -4  -4  12   27.04    7.08
   4   4 -11   95.80    8.55
  -4  -4  11   79.24    9.79
   4   4 -10   31.91    4.10
  -4  -4  10   71.14    7.58
   4   4  -9  250.46   10.12
  -4  -4   9   28.45    8.67
   4   4  -8  521.08   20.51
  -4  -4   8  491.62   17.47
   4   4  -7   53.23    3.92
   4  -4  -7   42.41    1.03
   4  -4  -7   42.65    0.95
  -4  -4   7   47.14    4.15
   4   4  -6   -1.65    2.43
  -4   4   6    0.39    0.55
   4  -4  -6    1.85    0.98
   4  -4  -6   -2.59    2.56
  -4  -4   6    6.01    2.61
   4   4  -5  197.33    8.89
  -4   4   5  182.27    3.84
   4  -4  -5  178.31    4.53
   4  -4  -5  170.08    7.00
  -4  -4   5  175.05    9.44
   4   4  -4   71.70    5.65
  -4   4   4   69.37    2.12
   4  -4  -4   66.44    2.62
   4  -4  -4   68.06    4.48
  -4  -4   4   65.19    5.52
   4   4  -3   21.68    2.64
  -4   4   3   22.03    1.85
  -4   4   3   22.44    2.18
   4  -4  -3   19.32    2.27
   4  -4  -3   20.81    2.16
  -4  -4   3   25.38    2.71
  -4   4   2    7.50    2.95
   4   4  -2   20.52    3.30
  -4   4   2    4.51    1.98
  -4  -4   2   22.96    3.47
   4  -4  -2    7.46    2.39
  -4   4   1   98.36    3.53
   4   4  -1  108.93    5.21
  -4   4   1   99.26    3.13
  -4  -4   1   97.01    3.83
   4  -4  -1   92.31    4.73
   4   4   0   44.37    2.60
   4   4   0   43.57    2.41
  -4   4   0   62.15    3.71
  -4   4   0   43.49    2.72
   4  -4   0   47.42    2.73
  -4  -4   0   46.51    2.53
   4   4   1  190.22    5.26
   4   4   1  196.49    6.06
  -4   4  -1  189.06    5.52
   4  -4   1  175.87    5.88
  -4  -4  -1  195.96    6.16
  -4   4  -2   -1.33    2.94
   4   4   2   -1.57    1.88
   4  -4   2   -4.34    2.14
  -4  -4  -2    0.01    1.82
  -4   4  -3  192.38    8.21
   4   4   3  185.03    4.92
   4  -4   3  181.12    8.81
  -4  -4  -3  186.50    4.78
  -4  -4  -3  182.14    5.10
  -4   4  -4   59.18    5.09
   4   4   4   50.77    2.71
   4  -4   4   57.07    5.60
  -4  -4  -4   54.77    2.36
  -4  -4  -4   51.73    2.79
  -4   4  -5   49.72    3.46
   4   4   5   44.16    1.67
   4  -4   5   41.28    5.65
  -4  -4  -5   45.59    1.39
  -4  -4  -5   40.35    2.72
   4   4   6    7.97    0.92
  -4   4  -6    5.92    2.73
   4   4   6    7.64    1.11
   4  -4   6    8.19    2.97
   4   4   7   14.79    0.88
  -4   4  -7   13.49    3.09
   4   4   7   13.25    1.24
   4  -4   7    9.12    3.34
   4   4   8   15.86    0.87
  -4   4  -8   21.62    3.20
   4   4   8   12.21    0.93
   4  -4   8   15.84    5.59
   4   4   9   44.82    1.26
  -4   4  -9   55.13    4.36
   4   4   9   44.34    1.24
   4  -4   9   45.42    7.21
   4   4  10    2.97    0.87
  -4   4 -10    8.59    4.77
   4   4  10    3.23    0.75
   4  -4  10    1.71    3.64
   4   4  11    7.72    0.90
   4   4  11    6.70    1.11
  -4   4 -11    5.67    5.32
   4  -4  11    4.56    4.10
   4   4  12    1.42    0.67
   4   4  12   -0.33    1.17
  -4   4 -12   -0.22    5.16
   4  -4  12    3.19    3.69
   4   4  13   14.41    1.29
   4   4  13   15.17    1.74
  -4   4 -13   20.34    6.06
   4  -4  13   21.24    7.08
  -4   4 -14    0.77    5.60
   4   4  14    3.92    1.38
   4  -4  14    7.03    6.65
  -4   4 -15    8.38    4.07
   4   4  15   10.74    2.20
   4  -4  15    9.63    4.97
   4   4  16    6.36    1.89
  -4   4 -16   11.19    4.07
   4  -4  16    4.69    4.96
  -4  -4 -16    7.36    1.19
   4   4  17    6.06    1.88
  -4   4 -17    3.59    3.75
   4  -4  17    0.23    7.50
  -4  -4 -17    4.48    1.23
   4   4  18    2.28    1.99
  -4   4 -18    9.79    5.74
   4  -4  18   -2.27    7.36
  -4  -4 -18    0.17    1.59
   4   4  19   -0.42    2.15
  -4   4 -19   -5.36    5.80
   4  -4  19   -3.53    4.71
  -4  -4 -19    0.58    1.37
   4   4  20    4.63    3.15
  -4   4 -20    3.84    6.27
   4  -4  20    7.35    5.39
  -4  -4 -20    2.74    1.47
   4   4  21    1.98    2.59
  -4   4 -21    0.73    4.18
   4  -4  21    3.51    8.38
  -4  -4 -21    1.10    1.47
   4   4  22    8.74    2.87
  -4   4 -22   10.36    4.63
   4  -4  22    1.37    9.23
  -4  -4 -22    4.94    1.67
   4   4  23    0.93    2.79
  -4   4 -23   10.90    4.49
   4  -4  23   -5.26    5.95
  -4  -4 -23    1.63    1.48
  -4   4 -24   -4.27    5.42
   4  -4  24   -7.45    9.75
   4   6 -24    8.92    5.78
  -4  -6  24   15.61   11.39
   4   6 -23   -5.65    8.42
  -4  -6  23   -4.28    6.79
   4   6 -22   -7.31    8.20
  -4  -6  22    8.32    6.79
   4   6 -21   -0.25    7.75
  -4  -6  21   -0.45    6.09
   4   6 -20   -5.80    5.16
  -4  -6  20   -4.89    9.61
   4   6 -19   18.39    5.77
  -4  -6  19   14.52   10.13
   4   6 -18    3.08    7.87
  -4  -6  18    0.04    8.59
   4   6 -17   -9.04    7.46
  -4  -6  17    5.72    8.31
   4   6 -16    0.59    4.60
  -4  -6  16   -1.35    8.68
   4   6 -15  185.14   11.07
  -4  -6  15  162.93   12.15
   4   6 -14   70.40    9.09
  -4  -6  14    2.58    6.66
  -4  -6  13   17.74    5.63
   4   6 -12   56.59    8.30
   4  -6 -12   23.03    3.51
  -4  -6  12   30.38    5.96
   4   6 -11    7.13    3.84
   4  -6 -11    3.00    4.19
  -4  -6  11    7.82    4.54
   4   6 -10   12.12    3.75
   4  -6 -10    2.85    2.64
  -4  -6  10    7.90    4.15
   4   6  -9    5.12    3.48
   4  -6  -9    3.48    3.82
  -4  -6   9    5.88    4.02
   4   6  -8  111.44    8.48
   4  -6  -8   88.21    4.70
  -4  -6   8   98.10    6.72
   4   6  -7   48.76    6.30
   4  -6  -7   34.51    1.69
   4  -6  -7   35.14    3.16
  -4  -6   7   57.34    7.39
   4   6  -6   21.98    5.01
   4  -6  -6    6.74    2.26
   4  -6  -6    3.71    3.76
  -4  -6   6   21.81    5.60
   4   6  -5   20.58    3.10
  -4   6   5   17.20    1.74
   4  -6  -5   14.55    2.88
  -4  -6   5   15.04    5.44
   4   6  -4    1.71    2.54
  -4   6   4    0.52    1.65
   4  -6  -4   -0.60    2.17
  -4  -6   4    0.52    2.69
   4   6  -3  165.65    6.37
  -4   6   3  154.55    4.15
  -4   6   3  150.24    7.84
   4  -6  -3  143.05    6.04
  -4  -6   3  156.73    8.91
   4   6  -2    5.46    3.60
  -4   6   2    4.56    2.49
   4  -6  -2    1.87    2.85
  -4  -6   2    6.38    3.86
   4   6  -1   80.55    5.24
  -4   6   1   94.43    6.06
   4   6  -1   69.86    3.07
  -4   6   1   69.46    4.53
  -4  -6   1   71.19    3.99
   4  -6  -1   61.46    5.11
   4   6   0  161.14    7.01
  -4   6   0  163.71    8.18
   4   6   0  159.41    6.16
  -4   6   0  165.65    7.20
  -4  -6   0  154.69    7.04
   4  -6   0  149.30    8.01
   4   6   1   15.29    2.91
  -4   6  -1    9.18    2.36
   4   6   1   13.92    2.72
   4  -6   1   10.82    4.05
  -4  -6  -1    8.72    3.15
   4   6   2    2.75    2.36
  -4   6  -2    3.31    2.19
   4   6   2    0.73    1.47
   4  -6   2    2.34    2.59
  -4  -6  -2    3.20    2.46
   4   6   3    1.23    1.99
  -4   6  -3   -0.26    3.56
   4  -6   3    1.03    2.77
  -4  -6  -3   -0.09    2.07
   4   6   4    3.15    2.41
  -4   6  -4    3.74    3.92
   4  -6   4    6.83    4.73
  -4  -6  -4    1.93    2.34
   4   6   5    8.82    1.72
  -4   6  -5   10.66    4.48
   4  -6   5    9.94    5.29
  -4  -6  -5    8.38    1.98
   4   6   6   71.34    2.90
  -4   6  -6   75.86    7.21
   4  -6   6   64.65    8.05
  -4  -6  -6   72.49    2.16
  -4  -6  -6   58.73    4.17
   4   6   7   16.04    1.35
  -4   6  -7   17.02    5.64
   4  -6   7   15.87    6.29
  -4  -6  -7   16.10    3.06
  -4   6  -8   15.04    5.60
   4  -6   8   11.91    6.50
  -4  -6  -8   10.51    3.08
  -4   6  -9   79.61    8.49
   4  -6   9   74.58    9.58
  -4  -6  -9   67.92    4.80
  -4   6 -10    3.69    5.92
   4  -6  10    3.92    4.45
  -4  -6 -10    6.57    3.20
  -4   6 -11    3.40    6.16
   4  -6  11    4.76    4.66
  -4   6 -12   -0.66    6.16
   4  -6  12    8.84    4.84
  -4   6 -13   45.82    8.84
   4  -6  13   43.73   10.31
  -4   6 -14  115.24   12.22
   4  -6  14  101.20   14.21
  -4   6 -15   13.10    4.81
   4  -6  15   -0.80    8.90
  -4   6 -16    8.54    4.86
   4  -6  16    3.40    5.81
  -4   6 -17    1.59    5.03
   4  -6  17   15.87    6.14
  -4   6 -18    9.67    7.59
   4  -6  18    3.33    6.38
  -4   6 -19    9.33    7.91
   4  -6  19    6.81   10.01
  -4   6 -20    7.97    7.16
   4  -6  20  -14.02    9.54
  -4   6 -21    2.41    7.46
   4  -6  21   -1.21    6.65
  -4   6 -22    7.52    5.48
   4  -6  22    8.84    7.29
   4   8 -21   20.49    8.95
   4  -8 -21    2.16    3.83
  -4  -8  21   -6.34    7.22
   4   8 -20    5.70    9.05
   4  -8 -20    5.32    3.95
  -4  -8  20    7.92    7.25
   4   8 -19   -1.91    8.56
   4  -8 -19   -1.75    5.32
  -4  -8  19    8.84    6.44
   4   8 -18    2.63    5.25
   4  -8 -18   -1.76    4.81
  -4  -8  18   -0.59    6.55
   4   8 -17    0.04    5.91
   4  -8 -17    5.79    3.32
  -4  -8  17    1.78    6.63
   4   8 -16    8.31    5.27
   4  -8 -16    7.23    3.27
  -4  -8  16   10.25    6.64
   4   8 -15   -7.65    7.97
   4  -8 -15    9.70    4.96
  -4  -8  15    3.78    9.30
   4   8 -14   -0.91    7.23
   4  -8 -14   -1.26    4.63
  -4  -8  14    5.83    8.18
   4   8 -13    1.11    7.44
   4  -8 -13    4.03    3.19
  -4  -8  13   17.44    7.97
   4   8 -12    8.84    4.82
   4  -8 -12   12.31    4.96
  -4  -8  12   11.88    8.40
   4   8 -11   -3.12    4.07
   4  -8 -11    0.09    2.78
  -4  -8  11    2.20    7.23
   4   8 -10   -0.99    3.97
   4  -8 -10   -1.13    4.28
  -4  -8  10   -5.16    7.41
   4   8  -9   -0.23    3.65
   4  -8  -9    0.57    2.72
  -4  -8   9   -0.50    4.22
   4   8  -8   26.13    6.03
   4  -8  -8    8.08    1.52
  -4  -8   8    6.26    4.70
   4   8  -7   46.51    7.29
  -4  -8   7    9.72    4.94
  -4   8   6   13.10    2.58
   4  -8  -6   13.59    2.74
  -4  -8   6    8.49    4.39
   4  -8  -5   11.36    3.27
  -4  -8   5   39.81    6.95
  -4   8   4   56.58    3.79
   4  -8  -4   50.21    4.73
  -4  -8   4   59.67    8.17
  -4   8   3    9.05    2.90
  -4   8   3    6.28    2.80
   4  -8  -3    2.94    3.59
  -4  -8   3    1.88    3.58
  -4   8   2   -0.35    2.56
   4   8  -2    1.95    3.45
  -4   8   2   -1.42    2.93
  -4  -8   2    1.80    4.58
   4  -8  -2   -4.44    3.66
   4   8  -1   16.09    4.08
  -4   8   1   -5.80    4.15
   4   8  -1   -0.76    3.48
  -4   8   1   -0.79    3.46
  -4  -8   1    6.85    4.27
   4  -8  -1    3.19    4.09
   4   8   0   22.86    4.25
  -4   8   0    7.31    4.98
   4   8   0   15.55    3.85
  -4   8   0   18.66    2.80
  -4  -8   0   15.87    4.52
   4  -8   0   14.27    5.13
   4   8   1   34.10    4.27
  -4   8  -1   25.89    3.38
   4   8   1   21.94    4.19
  -4   8  -1   24.62    4.94
  -4  -8  -1   24.84    4.69
   4  -8   1   21.45    3.84
   4   8   2   25.45    2.57
  -4   8  -2   23.90    5.40
  -4   8  -2   20.83    3.46
   4  -8   2   17.85    4.10
  -4  -8  -2   24.85    4.19
   4   8   3   67.89    4.61
  -4   8  -3   65.83    6.84
   4  -8   3   59.93    8.35
  -4  -8  -3   63.61    4.71
   4   8   4    2.00    2.50
  -4   8  -4    6.29    3.06
   4  -8   4   -0.76    5.78
  -4  -8  -4    2.44    2.63
   4   8   5   23.34    2.72
  -4   8  -5   23.78    3.94
   4  -8   5   29.97    7.37
  -4  -8  -5   21.51    2.64
   4   8   6   69.23    3.99
  -4   8  -6   69.07    5.54
   4  -8   6   65.87   10.07
  -4  -8  -6   66.88    3.17
   4   8   7   29.35    1.85
  -4   8  -7   39.62    4.66
   4  -8   7   37.38    8.44
  -4  -8  -7   29.08    2.04
  -4   8  -8    4.47    3.78
   4  -8   8    5.61    4.70
  -4   8  -9   16.47    4.39
   4  -8   9   17.37    5.77
  -4   8 -10   49.27    5.50
   4  -8  10   47.70    6.87
  -4  -8 -10   23.82    4.56
  -4   8 -11    5.04    3.91
   4  -8  11   -1.51    4.75
  -4  -8 -11   -1.38    2.29
  -4   8 -12    0.64    4.39
   4  -8  12   -1.74    5.38
  -4  -8 -12    3.21    3.66
  -4   8 -13    2.50    4.50
   4  -8  13    1.54    5.42
  -4  -8 -13   -0.04    2.50
  -4   8 -14   -0.70    4.53
   4  -8  14   -5.50    8.90
  -4  -8 -14   -0.32    3.97
  -4   8 -15   10.60    5.03
   4  -8  15   -3.88    9.41
  -4  -8 -15    0.01    3.96
  -4   8 -16   -9.58    7.79
   4  -8  16    6.93    9.89
  -4  -8 -16   -2.18    2.90
  -4   8 -17   -4.91    8.03
   4  -8  17    8.16    7.02
  -4  -8 -17    3.46    4.64
  -4   8 -18   10.03    8.23
   4  -8  18    0.10    6.82
  -4  -8 -18   -0.40    4.98
  -4   8 -19    8.98    8.59
   4  -8  19   15.28    7.46
  -4  -8 -19    1.91    3.24
   4  10 -16    1.72    9.40
   4 -10 -16   -0.32    5.39
  -4 -10  16    8.15   10.50
   4  10 -15    7.53    8.91
   4 -10 -15    1.34    3.52
  -4 -10  15    6.82    9.75
   4  10 -14   -2.44    8.94
   4 -10 -14    4.96    3.44
  -4 -10  14   14.83    9.65
   4  10 -13    4.17    8.10
  -4 -10  13   -0.54    8.80
   4  10 -12    9.92    5.43
  -4 -10  12   -3.29    8.96
   4  10 -11   -2.63    4.99
  -4 -10  11    3.84    7.95
   4  10 -10    4.76    4.64
  -4 -10  10    7.15    8.04
   4  10  -9    4.33    4.20
  -4 -10   9   -4.62    7.87
   4  10  -8   -3.31    4.10
  -4  10   8    0.12    1.27
   4 -10  -8   -0.30    1.67
  -4 -10   8   -1.01    6.88
   4  10  -7    8.98    4.18
  -4  10   7    4.85    1.77
   4 -10  -7    3.59    2.63
  -4 -10   7    5.98    4.75
   4  10  -6    9.19    3.91
  -4  10   6    3.09    2.16
   4 -10  -6    3.78    3.00
  -4 -10   6    8.46    4.68
   4  10  -5    0.81    3.60
  -4  10   5    3.19    2.41
   4  10  -5    3.87    2.89
   4 -10  -5   -1.11    3.48
  -4 -10   5    8.16    6.62
   4  10  -4    7.92    3.58
  -4  10   4    4.63    2.72
   4  10  -4    6.62    4.38
   4 -10  -4    2.39    3.79
  -4 -10   4   -0.48    6.51
   4  10  -3   10.39    3.55
  -4  10   3    8.92    2.14
   4  10  -3   12.27    4.52
   4 -10  -3    4.89    2.95
  -4 -10   3    1.20    6.19
   4  10  -2    0.83    3.16
  -4  10   2    4.02    3.18
   4  10  -2   -0.71    2.72
  -4  10   2    2.24    3.28
  -4 -10   2    4.07    3.70
   4 -10  -2    6.79    4.43
   4  10  -1   13.48    4.93
  -4  10   1   13.22    5.30
   4  10  -1    6.80    4.39
  -4  10   1   10.31    2.64
  -4 -10   1    5.90    5.88
   4 -10  -1    4.24    5.55
   4  10   0   -0.14    4.11
  -4  10   0    1.47    5.00
   4  10   0    1.53    3.96
  -4  10   0    7.62    3.94
  -4 -10   0    5.44    3.30
   4 -10   0    3.66    3.63
   4  10   1    2.79    3.89
  -4  10  -1    6.47    3.35
   4  10   1    3.62    2.60
  -4  10  -1    2.36    4.56
  -4 -10  -1    6.14    4.43
   4 -10   1    4.30    5.91
   4  10   2    2.72    2.34
  -4  10  -2    3.82    4.68
  -4  10  -2    1.51    4.84
   4 -10   2   -2.61    6.03
  -4 -10  -2    5.44    3.89
   4  10   3    3.82    3.09
  -4  10  -3    1.81    3.15
  -4  10  -3   -1.66    3.15
   4 -10   3   -0.47    6.15
  -4 -10  -3    2.16    3.39
   4  10   4    9.76    3.14
  -4  10  -4    1.89    3.61
  -4  10  -4    4.43    5.34
   4 -10   4    6.84    7.05
  -4 -10  -4    4.15    3.26
   4  10   5    0.98    2.56
  -4  10  -5    1.60    5.28
  -4  10  -5    2.79    3.31
   4 -10   5    3.82    4.61
  -4 -10  -5    0.44    2.61
   4  10   6   15.02    2.61
  -4  10  -6   12.82    6.78
   4 -10   6   13.20    5.28
  -4 -10  -6   13.23    2.53
   4  10   7    1.27    1.53
  -4  10  -7    2.12    5.77
   4 -10   7   -2.46    4.61
  -4 -10  -7   -1.14    1.49
  -4  10  -8   -1.62    6.10
   4 -10   8    3.41    4.98
  -4  10  -9    1.92    6.33
   4 -10   9    1.42    5.19
  -4  10 -10    3.61    6.75
   4 -10  10   -2.23    5.29
  -4  10 -11   -9.96    7.31
   4 -10  11    4.31    5.58
  -4  10 -12   -5.68    7.59
   4 -10  12    1.59    9.27
  -4  10 -13   -1.98    8.00
   4 -10  13   -0.23    9.58
  -4  10 -14   10.22    8.69
   4 -10  14   -1.29   10.59
  -4  10 -15    1.62    8.43
   4 -10  15   -2.44   10.24
  -4 -10 -15   -0.70    2.77
   4  12  -7  -12.69    7.89
   4  12  -7   -4.48    6.14
  -4 -12   7    1.71    5.12
   4  12  -6    8.99    7.87
   4  12  -6    4.56    4.16
  -4 -12   6   10.42    5.34
   4  12  -5    4.00    6.44
  -4  12   5    0.60    2.80
   4  12  -5   -0.59    5.42
   4 -12  -5    0.20    2.43
  -4 -12   5    5.27    6.81
   4  12  -4    2.17    6.42
  -4  12   4    1.50    3.33
   4  12  -4    2.92    3.43
   4 -12  -4    0.70    4.23
  -4 -12   4    6.50    6.57
   4  12  -3   12.39    5.88
  -4  12   3    1.76    3.73
   4  12  -3   -1.84    5.27
   4 -12  -3    3.49    4.67
  -4 -12   3    2.15    6.47
   4  12  -2    3.16    5.86
  -4  12   2    1.39    4.19
   4  12  -2    5.49    5.25
   4 -12  -2    9.08    5.47
  -4 -12   2    3.52    6.72
   4  12  -1    3.54    3.74
  -4  12   1    3.30    4.32
   4  12  -1    1.02    5.32
  -4  12   1    8.00    4.71
  -4 -12   1    8.41    5.98
   4 -12  -1    4.79    3.92
   4  12   0    6.19    5.32
  -4  12   0    9.58    5.01
  -4  12   0    0.29    6.45
   4 -12   0    6.34    6.47
  -4 -12   0    0.47    3.70
   4  12   1    7.11    4.35
  -4  12  -1   -1.69    5.18
  -4  12  -1    6.75    4.29
   4 -12   1   -0.05    6.24
  -4 -12  -1    0.62    5.05
   4  12   2   -0.30    4.23
  -4  12  -2    3.99    5.40
  -4  12  -2    9.10    6.66
   4 -12   2   -0.37    4.13
  -4 -12  -2    3.94    4.29
   4  12   3   -1.09    3.74
  -4  12  -3   -2.79    3.66
  -4  12  -3    4.17    4.20
   4 -12   3    0.47    4.33
  -4 -12  -3   -1.20    3.84
   4  12   4    0.78    3.28
  -4  12  -4    6.21    4.02
  -4  12  -4    5.93    6.69
   4 -12   4   -1.03    6.95
  -4 -12  -4   -2.80    3.42
  -4  12  -5   -1.80    6.97
  -4  12  -5    5.49    6.61
   4 -12   5    6.62    7.64
   5   1 -27   -3.25    3.76
  -5   1  27    0.77    3.72
   5  -1 -27   -0.85    3.13
  -5  -1  27    5.61    7.10
   5   1 -26    0.33    5.72
  -5   1  26    5.69    5.54
   5  -1 -26   -0.52    4.76
  -5  -1  26    2.31    7.01
   5   1 -25    3.60    5.64
  -5   1  25    1.88    5.44
   5  -1 -25    1.45    4.56
  -5  -1  25    3.29    6.75
   5   1 -24    3.18    3.42
  -5   1  24    4.42    5.17
   5  -1 -24   -2.89    4.14
  -5  -1  24   -0.15    4.48
   5   1 -23   -6.61    5.11
  -5   1  23    1.49    4.84
   5  -1 -23    3.26    3.96
  -5  -1  23    0.93    4.07
   5   1 -22    0.67    3.28
  -5   1  22    1.36    3.05
   5  -1 -22    0.77    2.46
  -5  -1  22    9.74    6.20
   5   1 -21   13.80    5.50
  -5   1  21    0.83    3.18
   5  -1 -21   13.46    4.10
  -5  -1  21   14.02    6.57
   5   1 -20   24.37    5.98
  -5   1  20    8.92    4.89
   5  -1 -20    1.90    4.11
  -5  -1  20   34.80    6.70
   5   1 -19   17.95    4.08
  -5   1  19   21.13    5.15
   5  -1 -19   33.09    4.68
  -5  -1  19   50.31    7.31
  -5   1  18    3.36    3.79
  -5  -1  18   -3.80    3.39
   5  -1 -18    2.88    3.41
   5   1 -17   21.34    5.27
  -5   1  17   24.62    4.39
   5  -1 -17   22.84    2.74
  -5  -1  17   19.85    4.07
   5   1 -16   32.93    3.63
  -5   1  16   21.78    4.33
  -5  -1  16   34.86    4.12
   5  -1 -16   26.32    4.11
   5   1 -15    3.25    3.77
  -5   1  15    4.95    3.15
  -5  -1  15   -1.59    2.82
   5  -1 -15    1.91    1.85
   5   1 -14    9.97    2.78
  -5   1  14    9.65    3.18
   5  -1 -14    9.86    3.14
  -5  -1  14   10.58    3.05
   5   1 -13  132.56    7.70
  -5   1  13  130.31    6.01
  -5  -1  13  130.39    6.08
   5  -1 -13  123.55    5.65
   5   1 -12   24.89    2.95
  -5   1  12   17.43    3.13
  -5  -1  12   19.36    3.11
   5  -1 -12   22.83    2.96
   5   1 -11   54.29    5.21
  -5   1  11   58.83    3.73
  -5  -1  11   57.20    3.76
   5  -1 -11   58.71    3.72
   5   1 -10   30.31    2.82
  -5   1  10   25.56    2.80
  -5  -1  10   29.00    2.95
   5  -1 -10   28.52    2.90
   5   1  -9  187.29    7.96
  -5   1   9  183.98    4.72
  -5  -1   9  185.12    6.07
   5  -1  -9  187.72    5.86
   5   1  -8  122.88    4.66
  -5   1   8  132.43    4.46
  -5  -1   8  127.33    6.87
   5  -1  -8  133.30    4.61
   5   1  -7  597.98   16.52
  -5   1   7  590.19   14.41
  -5  -1   7  588.16   19.15
   5  -1  -7  587.52   14.84
   5   1  -6  313.69    9.01
  -5   1   6  320.06    7.75
  -5  -1   6  327.94    9.59
   5  -1  -6  308.82    7.89
   5   1  -5 3053.31  121.12
  -5   1   5 3126.10  113.06
  -5  -1   5 3032.08  120.99
   5  -1  -5 3042.05  111.97
   5   1  -4 3354.54  135.67
  -5   1   4 3436.16  127.21
  -5  -1   4 3356.66  139.78
   5  -1  -4 3350.80  125.35
   5   1  -3  160.91    5.81
  -5   1   3  155.89    2.80
  -5  -1   3  152.12    4.21
   5  -1  -3  158.01    3.70
   5   1  -2   59.42    2.26
  -5   1   2   58.04    1.46
   5  -1  -2   57.88    1.53
   5  -1  -2   64.94    2.95
  -5  -1   2   61.85    3.46
   5   1  -1    4.15    1.32
   5  -1  -1    7.17    1.26
  -5  -1   1    4.80    2.05
  -5   1   0   13.95    1.22
   5   1   0   15.45    1.90
   5  -1   0   15.50    1.25
  -5  -1   0   15.12    1.21
  -5   1  -1  155.02    4.53
   5   1   1  154.77    3.02
   5  -1   1  160.53    3.82
  -5  -1  -1  152.34    2.97
   5   1   2    8.29    1.47
  -5   1  -2    7.26    2.44
   5  -1   2    8.43    1.64
  -5   1  -3  161.50    6.14
   5  -1   3  165.51    6.57
   5   1   4  941.75   23.65
  -5   1  -4  956.96   25.62
  -5  -1  -4  960.95   22.96
   5  -1   4  902.18   25.62
   5   1   5  431.50   10.41
  -5   1  -5  461.36   13.62
  -5  -1  -5  451.39   10.15
   5  -1   5  446.02   12.02
   5   1   6  296.56    6.77
  -5   1  -6  300.43    9.86
  -5  -1  -6  300.66    7.13
   5  -1   6  289.92   10.61
   5   1   7   20.21    2.36
  -5   1  -7   15.65    2.18
  -5  -1  -7   16.35    2.02
   5  -1   7   15.48    3.77
   5   1   8  767.28   22.81
  -5   1  -8  799.20   22.97
  -5  -1  -8  827.84   22.01
   5  -1   8  764.75   23.85
   5   1   9   13.67    2.71
  -5   1  -9   14.79    2.27
  -5  -1  -9   13.89    2.24
   5  -1   9   18.13    3.97
   5   1  10    3.92    1.65
  -5   1 -10    4.06    2.08
  -5  -1 -10    2.23    2.05
   5  -1  10    6.36    2.49
   5   1  11    6.24    2.92
  -5   1 -11    3.66    2.34
  -5  -1 -11    6.15    2.36
   5  -1  11   10.30    4.12
   5   1  12   54.24    4.63
  -5   1 -12   64.69    3.79
  -5  -1 -12   62.08    3.89
   5  -1  12   59.39    6.47
   5   1  13   28.22    4.02
  -5   1 -13   29.64    2.99
  -5  -1 -13   25.44    3.28
   5  -1  13   32.69    3.82
   5   1  14    4.14    3.52
  -5   1 -14    4.12    2.63
  -5  -1 -14    9.03    2.87
   5  -1  14    6.84    5.01
   5   1  15    1.19    2.36
  -5   1 -15   -0.65    3.73
   5  -1  15   -0.67    3.12
  -5  -1 -15   -1.19    2.76
   5   1  16    1.42    3.97
  -5   1 -16    7.82    4.19
   5  -1  16   -0.82    5.35
  -5  -1 -16    2.21    3.10
  -5   1 -17    0.68    4.51
   5   1  17    2.32    4.18
  -5   1 -17    1.33    4.35
  -5  -1 -17    3.92    3.17
   5  -1  17    2.05    5.49
   5   1  18   -1.82    4.37
  -5   1 -18    8.67    4.57
   5  -1  18    3.30    3.68
  -5  -1 -18    1.58    3.23
   5   1  19    3.74    4.99
  -5   1 -19    7.34    3.27
   5  -1  19   15.05    6.39
  -5  -1 -19    7.41    3.42
   5   1  20   -0.47    3.05
  -5   1 -20   -0.11    3.00
  -5  -1 -20   -1.42    3.30
   5  -1  20   -5.50    6.03
   5   1  21   14.35    5.70
  -5   1 -21    9.51    5.28
  -5  -1 -21   13.11    3.92
   5  -1  21    6.44    4.63
   5   1  22    7.08    3.74
  -5   1 -22    2.39    5.15
   5  -1  22   -5.01    7.06
  -5  -1 -22    6.63    2.58
   5   1  23   -5.37    5.64
  -5   1 -23   -4.10    4.89
  -5  -1 -23    3.18    3.85
   5  -1  23   -2.03    7.41
   5   1  24    8.14    6.55
  -5   1 -24    9.52    3.74
   5  -1  24   16.43    5.32
  -5  -1 -24    5.96    4.86
   5   1  25    3.08    4.06
  -5   1 -25    1.38    3.55
   5  -1  25    1.08    7.61
  -5  -1 -25    2.16    4.35
   5   3 -27    3.65    5.38
  -5   3  27    3.82    3.76
  -5  -3  27    6.98    6.65
   5   3 -26    1.58    3.33
  -5   3  26    3.08    3.54
   5  -3 -26    5.58    2.80
  -5  -3  26    6.78    6.38
   5   3 -25    2.59    3.05
  -5   3  25    2.79    3.39
   5  -3 -25    2.13    2.61
  -5  -3  25   -8.26    9.32
   5   3 -24   -4.89    6.83
  -5   3  24    0.44    3.25
   5  -3 -24    1.32    2.48
  -5  -3  24    2.64    8.73
   5   3 -23   -0.80    4.25
  -5   3  23    2.87    3.08
   5  -3 -23   -1.26    2.47
  -5  -3  23   -1.72    7.25
  -5   3  22    0.32    2.78
   5   3 -22   -0.21    3.76
   5  -3 -22    0.11    2.31
  -5  -3  22    2.34    7.35
   5  -3 -22   -0.66    2.28
   5   3 -21    8.03    6.25
  -5   3  21    9.12    3.87
   5  -3 -21    7.06    2.53
  -5  -3  21    7.11    5.06
   5   3 -20    0.22    6.18
  -5   3  20    3.92    3.19
   5  -3 -20    0.62    2.25
  -5  -3  20    2.76    4.42
  -5   3  19   16.06    2.73
   5   3 -19    0.69    3.99
   5  -3 -19    3.82    2.39
  -5   3  18   10.41    2.61
   5  -3 -18    9.56    2.35
  -5   3  17    0.55    2.15
   5   3 -17   17.29    5.95
   5  -3 -17   -0.14    1.88
   5   3 -16   51.79    5.31
  -5   3  16   46.23    2.95
   5  -3 -16   46.89    2.73
  -5  -3  16   41.76    8.82
   5   3 -15   96.99    8.82
  -5   3  15   82.50    4.10
   5  -3 -15   71.61    3.11
  -5  -3  15   98.47    9.61
   5   3 -14   63.94    8.16
  -5  -3  14  101.43    9.66
  -5   3  13   42.30    2.11
   5   3 -13   39.91    4.35
   5  -3 -13   42.38    2.41
   5   3 -12  913.31   37.02
  -5   3  12  856.21   20.79
   5  -3 -12  828.31   21.57
  -5  -3  12  853.51   32.36
   5   3 -11  131.00    8.69
  -5   3  11  111.36    2.97
   5  -3 -11  106.94    3.05
  -5  -3  11  123.33    6.57
   5   3 -10  403.70   13.60
  -5   3  10  379.89    7.29
  -5  -3  10  401.48   17.49
   5  -3 -10  369.07    7.64
   5   3  -9   31.22    5.28
   5  -3  -9   23.51    1.34
  -5  -3   9   28.94    5.39
   5   3  -8   -0.70    2.56
   5  -3  -8   -1.17    0.68
   5  -3  -8    0.52    0.90
  -5  -3   8    2.91    4.16
   5   3  -7   48.32    3.43
   5  -3  -7   30.95    1.14
   5  -3  -7   31.41    1.10
  -5  -3   7   33.19    5.30
   5   3  -6    4.97    3.46
   5  -3  -6   -0.32    0.91
   5  -3  -6    0.47    0.91
  -5  -3   6   -1.50    2.33
   5   3  -5  185.42    6.32
   5  -3  -5  168.80    3.46
   5  -3  -5  185.01    5.43
  -5  -3   5  187.94    6.32
   5   3  -4  323.69   11.73
  -5   3   4  318.43    6.09
   5  -3  -4  322.19    6.92
   5  -3  -4  324.06    8.49
  -5  -3   4  324.56   12.01
   5   3  -3   42.48    4.43
  -5   3   3   40.92    1.91
  -5   3   3   44.98    2.48
   5  -3  -3   39.30    2.26
   5  -3  -3   44.67    3.72
  -5  -3   3   41.33    4.46
  -5   3   2   40.81    1.65
  -5   3   2   40.56    3.60
   5  -3  -2   40.36    2.78
   5  -3  -2   43.56    2.56
  -5   3   1    7.52    1.77
   5   3  -1    8.32    2.72
  -5   3   1    8.45    1.39
  -5  -3   1    7.01    1.85
   5  -3  -1    9.14    2.49
   5   3   0    1.97    1.17
   5   3   0    1.65    2.21
  -5   3   0   -0.22    1.40
   5  -3   0   -0.50    2.64
  -5  -3   0   -0.77    2.23
   5   3   1  123.09    2.97
   5   3   1  118.97    4.33
  -5   3  -1  127.25    5.45
   5  -3   1  121.89    5.81
  -5  -3  -1  120.68    4.15
  -5   3  -2    9.51    1.94
   5  -3   2    7.08    2.18
  -5  -3  -2    9.25    1.67
  -5  -3  -2    9.22    1.22
  -5   3  -3    2.70    3.13
   5   3   3    7.16    1.51
   5  -3   3    9.96    3.56
  -5  -3  -3    7.29    1.29
  -5  -3  -3    5.88    1.29
  -5   3  -4  136.34    6.65
   5   3   4  133.50    3.37
   5  -3   4  131.07    5.37
   5   3   5    5.83    0.92
  -5   3  -5    4.07    2.31
   5   3   5    3.80    1.49
   5  -3   5    4.35    3.82
   5   3   6   61.26    1.72
  -5   3  -6   66.67    3.93
   5   3   6   61.16    2.24
   5  -3   6   63.21    6.11
   5   3   7   22.52    1.73
  -5   3  -7   27.23    2.98
   5   3   7   22.24    1.27
   5  -3   7   23.57    3.51
   5   3   8   22.64    1.47
  -5   3  -8   26.35    3.13
   5   3   8   20.07    1.29
   5  -3   8   22.19    3.51
   5   3   9  140.42    3.64
  -5   3  -9  151.96    6.39
   5  -3   9  147.00    9.70
   5   3  10   45.95    2.34
  -5   3 -10   46.08    3.99
  -5  -3 -10   41.25    1.73
   5  -3  10   44.99    4.40
   5   3  11   46.56    2.56
  -5   3 -11   47.68    4.20
  -5  -3 -11   47.81    1.94
   5  -3  11   45.16    4.89
   5   3  12   48.55    2.81
  -5   3 -12   42.35    4.37
   5  -3  12   48.27    7.40
  -5  -3 -12   44.56    2.06
   5   3  13    7.54    2.30
  -5   3 -13    9.48    3.33
   5  -3  13    0.42    6.14
  -5  -3 -13    9.53    1.60
   5   3  14    6.10    2.36
  -5   3 -14   -1.18    5.25
  -5  -3 -14    4.43    1.59
   5  -3  14    7.49    4.00
   5   3  15   24.93    3.22
  -5   3 -15   35.00    6.41
   5  -3  15   37.22    7.87
  -5  -3 -15   27.40    2.21
   5   3  16   10.04    2.95
  -5   3 -16    7.20    5.75
   5  -3  16    5.96    7.03
  -5  -3 -16   11.60    2.03
   5   3  17   11.16    3.20
  -5   3 -17    7.03    5.68
   5  -3  17   19.23    5.12
  -5  -3 -17   11.98    2.19
   5   3  18    2.59    3.12
  -5   3 -18    1.32    3.36
   5  -3  18    4.02    4.58
  -5  -3 -18    2.91    2.55
   5   3  19    1.10    3.29
  -5   3 -19    3.10    3.42
   5  -3  19    2.71    7.11
  -5  -3 -19    0.47    2.00
   5   3  20    0.14    3.22
  -5   3 -20    1.60    3.59
   5  -3  20    0.47    7.49
  -5  -3 -20   -0.25    1.38
   5   3  21   13.20    4.28
  -5   3 -21   10.55    6.72
   5  -3  21    7.29    5.65
  -5  -3 -21   13.38    2.80
   5   3  22    9.16    4.58
  -5   3 -22   16.14    7.14
   5  -3  22   26.98    9.95
  -5  -3 -22   13.93    2.81
   5   3  23    7.71    4.10
  -5   3 -23    7.36    3.06
   5  -3  23    4.96    9.82
  -5  -3 -23    2.75    2.82
   5   3  24    1.80    4.22
  -5   3 -24    9.61    3.02
   5  -3  24    1.09    6.47
  -5  -3 -24    0.08    2.78
   5   3  25    0.38    4.04
  -5   3 -25   -3.69    2.97
   5  -3  25   12.64    9.55
  -5  -3 -25    1.79    2.68
   5   5 -25    6.73    5.40
  -5  -5  25    1.03   10.36
   5   5 -24   -3.42    7.77
  -5  -5  24   -5.78    9.97
   5   5 -23   -6.85    7.63
  -5  -5  23    5.00    9.05
   5   5 -22    6.70    4.70
  -5  -5  22   -1.95    5.96
   5   5 -21   -0.46    7.52
  -5  -5  21   11.37    6.04
   5   5 -20   18.64    7.95
  -5  -5  20   11.97    6.27
   5   5 -19    9.76    5.59
  -5  -5  19   23.00    6.36
   5   5 -18    4.99    4.84
  -5  -5  18   10.30    8.31
   5   5 -17   25.68    8.31
  -5  -5  17   20.88    9.05
   5   5 -16    7.33    7.47
  -5  -5  16   19.43    8.28
   5   5 -15   48.75    6.18
  -5  -5  15   43.56   10.29
   5   5 -14   30.16    5.76
  -5  -5  14  156.44   11.47
   5   5 -13   25.15    7.11
  -5  -5  13   30.81    8.24
   5   5 -12   10.27    6.42
  -5  -5  12   19.67    7.13
   5   5 -11   11.45    3.97
  -5  -5  11   17.37    6.80
   5   5 -10    3.76    3.38
  -5  -5  10    1.63    5.69
   5   5  -9  190.62   11.36
  -5  -5   9  182.87   13.08
   5   5  -8   78.04    6.90
   5  -5  -8   58.74    1.44
   5  -5  -8   60.13    1.26
   5  -5  -8   56.92    5.20
  -5  -5   8   72.35    7.57
   5   5  -7  442.27   16.80
   5  -5  -7  295.25    6.72
   5  -5  -7  307.90   13.08
  -5  -5   7  331.87   15.96
   5   5  -6   22.26    3.54
  -5   5   6   24.14    1.70
   5  -5  -6   23.39    1.70
   5  -5  -6   19.31    3.93
  -5  -5   6   21.14    3.71
   5   5  -5   28.31    5.07
  -5   5   5   23.54    1.59
   5  -5  -5   21.37    2.19
   5  -5  -5   22.21    2.68
  -5  -5   5   21.45    3.33
   5   5  -4   64.61    5.55
  -5   5   4   56.53    2.52
   5  -5  -4   49.67    3.20
   5  -5  -4   49.84    3.38
  -5  -5   4   61.76    6.03
  -5   5   3  514.11   17.09
   5   5  -3  535.80   18.77
  -5   5   3  525.35   13.57
  -5  -5   3  519.54   19.35
   5  -5  -3  486.11   14.75
  -5   5   2   43.68    3.11
   5   5  -2   46.65    3.16
   5  -5  -2   45.06    3.74
  -5  -5   2   50.59    4.90
  -5   5   1   16.14    3.32
   5   5  -1    1.07    3.07
  -5   5   1    6.32    2.44
  -5  -5   1    2.81    2.08
   5  -5  -1    7.36    2.99
   5   5   0    0.07    1.23
   5   5   0    5.37    2.67
  -5   5   0    2.50    1.70
  -5   5   0   -0.75    2.03
   5  -5   0    4.27    3.10
  -5  -5   0    3.62    2.74
   5   5   1    3.91    1.90
   5   5   1    2.05    2.48
  -5   5  -1    6.93    2.99
   5  -5   1    6.33    3.38
  -5  -5  -1    1.95    2.44
  -5   5  -2   23.60    3.94
   5   5   2   21.84    2.68
   5  -5   2   18.76    4.63
  -5  -5  -2   24.32    2.62
  -5   5  -3   -2.11    2.20
   5   5   3   -1.37    1.84
   5  -5   3   -4.28    3.92
  -5  -5  -3    0.75    1.80
  -5   5  -4   20.16    2.90
   5   5   4   19.37    2.05
   5  -5   4   21.76    3.23
  -5  -5  -4   18.31    1.82
  -5  -5  -4   18.18    1.50
  -5   5  -5   21.65    3.09
   5   5   5   18.45    1.72
   5  -5   5   20.91    3.54
  -5  -5  -5   20.76    1.45
  -5  -5  -5   14.68    2.39
  -5   5  -6    3.19    3.99
   5   5   6    2.81    1.16
   5  -5   6    1.90    3.08
  -5  -5  -6    2.85    1.97
   5   5   7   26.63    1.24
  -5   5  -7   30.20    5.25
   5   5   7   25.51    1.57
   5  -5   7   23.39    6.08
  -5  -5  -7   23.36    2.89
   5   5   8   11.50    0.82
  -5   5  -8   14.84    4.89
   5   5   8    9.71    0.94
   5  -5   8    7.11    5.85
  -5   5  -9   24.55    5.65
   5  -5   9   18.55    6.95
  -5   5 -10   -2.01    4.76
   5  -5  10    0.91    3.73
  -5   5 -11    7.70    3.81
   5  -5  11    4.94    4.43
  -5   5 -12   28.88    4.62
   5  -5  12   31.11    7.99
  -5   5 -13   12.31    4.34
   5  -5  13   13.95    7.74
  -5   5 -14   12.81    4.21
   5  -5  14   -1.29    5.01
  -5   5 -15    0.57    4.23
   5  -5  15  -10.16    4.96
  -5   5 -16    8.19    7.28
   5  -5  16   16.07    5.76
  -5   5 -17    2.73    6.40
   5  -5  17   -5.26    7.75
  -5   5 -18    3.23    6.75
   5  -5  18    2.00    8.33
  -5   5 -19    3.02    6.64
   5  -5  19    9.06    5.92
  -5   5 -20    4.23    4.44
   5  -5  20   -2.22    5.86
  -5   5 -21    9.48    5.10
   5  -5  21   12.96    9.89
  -5   5 -22    9.73    8.36
   5  -5  22   21.40   10.92
  -5   5 -23    1.83    7.76
   5  -5  23    6.41    6.45
   5   7 -23    2.20    9.00
  -5  -7  23    4.22   11.01
   5   7 -22   -0.09    8.57
  -5  -7  22    1.39   10.14
   5   7 -21    1.54    5.51
  -5  -7  21    7.07   10.03
   5   7 -20    9.96    5.80
  -5  -7  20    4.94    7.10
   5   7 -19   10.02    8.47
  -5  -7  19    2.82    6.54
   5   7 -18    4.06    8.38
  -5  -7  18    6.76    6.12
   5   7 -17   62.96   11.88
  -5  -7  17   42.81    8.61
   5   7 -16   -5.75    4.68
   5  -7 -16   -0.06    3.23
  -5  -7  16    7.71    5.40
   5   7 -15   23.92    5.52
   5  -7 -15   15.80    3.97
  -5  -7  15   14.94    6.44
   5   7 -14    5.12    7.07
   5  -7 -14    0.06    4.93
  -5  -7  14   10.12    8.14
   5   7 -13   -3.22    7.06
   5  -7 -13    5.53    3.09
  -5  -7  13   18.02    8.02
   5   7 -12   -2.23    6.70
   5  -7 -12    2.07    4.32
  -5  -7  12    6.27    7.13
   5   7 -11   41.03    5.30
   5  -7 -11   30.71    3.89
  -5  -7  11   32.09    8.96
   5   7 -10    0.87    3.79
   5  -7 -10    0.22    4.20
  -5  -7  10   -5.07    4.30
   5   7  -9    1.16    3.79
   5  -7  -9    1.98    2.74
  -5  -7   9    3.93    4.17
   5   7  -8   28.49    6.15
  -5   7   8   13.84    1.32
   5  -7  -8   15.27    4.78
   5  -7  -8   13.30    1.37
  -5  -7   8   17.39    4.42
  -5   7   7  116.38    3.12
   5  -7  -7   85.60    5.61
   5  -7  -7  107.08    4.75
  -5  -7   7  128.20    7.52
   5   7  -6   36.13    5.71
   5  -7  -6   14.25    2.60
  -5  -7   6   26.40    6.67
   5   7  -5    5.94    4.43
  -5   7   5    1.29    1.76
   5  -7  -5   -1.41    2.40
  -5  -7   5    1.90    4.82
   5   7  -4   31.91    5.60
  -5  -7   4   23.01    6.14
   5   7  -3   -3.68    3.88
  -5   7   3    3.33    2.31
  -5   7   3    8.26    3.89
   5  -7  -3   -4.18    2.98
  -5  -7   3    3.08    2.85
   5   7  -2   35.89    3.59
  -5   7   2   38.94    2.55
  -5   7   2   34.70    4.91
   5  -7  -2   32.31    3.17
  -5  -7   2   37.45    5.70
   5   7  -1   -3.57    2.31
  -5   7   1    2.77    2.31
   5   7  -1   -1.59    2.68
  -5   7   1    4.32    2.86
  -5  -7   1   -3.01    2.46
   5  -7  -1   -1.03    3.64
   5   7   0    5.57    2.26
  -5   7   0    2.44    2.49
   5   7   0    4.16    1.81
  -5   7   0    1.93    2.15
  -5  -7   0    1.03    3.74
   5  -7   0    8.33    4.15
   5   7   1   11.84    3.43
  -5   7  -1    6.80    4.34
   5   7   1   11.98    1.99
  -5   7  -1   13.46    3.79
  -5  -7  -1   13.79    3.74
   5  -7   1    5.85    4.76
   5   7   2   29.36    3.61
  -5   7  -2   25.84    4.49
   5  -7   2   17.47    5.81
  -5  -7  -2   28.23    3.53
   5   7   3   36.62    3.40
  -5   7  -3   36.48    5.30
   5  -7   3   31.62    6.45
  -5  -7  -3   26.98    3.39
   5   7   4    1.03    2.11
  -5   7  -4    1.24    2.70
   5  -7   4   -6.06    5.05
  -5  -7  -4    0.18    2.11
   5   7   5    6.50    2.74
  -5   7  -5    9.99    3.13
   5  -7   5   10.04    6.08
  -5  -7  -5    9.97    2.46
   5   7   6    0.59    1.57
  -5   7  -6    8.13    2.98
   5  -7   6   -6.59    5.75
  -5  -7  -6   -0.68    1.74
   5   7   7   25.21    1.70
  -5   7  -7   20.97    4.20
   5  -7   7   27.15    7.64
  -5  -7  -7   24.94    1.30
   5   7   8  112.95    1.97
   5   7   8  106.94    2.43
  -5   7  -8  127.92    7.26
   5  -7   8  108.59    8.56
  -5  -7  -8   97.35    5.76
  -5   7  -9    4.86    4.15
   5  -7   9   17.39    4.76
  -5  -7  -9    2.58    3.23
  -5   7 -10    7.27    3.89
   5  -7  10    5.05    4.77
  -5  -7 -10    3.84    2.11
  -5   7 -11   38.88    5.49
   5  -7  11   35.92    6.45
  -5  -7 -11   27.73    4.22
  -5   7 -12   -3.65    4.05
   5  -7  12   -8.28    7.68
  -5  -7 -12    2.70    3.18
  -5   7 -13    0.46    4.33
   5  -7  13   -0.82    8.10
  -5  -7 -13    1.06    3.41
  -5   7 -14   -2.90    4.75
   5  -7  14   10.34    8.42
  -5  -7 -14    3.69    2.54
  -5   7 -15    1.56    7.33
   5  -7  15   -1.95    6.01
  -5   7 -16   -5.39    7.83
   5  -7  16   -6.52    6.55
  -5   7 -17   30.11    8.80
   5  -7  17   11.86    7.83
  -5   7 -18   19.79    8.89
   5  -7  18   20.30   12.16
  -5   7 -19   -2.19    5.37
   5  -7  19   -0.94   10.30
  -5   7 -20    7.75    5.77
   5  -7  20    4.21   11.15
  -5   7 -21    4.96    5.70
   5  -7  21    4.71    7.46
   5   9 -19    9.46    9.86
   5  -9 -19   12.88    6.30
  -5  -9  19    3.17   11.85
   5   9 -18   -4.38    9.09
   5  -9 -18   -0.57    3.56
  -5  -9  18  -12.34   10.40
   5   9 -17    2.37    5.61
   5  -9 -17    6.19    3.51
  -5  -9  17    1.26   10.51
   5   9 -16    3.76    5.47
   5  -9 -16    5.67    5.35
  -5  -9  16    2.34    9.86
   5   9 -15   14.20    5.70
   5  -9 -15    6.29    5.41
  -5  -9  15    9.10   10.47
   5   9 -14   -0.47    7.64
   5  -9 -14    2.97    3.23
  -5  -9  14    9.31    8.89
   5   9 -13   16.65    8.67
   5  -9 -13    9.03    5.17
  -5  -9  13    8.92    9.20
   5   9 -12   -4.66    7.44
   5  -9 -12    4.51    5.08
  -5  -9  12    6.47    8.13
   5   9 -11   15.78    7.94
  -5  -9  11   25.56    8.83
   5   9 -10    7.92    4.66
  -5  -9  10   12.57    7.74
   5   9  -9   13.11    4.38
   5  -9  -9   10.80    1.37
  -5  -9   9   20.68    8.28
   5   9  -8   -1.49    3.59
  -5   9   8   -0.91    1.17
   5  -9  -8    1.72    1.69
  -5  -9   8    2.08    6.62
   5   9  -7   13.88    3.85
  -5   9   7    5.12    1.73
   5  -9  -7    5.93    2.49
  -5  -9   7    2.62    4.55
   5   9  -6   -1.64    3.54
  -5   9   6    2.08    1.93
   5  -9  -6    5.16    2.60
  -5  -9   6    3.66    4.30
   5   9  -5   17.29    3.95
  -5   9   5   11.56    2.58
   5  -9  -5    8.52    3.59
  -5  -9   5   16.84    6.91
   5   9  -4  145.58    7.59
  -5   9   4  127.27    5.79
   5  -9  -4  109.64    7.62
  -5  -9   4  131.25   11.78
   5   9  -3    1.90    3.41
  -5   9   3    1.14    3.15
   5   9  -3   13.14    4.02
  -5   9   3    2.46    1.95
  -5  -9   3   26.40    5.86
   5  -9  -3    3.64    4.10
   5   9  -2    9.27    3.24
  -5   9   2   17.54    5.03
   5   9  -2    9.30    4.14
  -5   9   2    7.53    3.54
  -5  -9   2    2.75    3.63
   5  -9  -2    6.95    3.15
   5   9  -1   26.03    3.61
  -5   9   1   15.45    5.63
   5   9  -1   28.00    3.08
  -5   9   1   26.87    3.01
  -5  -9   1   25.94    5.78
   5  -9  -1   22.53    5.78
   5   9   0   25.69    3.28
  -5   9   0   22.82    3.75
   5   9   0   22.37    2.81
  -5   9   0   21.84    4.66
  -5  -9   0   20.33    3.57
   5  -9   0   26.59    6.01
   5   9   1   23.72    4.35
  -5   9  -1   17.34    5.47
   5   9   1   12.70    2.72
  -5   9  -1   20.57    4.95
  -5  -9  -1   16.63    4.48
   5  -9   1   20.44    6.01
   5   9   2    2.13    3.34
  -5   9  -2    5.15    4.63
  -5   9  -2    1.18    3.08
   5  -9   2   -2.57    5.55
  -5  -9  -2   -0.78    3.62
   5   9   3    1.54    3.01
  -5   9  -3    2.77    3.30
  -5   9  -3    3.29    4.93
   5  -9   3    3.94    3.94
  -5  -9  -3    3.89    3.27
   5   9   4   71.35    4.62
  -5   9  -4   61.77    5.40
   5  -9   4   62.62    6.65
  -5  -9  -4   59.93    4.91
   5   9   5   11.03    2.73
  -5   9  -5   17.93    6.03
   5  -9   5   24.03    4.97
  -5  -9  -5   15.10    2.83
   5   9   6    2.22    2.04
  -5   9  -6    1.31    5.17
   5  -9   6    4.02    4.45
  -5  -9  -6    3.69    2.51
   5   9   7   -0.46    1.39
  -5   9  -7   -2.74    5.25
   5  -9   7    2.72    4.36
  -5  -9  -7    0.78    1.64
   5   9   8    0.82    0.86
  -5   9  -8    5.99    5.52
   5  -9   8   -0.98    4.37
  -5   9  -9   -2.49    5.87
   5  -9   9    1.77    4.72
  -5   9 -10    2.73    6.33
   5  -9  10    1.85    5.03
  -5   9 -11    2.82    6.67
   5  -9  11    1.01    8.26
  -5   9 -12   -7.37    7.22
   5  -9  12   11.40    8.43
  -5  -9 -12    1.19    2.51
  -5   9 -13    2.79    7.12
   5  -9  13    9.21    9.58
  -5  -9 -13    3.02    4.12
  -5   9 -14    5.19    7.39
   5  -9  14   -0.26    9.84
  -5  -9 -14    2.51    2.68
  -5   9 -15   -0.71    7.73
   5  -9  15    3.49    6.82
  -5  -9 -15    3.83    4.22
  -5   9 -16    5.01    5.40
   5  -9  16    2.36    7.01
  -5  -9 -16    4.38    4.54
  -5   9 -17    4.51    5.32
   5  -9  17    0.40    6.87
  -5  -9 -17    0.32    2.82
   5  11 -13   -9.09    8.21
  -5 -11  13    7.04    6.27
   5  11 -12    0.85    8.60
  -5 -11  12   -6.04    6.28
   5  11 -11   -0.91    8.10
  -5 -11  11    0.82    8.53
   5  11 -10    1.49    8.11
  -5 -11  10    5.68    8.78
   5  11  -9   -8.11    7.66
  -5 -11   9    4.58    7.94
   5  11  -8   -5.73    6.90
  -5  11   8    1.94    1.47
  -5 -11   8   -2.69    7.48
   5  11  -7   -2.69    7.17
  -5  11   7    8.23    2.17
   5 -11  -7   11.18    3.11
  -5 -11   7   11.80    7.64
   5  11  -6    0.29    6.30
  -5  11   6   -0.06    2.25
   5  11  -6    6.91    4.94
   5 -11  -6   -0.27    3.25
  -5 -11   6   -0.16    4.36
   5  11  -5   -2.44    6.49
  -5  11   5    2.31    2.60
   5  11  -5   -0.64    4.98
   5 -11  -5    1.57    3.87
  -5 -11   5    5.71    4.21
   5  11  -4   11.30    6.48
  -5  11   4    7.05    3.07
   5  11  -4    8.71    5.07
   5 -11  -4    1.02    4.58
  -5 -11   4    4.66    7.08
   5  11  -3   -0.79    5.55
  -5  11   3   -1.30    3.08
   5  11  -3    0.98    2.98
   5 -11  -3    0.76    4.37
  -5 -11   3    3.20    6.26
   5  11  -2    7.87    5.30
  -5  11   2   -1.66    3.53
   5  11  -2    3.71    4.55
  -5  11   2    3.11    3.48
  -5 -11   2   -0.63    3.99
   5 -11  -2    2.00    3.31
   5  11  -1   -0.80    5.05
  -5  11   1    1.67    5.59
   5  11  -1   -0.29    4.45
  -5  11   1    2.23    2.59
  -5 -11   1   10.30    5.88
   5 -11  -1    3.92    5.39
   5  11   0    5.35    4.45
  -5  11   0    4.22    3.66
   5  11   0    1.43    3.04
  -5  11   0    2.05    4.48
  -5 -11   0   -0.19    3.31
   5 -11   0    6.49    6.11
   5  11   1    5.07    4.01
  -5  11  -1   -5.34    4.71
  -5  11  -1   -0.04    5.45
   5 -11   1    3.38    4.15
  -5 -11  -1   -2.96    4.51
   5  11   2    5.28    3.78
  -5  11  -2   -0.68    3.26
  -5  11  -2   -4.43    3.67
   5 -11   2    2.05    4.27
  -5 -11  -2    0.96    4.15
   5  11   3    4.58    3.44
  -5  11  -3    5.75    3.59
  -5  11  -3    0.77    5.80
   5 -11   3    2.36    6.57
  -5 -11  -3    2.69    3.84
   5  11   4    0.79    3.20
  -5  11  -4    0.25    5.19
  -5  11  -4    2.62    4.12
   5 -11   4   -0.63    6.70
  -5 -11  -4    0.55    3.32
   5  11   5    4.06    2.84
  -5  11  -5   -5.09    5.78
  -5  11  -5    7.90    6.67
   5 -11   5   -0.72    7.41
  -5 -11  -5    2.53    2.90
   5  11   6    0.01    2.22
  -5  11  -6    0.91    6.29
  -5  11  -6    4.68    3.99
   5 -11   6   -1.35    7.54
  -5 -11  -6    1.48    2.25
  -5  11  -7   -4.60    3.94
  -5  11  -7   16.66    6.84
   5 -11   7   -1.46    7.68
  -5  11  -8   10.69    7.77
   5 -11   8   -3.70    8.69
  -5  11  -9   17.21    8.85
   5 -11   9    5.14    9.99
  -5  11 -10   -0.73    8.07
   5 -11  10   15.58    9.83
  -5  11 -11    2.08    8.22
   5 -11  11    1.37    9.63
   6   0 -27    4.68    3.89
  -6   0  27    0.74    6.77
   6   0 -26    0.51    4.89
  -6   0  26   -2.43    6.35
   6   0 -25   -8.10    5.23
  -6   0  25   -0.52    6.51
   6   0 -24   16.42    5.34
  -6   0  24    7.21    4.40
   6   0 -23   -1.39    4.83
  -6   0  23   -2.98    3.76
   6   0 -22   10.23    3.39
  -6   0  22   21.50    6.42
   6   0 -21   -0.62    4.31
  -6   0  21    2.51    5.02
   6   0 -20   48.73    5.98
  -6   0  20    4.80    6.04
   6   0 -19    4.92    4.48
  -6   0  19    7.51    5.03
   6   0 -18    0.07    4.40
  -6   0  18    5.35    4.74
   6   0 -17   -0.95    2.53
  -6   0  17   -0.85    4.31
   6   0 -16   15.46    4.07
  -6   0  16    0.67    2.80
   6   0 -15    0.65    2.26
  -6   0  15    1.14    2.55
   6   0 -14   23.95    4.24
  -6   0  14   20.43    3.08
   6   0 -13    0.74    1.93
  -6   0  13   -5.22    3.37
   6   0 -12   79.41    5.30
  -6   0  12   83.69    5.60
   6   0 -11   -5.18    3.00
  -6   0  11   -4.15    3.08
   6   0 -10   86.34    4.99
  -6   0  10   88.82    5.19
   6   0  -9    2.38    1.84
  -6   0   9    2.45    1.84
   6   0  -8   45.57    2.69
  -6   0   8   39.95    3.83
   6   0  -7    0.23    2.76
  -6   0   7    1.43    2.62
   6   0  -6 1501.53   47.51
  -6   0   6 1438.48   42.79
   6   0  -5    1.82    1.69
  -6   0   5    2.37    2.45
   6   0  -4  881.96   21.27
  -6   0   4  861.49   20.63
   6   0  -3   -0.98    1.28
  -6   0   3   -3.21    1.85
   6   0  -2   62.41    3.05
  -6   0   2   57.87    2.87
   6   0  -1    1.10    1.09
   6   0  -1    1.39    1.14
  -6   0   1   -3.05    1.10
   6   0   0 3372.05  129.86
  -6   0   0 3409.23  127.92
  -6   0   0 3282.67  118.23
   6   0   1    0.50    1.63
  -6   0  -1    1.59    1.02
   6   0   2  646.76   15.79
  -6   0  -2  676.46   16.05
   6   0   3   -2.39    1.37
  -6   0  -3    2.70    1.31
   6   0   4  823.24   24.84
  -6   0  -4  879.55   21.49
   6   0   5   -1.35    2.54
  -6   0  -5    3.61    2.31
   6   0   6   89.59    4.67
  -6   0  -6   94.00    4.12
   6   0   7   -3.59    2.77
  -6   0  -7    0.12    2.36
   6   0   8    6.80    3.19
  -6   0  -8    9.81    1.78
   6   0   9    0.05    1.88
  -6   0  -9   -3.21    2.36
   6   0  10   10.60    2.39
  -6   0 -10   16.04    2.95
   6   0  11    2.52    3.32
  -6   0 -11    2.31    2.73
   6   0  12    2.71    2.43
  -6   0 -12    4.38    2.91
   6   0  13   -1.27    3.64
  -6   0 -13    0.92    3.00
   6   0  14   37.74    3.82
  -6   0 -14   32.01    4.48
   6   0  15    3.59    4.40
  -6   0 -15   -4.44    3.36
   6   0  16   16.68    5.42
  -6   0 -16   21.34    4.29
   6   0  17    1.40    4.78
  -6   0 -17   -0.23    3.60
   6   0  18   28.42    6.48
  -6   0 -18   23.49    3.20
   6   0  19   -4.91    3.58
  -6   0 -19   -0.40    2.55
   6   0  20   37.45    7.62
  -6   0 -20   39.03    3.85
   6   0  21    0.95    5.81
  -6   0 -21   -1.66    4.15
   6   0  22    9.40    6.21
  -6   0 -22   -1.25    4.54
   6   0  23    3.43    6.59
  -6   0 -23    4.66    4.54
   6   0  24    2.63    4.45
  -6   0 -24    1.75    2.99
   6   0  25    1.43    6.66
  -6   0 -25   -1.08    3.08
   6   2 -27  -11.02    7.26
  -6   2  27    2.67    4.38
   6  -2 -27    3.13    3.81
  -6  -2  27   -4.30    8.55
   6   2 -26   -5.78    4.10
  -6   2  26    2.95    4.42
   6  -2 -26    2.46    3.75
  -6  -2  26   -3.02    8.36
   6   2 -25   -3.22    6.05
  -6   2  25   -1.59    4.44
   6  -2 -25    4.80    3.79
  -6  -2  25    6.22    8.31
   6   2 -24    1.05    6.01
  -6   2  24   -2.52    2.72
   6  -2 -24    6.29    3.63
  -6  -2  24   -0.29    5.04
   6   2 -23    3.97    3.89
  -6   2  23   -4.94    3.87
   6  -2 -23   -1.77    3.36
  -6  -2  23    2.95    4.44
   6   2 -22   37.05    7.54
  -6   2  22   32.24    5.08
   6  -2 -22   29.92    4.48
  -6  -2  22   38.40    9.18
   6   2 -21    2.72    3.75
  -6   2  21    2.08    3.76
   6  -2 -21    5.86    2.20
  -6  -2  21   10.94    6.93
   6   2 -20  117.47    7.63
  -6   2  20  116.61    7.29
   6  -2 -20  121.11    6.70
  -6  -2  20  135.31   12.52
  -6   2  19   11.24    3.66
   6  -2 -19    4.32    2.06
   6   2 -18   40.94    4.93
  -6   2  18   45.56    4.51
   6  -2 -18   41.84    4.12
  -6  -2  18   69.94    8.52
   6   2 -17   11.70    3.36
  -6   2  17    3.30    2.95
   6  -2 -17    0.93    2.72
  -6  -2  17   -2.23    3.81
   6   2 -16   57.30    6.62
  -6   2  16   27.01    3.57
   6  -2 -16   25.94    3.48
  -6  -2  16   26.09    4.55
   6   2 -15   16.26    3.80
  -6   2  15   23.21    2.05
   6  -2 -15   22.56    2.95
  -6  -2  15   18.51    4.07
   6   2 -14   77.37    7.18
  -6   2  14   74.29    3.94
   6  -2 -14   62.39    3.87
  -6  -2  14   73.53    5.36
   6   2 -13  593.34   19.97
  -6   2  13  572.82   16.82
  -6  -2  13  609.18   21.31
   6  -2 -13  573.83   16.87
   6   2 -12   92.34    5.26
  -6   2  12   95.85    3.80
  -6  -2  12   97.44    5.42
   6  -2 -12   84.18    3.83
   6   2 -11   58.89    5.98
  -6   2  11   56.32    2.81
  -6  -2  11   53.65    4.13
   6  -2 -11   47.22    2.79
   6   2 -10  131.51    5.68
  -6   2  10  130.41    3.93
  -6  -2  10  131.87    5.94
   6  -2 -10  124.19    4.14
   6   2  -9  430.04   16.14
  -6   2   9  424.68    9.66
  -6  -2   9  416.28   16.31
   6  -2  -9  408.63    9.81
   6   2  -8  194.25    6.90
  -6   2   8  198.40    4.54
  -6  -2   8  195.72    9.48
   6  -2  -8  190.51    4.84
   6   2  -7  349.51   10.56
  -6   2   7  361.04    7.88
  -6  -2   7  353.18   10.83
   6  -2  -7  347.00    7.67
   6   2  -6   -0.14    3.83
   6  -2  -6    5.73    1.37
  -6  -2   6   -0.50    4.05
   6   2  -5 2265.44   88.28
   6  -2  -5 2205.77   68.30
   6  -2  -5 2273.36   71.52
  -6  -2   5 2247.50   83.84
   6   2  -4 4610.01  223.82
   6  -2  -4 4502.41  197.48
   6  -2  -4 4479.98  195.95
  -6  -2   4 4760.60  237.81
   6   2  -3 1748.58   56.94
  -6   2   3 1686.64   48.11
   6  -2  -3 1703.46   47.75
   6  -2  -3 1717.45   54.14
  -6  -2   3 1754.45   61.36
   6   2  -2  311.67    8.18
  -6   2   2  303.78    7.43
  -6   2   2  318.61    7.80
   6  -2  -2  309.91    7.91
   6  -2  -2  314.25    7.82
  -6  -2   2  360.96   11.09
  -6   2   1 1505.61   43.01
   6   2  -1 1484.55   45.84
  -6   2   1 1454.31   41.31
  -6  -2   1 1438.14   41.99
   6  -2  -1 1474.63   41.33
  -6   2   0   88.26    4.23
   6   2   0   91.06    1.67
   6  -2   0   84.71    3.04
  -6   2  -1   74.24    4.18
   6   2   1   58.87    3.36
   6  -2   1   72.56    3.15
  -6  -2  -1   58.27    3.02
  -6   2  -2  166.58    6.44
   6   2   2  159.28    4.66
   6  -2   2  157.79    7.11
  -6  -2  -2  160.04    3.51
   6   2   3  357.14    7.73
  -6   2  -3  385.10    9.74
   6   2   3  383.31    7.59
   6  -2   3  378.45   12.62
   6   2   4  423.38    8.82
  -6   2  -4  431.16   13.21
   6   2   4  430.93    9.23
   6  -2   4  430.21   12.11
   6   2   5   81.62    2.54
  -6   2  -5   80.16    5.22
   6  -2   5   80.44    5.75
   6   2   6   81.30    2.71
  -6   2  -6   84.96    3.93
  -6  -2  -6   82.14    2.46
   6  -2   6   82.34    4.13
   6   2   7  109.52    3.68
  -6   2  -7  115.77    4.63
  -6  -2  -7  116.86    3.13
   6  -2   7  113.91    7.13
   6   2   8   41.66    2.64
  -6   2  -8   43.31    3.19
  -6  -2  -8   43.66    2.16
   6  -2   8   47.18    3.69
   6   2   9   68.86    3.45
  -6   2  -9   73.88    4.04
  -6  -2  -9   69.86    2.81
   6  -2   9   74.58    6.28
   6   2  10   91.39    4.17
  -6   2 -10   98.00    4.82
  -6  -2 -10   86.36    3.28
   6  -2  10   92.39    5.43
   6   2  11   35.29    3.19
  -6   2 -11   39.49    3.31
  -6  -2 -11   36.53    2.53
   6  -2  11   38.53    6.07
   6   2  12   24.51    3.15
  -6   2 -12   24.52    3.16
  -6  -2 -12   25.41    1.65
   6  -2  12   18.85    5.99
   6   2  13  104.74    5.69
  -6   2 -13  105.33    5.62
  -6  -2 -13  103.49    4.36
   6  -2  13  106.14    6.74
   6   2  14    0.15    1.92
  -6   2 -14    0.27    2.71
  -6  -2 -14   -1.60    2.04
   6  -2  14    1.54    5.21
   6   2  15   10.67    3.71
  -6   2 -15   19.78    3.48
   6  -2  15   18.38    6.50
  -6  -2 -15   11.53    2.74
   6   2  16    3.83    3.46
  -6   2 -16    5.95    4.82
  -6  -2 -16    0.83    2.46
   6  -2  16   -3.02    3.75
   6   2  17   24.71    4.61
  -6   2 -17   15.17    6.19
   6  -2  17   22.80    7.45
  -6  -2 -17   20.83    3.18
   6   2  18    1.68    3.89
  -6   2 -18   -3.20    4.61
   6  -2  18    7.41    6.55
  -6  -2 -18    4.02    2.69
   6   2  19    7.54    4.45
  -6   2 -19   12.17    5.51
   6  -2  19   10.61    4.81
  -6  -2 -19    7.75    3.10
   6   2  20   59.19    7.16
  -6   2 -20   81.64    5.91
   6  -2  20   75.81   11.11
  -6  -2 -20   69.54    5.08
   6   2  21    4.46    4.71
  -6   2 -21    1.01    3.68
   6  -2  21    7.82    7.87
  -6  -2 -21    3.43    3.17
   6   2  22   -0.99    4.71
  -6   2 -22    3.61    5.43
   6  -2  22   -3.51    5.03
  -6  -2 -22    0.86    3.13
   6   2  23    7.77    5.37
  -6   2 -23    2.26    6.32
   6  -2  23    4.81    9.10
  -6  -2 -23    8.74    2.41
   6   2  24    5.68    3.68
  -6   2 -24    5.75    4.16
   6  -2  24    3.94    9.20
  -6  -2 -24    3.28    2.41
   6   2  25   -1.16    5.66
  -6   2 -25    4.17    4.43
   6  -2  25    2.50    6.02
  -6  -2 -25    3.60    3.74
   6   4 -26    2.63    5.40
  -6  -4  26    2.44    7.09
   6   4 -25    2.59    8.05
  -6  -4  25   13.89    6.34
   6   4 -24   -1.69    4.53
  -6   4  24    2.44    1.95
   6  -4 -24    0.80    1.55
  -6  -4  24    3.76    8.66
   6   4 -23   -1.80    4.45
  -6   4  23    2.44    1.77
   6  -4 -23    0.65    1.44
  -6  -4  23    5.73    8.22
   6   4 -22   16.78    7.58
  -6   4  22   10.94    1.99
   6  -4 -22   13.21    1.78
  -6  -4  22   22.86    9.02
   6   4 -21   28.75    7.78
  -6   4  21   13.97    2.54
   6  -4 -21   17.62    2.27
  -6  -4  21   31.40    9.15
   6   4 -20   10.35    4.20
  -6   4  20    2.67    1.86
   6  -4 -20    1.99    1.30
  -6  -4  20    0.55    5.07
   6   4 -19   13.38    5.88
  -6   4  19   -0.85    1.24
   6  -4 -19   -0.25    1.19
  -6  -4  19    2.79    4.72
  -6   4  18   66.32    2.79
  -6  -4  18   61.99    7.62
   6  -4 -18   60.62    2.67
   6   4 -17  326.04   15.01
  -6   4  17  277.44    6.21
   6  -4 -17  285.84    6.18
  -6  -4  17  305.71   15.84
   6   4 -16  120.69    7.66
  -6   4  16  105.79    2.42
   6  -4 -16  101.95    2.82
  -6  -4  16  101.96    8.53
   6   4 -15   74.79    8.99
  -6  -4  15   56.42    9.81
   6   4 -14    3.33    3.94
  -6  -4  14   29.69    6.90
   6   4 -13   36.48    4.87
   6  -4 -13   33.39    1.03
   6  -4 -13   36.08    0.88
  -6  -4  13   37.32    7.89
   6   4 -12    4.10    5.22
  -6  -4  12    1.03    5.82
   6   4 -11   23.04    5.82
  -6  -4  11   13.18    6.22
   6   4 -10    3.23    3.02
   6  -4 -10    2.04    0.50
   6  -4 -10    0.62    0.63
  -6  -4  10    5.39    3.35
   6   4  -9  314.29   14.03
   6  -4  -9  274.01    4.64
   6  -4  -9  278.43    5.04
  -6  -4   9  320.51   11.52
   6  -4  -8    2.06    0.93
   6  -4  -8    1.85    0.88
  -6  -4   8    4.94    3.04
   6   4  -7   80.65    4.84
   6  -4  -7   75.40    2.32
   6  -4  -7   77.67    2.07
   6  -4  -7   72.72    3.81
  -6  -4   7   75.38    5.01
   6   4  -6  117.58    7.34
  -6   4   6   98.03    2.29
   6  -4  -6   95.98    2.72
   6  -4  -6   99.08    4.25
  -6  -4   6  103.01    7.52
   6   4  -5  101.01    4.78
  -6   4   5  103.94    2.68
   6  -4  -5   97.40    3.32
   6  -4  -5   94.08    4.17
  -6  -4   5   99.45    5.09
   6   4  -4   24.61    4.44
  -6   4   4   24.10    1.76
   6  -4  -4   25.82    1.53
   6  -4  -4   28.11    2.53
  -6  -4   4   18.32    3.05
   6   4  -3   17.90    3.64
  -6   4   3    2.64    1.66
  -6   4   3    4.73    3.07
   6  -4  -3    2.97    2.06
   6  -4  -3    4.49    1.94
  -6  -4   3   19.43    3.71
  -6   4   2  111.59    5.78
   6   4  -2  112.45    4.43
  -6   4   2  111.61    4.06
  -6  -4   2  107.73    6.28
   6  -4  -2  125.46    5.01
  -6   4   1  400.78   10.82
   6   4  -1  403.06   12.83
  -6   4   1  407.94   11.39
  -6  -4   1  407.27   10.97
   6  -4  -1  387.97   10.51
   6   4   0  603.19   14.10
   6   4   0  614.88   17.82
  -6   4   0  602.15   15.58
  -6   4   0  597.94   16.13
   6  -4   0  568.73   18.49
  -6  -4   0  610.94   17.49
   6   4   1   32.63    1.94
   6   4   1   34.00    3.11
  -6   4  -1   31.83    3.57
   6  -4   1   32.14    4.12
  -6  -4  -1   35.96    3.04
  -6   4  -2   -0.75    1.83
   6   4   2    2.21    1.94
   6  -4   2   -1.62    2.08
  -6  -4  -2    1.70    1.77
  -6   4  -3   46.79    3.09
   6   4   3   45.78    2.79
   6  -4   3   45.96    3.56
  -6  -4  -3   45.67    2.38
  -6  -4  -3   47.74    2.20
  -6   4  -4   18.50    3.83
   6   4   4   13.62    2.36
   6  -4   4   16.46    4.56
  -6  -4  -4   16.13    1.99
  -6  -4  -4   16.11    1.81
  -6   4  -5  105.90    6.79
   6   4   5   94.15    3.02
   6  -4   5   94.86    7.33
  -6  -4  -5   83.32    3.50
   6   4   6  101.12    2.34
  -6   4  -6  110.51    7.11
   6   4   6   95.62    3.23
   6  -4   6  102.14    5.75
   6   4   7   84.15    2.39
  -6   4  -7   78.97    6.62
   6   4   7   76.98    2.79
   6  -4   7   94.90    5.50
   6   4   8   62.86    2.20
  -6   4  -8   69.24    4.34
   6   4   8   59.56    1.94
   6  -4   8   56.92    7.44
   6   4   9   68.86    2.05
  -6   4  -9   77.56    4.82
   6   4   9   67.48    1.98
   6  -4   9   82.59    8.28
   6   4  10   33.07    1.60
  -6   4 -10   35.00    4.05
   6   4  10   31.78    1.81
   6  -4  10   30.62    4.80
   6   4  11    6.62    1.78
  -6   4 -11    8.67    5.47
   6   4  11    8.62    1.47
   6  -4  11   11.48    6.12
   6   4  12    4.89    1.52
  -6   4 -12    0.46    5.32
   6   4  12    5.12    1.40
   6  -4  12    6.72    6.23
   6   4  13   22.14    2.09
  -6   4 -13   32.01    6.47
   6   4  13   24.03    1.93
   6  -4  13   23.80    4.94
   6   4  14    1.09    1.19
   6   4  14    3.54    1.70
  -6   4 -14   12.16    5.43
   6  -4  14   -2.71    4.40
  -6   4 -15    7.35    6.25
   6   4  15    8.57    2.04
   6  -4  15    1.98    7.51
  -6   4 -16    9.85    5.96
   6   4  16    1.72    2.64
   6  -4  16    1.93    7.26
  -6   4 -17    6.58    3.59
   6   4  17    2.44    2.32
   6  -4  17    4.95    5.12
   6   4  18    7.17    2.65
  -6   4 -18    7.92    3.97
   6  -4  18    7.45    5.39
  -6  -4 -18    9.56    1.65
   6   4  19    9.25    3.76
  -6   4 -19    9.48    4.49
   6  -4  19    9.98    8.87
  -6  -4 -19   10.86    1.77
   6   4  20   25.39    3.47
  -6   4 -20   27.55    7.97
   6  -4  20   24.77   10.54
  -6  -4 -20   24.72    2.18
   6   4  21   22.36    3.67
  -6   4 -21   25.18    7.87
   6  -4  21   28.12    6.99
  -6  -4 -21   26.77    2.33
   6   4  22    6.19    3.03
  -6   4 -22    6.96    6.90
   6  -4  22   13.61    6.19
  -6  -4 -22    4.53    1.76
   6   4  23   -2.21    3.11
  -6   4 -23   -2.70    4.27
   6  -4  23   -1.31    9.23
   6  -4  23    0.80    9.45
  -6   4 -24   -3.87    3.44
   6  -4  24   -3.56    6.44
   6   6 -24   -2.44    9.04
  -6  -6  24   10.86    7.16
   6   6 -23   11.32    5.72
  -6  -6  23    2.13   10.99
   6   6 -22   23.35    6.58
  -6  -6  22   31.07   12.15
   6   6 -21    5.01    7.85
  -6  -6  21   -2.10    9.48
   6   6 -20   19.34    8.95
  -6  -6  20   18.61   10.74
   6   6 -19  -12.70    5.11
  -6  -6  19    7.58    5.93
   6   6 -18   22.91    5.50
  -6  -6  18    5.33    6.75
   6   6 -17    6.16    7.01
  -6  -6  17    0.33    5.43
   6   6 -16   48.21    9.64
  -6  -6  16   37.54    7.21
   6   6 -15   19.36    5.21
  -6  -6  15    3.02    5.67
   6   6 -14   41.71    5.88
  -6  -6  14   53.55    6.72
   6   6 -13   73.73    6.80
  -6  -6  13   79.14    7.39
   6   6 -12   96.22    9.97
   6  -6 -12   59.01    4.58
  -6  -6  12   57.65    7.04
   6   6 -11    6.34    6.01
   6  -6 -11    5.09    4.39
  -6  -6  11    7.24    4.21
   6   6 -10   -5.55    3.69
   6  -6 -10    5.63    2.65
  -6  -6  10    9.42    3.94
   6   6  -9   66.72    5.42
   6  -6  -9   54.06    1.42
   6  -6  -9   58.01    1.30
   6  -6  -9   56.50    5.96
  -6  -6   9   73.22    5.82
   6  -6  -8    1.80    1.41
   6  -6  -8    0.72    3.72
  -6  -6   8    1.67    3.46
  -6   6   7   28.45    1.85
   6  -6  -7   24.43    3.24
   6  -6  -7   25.09    2.08
  -6  -6   7   25.89    6.54
   6   6  -6   41.92    5.60
  -6   6   6   28.82    1.83
   6  -6  -6   21.92    4.77
   6  -6  -6   27.28    3.14
  -6  -6   6   37.99    6.17
   6   6  -5   -0.44    2.54
  -6   6   5   -0.13    1.52
   6  -6  -5    3.42    2.08
  -6  -6   5    0.09    2.92
  -6   6   4   -1.43    1.76
   6   6  -4    2.83    2.55
   6  -6  -4    1.39    2.28
  -6  -6   4    1.50    2.77
  -6   6   3    6.87    3.40
   6   6  -3    8.73    3.90
  -6   6   3    3.76    2.23
  -6  -6   3    5.92    4.09
   6  -6  -3    4.02    2.74
  -6   6   2    6.45    3.64
   6   6  -2    8.16    3.84
  -6   6   2    3.61    2.48
  -6  -6   2   10.09    2.58
   6  -6  -2    8.44    2.16
   6   6  -1    0.37    2.18
   6   6  -1   -4.00    3.20
  -6   6   1    0.83    1.72
  -6   6   1   -0.28    3.43
   6  -6  -1   -3.31    2.11
  -6  -6   1   -7.46    3.30
   6   6   0    2.27    2.15
   6   6   0    2.93    3.02
  -6   6   0   -0.19    2.87
  -6   6   0    0.06    3.63
   6  -6   0   -0.61    2.30
  -6  -6   0    7.00    3.09
   6   6   1    2.42    2.05
   6   6   1   -0.38    1.77
  -6   6  -1    5.95    3.18
  -6   6  -1    1.97    2.18
   6  -6   1    3.02    2.52
  -6  -6  -1   -0.68    2.70
  -6   6  -2   64.50    3.92
   6   6   2   60.87    2.96
   6  -6   2   62.11    4.45
  -6  -6  -2   63.65    3.90
  -6   6  -3   -2.02    3.33
   6   6   3   -0.21    2.14
   6  -6   3    0.63    2.81
  -6  -6  -3    1.67    2.06
  -6   6  -4    8.82    3.99
   6   6   4    7.75    2.23
   6  -6   4    5.91    5.22
  -6  -6  -4    8.83    1.91
  -6   6  -5   22.70    4.72
   6   6   5   17.88    2.72
   6  -6   5   18.90    5.84
  -6  -6  -5   15.33    1.80
  -6   6  -6    7.47    4.77
   6   6   6    7.73    2.08
   6  -6   6   11.19    5.75
  -6  -6  -6    6.24    1.70
  -6  -6  -6    8.77    2.32
   6   6   7    3.31    1.25
  -6   6  -7   10.60    4.87
   6   6   7    2.04    1.19
   6  -6   7   -1.29    5.66
  -6  -6  -7    2.82    2.30
   6   6   8    5.44    0.97
   6   6   8    7.01    1.19
  -6   6  -8   -0.83    3.43
   6  -6   8    8.71    4.15
  -6  -6  -8    4.90    2.61
  -6   6  -9   53.74    5.19
   6  -6   9   49.91    6.09
  -6  -6  -9   44.62    3.99
  -6   6 -10   -0.33    3.74
   6  -6  10   -2.41    4.32
  -6  -6 -10   -0.05    2.78
  -6   6 -11    1.78    5.93
   6  -6  11    0.88    7.21
  -6   6 -12   62.71    9.65
   6  -6  12   56.69   11.11
  -6   6 -13   14.09    7.54
   6  -6  13   14.37    8.88
  -6   6 -14   23.21    8.28
   6  -6  14   18.55    6.67
  -6   6 -15   14.89    7.17
   6  -6  15    2.67    6.11
  -6   6 -16   -2.48    7.35
   6  -6  16  -13.53    9.51
  -6   6 -17   -0.71    4.80
   6  -6  17   -4.24    9.02
  -6   6 -18    4.17    4.61
   6  -6  18   -1.26    9.52
  -6   6 -19    9.13    5.32
   6  -6  19   14.90    7.15
  -6   6 -20    6.32    5.24
   6  -6  20    7.86    6.78
  -6   6 -21   -3.23    8.05
   6  -6  21   -6.52   10.22
  -6   6 -22   -6.30    7.69
   6  -6  22   -2.53   10.95
   6   8 -21    7.54    6.61
   6  -8 -21    7.29    4.19
  -6  -8  21    6.05   11.87
   6   8 -20    8.74    6.47
   6  -8 -20    8.49    6.35
  -6  -8  20   16.71   11.64
   6   8 -19    2.63    5.76
   6  -8 -19   -0.40    5.35
  -6  -8  19   -0.24    9.94
   6   8 -18   -0.37    8.13
   6  -8 -18   -3.38    5.06
  -6  -8  18   11.23    9.58
   6   8 -17   -6.65    8.21
   6  -8 -17    0.20    3.36
  -6  -8  17  -13.68    9.27
   6   8 -16    3.16    5.33
   6  -8 -16    0.82    5.48
  -6  -8  16   12.34    9.42
   6   8 -15    6.02    5.06
   6  -8 -15   -2.22    5.17
  -6  -8  15    6.06    8.75
   6   8 -14   14.04    5.13
   6  -8 -14    4.25    3.45
  -6  -8  14   12.67    8.99
   6   8 -13   21.83    7.59
   6  -8 -13    6.37    5.47
  -6  -8  13    9.55    8.69
   6   8 -12    4.27    6.94
   6  -8 -12    5.25    4.94
  -6  -8  12    3.41    7.76
   6   8 -11    2.23    6.41
   6  -8 -11   -0.88    2.92
  -6  -8  11    6.64    7.34
   6   8 -10    3.06    6.09
   6  -8 -10   -6.52    4.58
  -6  -8  10    1.77    7.13
   6   8  -9   13.26    3.97
   6  -8  -9    3.25    1.08
   6  -8  -9    5.91    0.78
   6  -8  -9    3.64    3.04
  -6  -8   9    2.95    7.19
   6   8  -8    4.85    3.97
  -6   8   8    8.56    1.66
   6  -8  -8    4.78    1.78
  -6  -8   8   12.82    7.29
   6   8  -7   21.63    4.42
  -6   8   7   25.53    1.95
   6  -8  -7   18.59    3.58
  -6  -8   7   21.02    5.07
  -6   8   6   10.52    2.05
   6  -8  -6    5.42    2.96
  -6  -8   6   11.55    4.45
   6   8  -5   46.38    6.66
  -6   8   5   40.49    3.03
   6  -8  -5   32.52    4.04
  -6  -8   5   44.78    7.75
   6   8  -4    6.24    5.30
  -6   8   4    5.12    1.65
   6  -8  -4    2.96    2.26
  -6  -8   4   29.33    5.89
   6   8  -3   39.13    5.68
  -6   8   3   11.82    3.23
  -6   8   3    9.38    5.09
   6  -8  -3   11.18    4.26
  -6  -8   3   18.40    3.92
   6   8  -2   -0.09    4.74
  -6   8   2    6.01    2.97
   6   8  -2    6.91    3.43
  -6   8   2    7.66    3.19
  -6  -8   2    5.57    4.87
   6  -8  -2    4.46    4.29
   6   8  -1   25.24    4.94
  -6   8   1   30.69    5.27
   6   8  -1   18.52    3.88
  -6   8   1   17.35    4.26
  -6  -8   1   22.11    5.30
   6  -8  -1   23.53    5.16
   6   8   0    1.41    3.77
  -6   8   0   -1.15    4.40
   6   8   0    4.56    3.08
  -6   8   0    2.44    2.46
  -6  -8   0    5.09    3.97
   6  -8   0    1.66    3.04
   6   8   1   10.04    3.79
  -6   8  -1    3.84    3.20
   6   8   1   13.97    3.30
  -6   8  -1    9.66    4.32
  -6  -8  -1    9.92    2.64
   6  -8   1    8.46    3.51
   6   8   2   -5.16    3.08
  -6   8  -2    1.69    4.29
  -6   8  -2   -1.51    4.43
   6  -8   2    5.50    3.26
  -6  -8  -2    2.67    3.20
   6   8   3    3.73    1.98
  -6   8  -3    3.28    2.90
   6  -8   3    9.98    3.84
  -6  -8  -3    5.07    3.01
   6   8   4   29.59    3.31
  -6   8  -4   22.87    3.84
   6  -8   4   21.24    4.84
  -6  -8  -4   25.74    3.25
   6   8   5   15.62    2.74
  -6   8  -5   26.83    5.84
   6  -8   5   31.55    5.07
  -6  -8  -5   18.96    2.62
   6   8   6   13.84    2.30
  -6   8  -6   27.03    5.96
   6  -8   6   10.72    5.04
  -6  -8  -6   12.44    2.56
   6   8   7   18.17    2.36
  -6   8  -7    8.49    6.43
   6  -8   7   13.56    5.45
  -6  -8  -7   18.65    1.56
   6   8   8    1.67    1.01
   6   8   8    0.29    0.94
  -6   8  -8    8.17    5.50
   6  -8   8    4.97    4.69
  -6   8  -9   17.80    6.68
   6  -8   9   22.66    5.86
  -6   8 -10   -1.73    5.83
   6  -8  10   -3.44    7.25
  -6  -8 -10    0.27    2.95
  -6   8 -11    3.77    6.25
   6  -8  11   -0.40    7.86
  -6  -8 -11    1.77    2.18
  -6   8 -12   14.18    7.64
   6  -8  12   13.93    9.93
  -6  -8 -12   17.33    4.19
  -6   8 -13    4.05    7.06
   6  -8  13    6.57    9.01
  -6  -8 -13    4.12    2.57
  -6   8 -14    4.15    7.26
   6  -8  14    2.12    6.14
  -6  -8 -14    6.92    4.04
  -6   8 -15   -1.13    4.63
   6  -8  15    1.09    5.86
  -6  -8 -15    0.28    4.03
  -6   8 -16   -0.85    4.96
   6  -8  16    9.02    6.51
  -6  -8 -16    0.77    2.78
  -6   8 -17    8.31    5.26
   6  -8  17    3.22   10.20
  -6  -8 -17   -0.85    4.33
  -6   8 -18    0.93    5.22
   6  -8  18   -1.13   10.37
  -6  -8 -18   -0.70    4.38
  -6   8 -19   -2.72    5.71
   6  -8  19   -6.85   11.34
  -6  -8 -19   -1.37    3.04
   6  10 -16   13.70    6.95
   6 -10 -16    6.60    6.18
  -6 -10  16   17.74    7.72
   6  10 -15    6.91    5.81
   6 -10 -15   -1.01    3.57
  -6 -10  15    2.18    6.34
   6  10 -14   -1.70    5.29
   6 -10 -14    0.42    3.31
  -6 -10  14    0.68    6.00
   6  10 -13   -6.70    7.64
  -6 -10  13    3.37    5.61
   6  10 -12    8.45    8.45
  -6 -10  12    8.05    6.03
   6  10 -11    3.59    7.12
  -6 -10  11    1.35    5.34
   6  10 -10   -3.66    7.18
  -6 -10  10   -6.45    7.98
   6  10  -9   19.35    7.03
   6 -10  -9    5.20    1.54
  -6 -10   9    9.02    7.91
   6  10  -8   11.94    6.94
  -6  10   8    5.43    1.58
   6 -10  -8    4.41    2.36
  -6 -10   8    5.02    7.52
   6  10  -7   16.91    6.49
  -6  10   7    5.50    1.92
   6 -10  -7    3.59    2.84
  -6 -10   7   -2.02    6.79
   6  10  -6    3.59    6.23
  -6  10   6    7.70    2.36
   6 -10  -6    4.75    3.42
  -6 -10   6    3.22    4.78
   6  10  -5    2.89    5.55
  -6  10   5   -2.49    2.49
   6  10  -5    4.63    2.72
   6 -10  -5    1.36    3.39
  -6 -10   5    2.21    4.13
   6  10  -4   16.46    5.76
  -6  10   4    3.14    3.00
   6  10  -4    4.60    4.27
   6 -10  -4    3.71    4.14
  -6 -10   4   12.44    6.46
   6  10  -3    6.01    4.91
  -6  10   3   -1.67    2.92
   6  10  -3   -2.94    3.77
   6 -10  -3    1.31    4.30
  -6 -10   3   -0.06    5.66
   6  10  -2   11.62    5.05
  -6  10   2    6.38    5.42
   6  10  -2    0.56    2.73
  -6  10   2    7.92    3.51
  -6 -10   2    6.34    3.90
   6 -10  -2    4.36    4.90
   6  10  -1    0.47    4.44
  -6  10   1    3.46    2.99
   6  10  -1   -1.26    2.32
  -6  10   1   -2.08    2.36
  -6 -10   1    0.15    4.98
   6 -10  -1   -3.79    5.14
   6  10   0    3.13    4.04
  -6  10   0   -1.26    4.78
   6  10   0   -3.74    3.51
  -6  10   0   -3.86    3.87
  -6 -10   0    0.20    2.84
   6 -10   0    2.87    3.48
   6  10   1    0.83    3.84
  -6  10  -1   -1.24    4.29
  -6  10  -1    3.54    3.24
   6 -10   1    3.79    3.87
  -6 -10  -1    0.17    4.12
   6  10   2    4.20    2.39
  -6  10  -2    3.55    3.02
  -6  10  -2   -3.27    5.14
   6 -10   2   -2.22    6.19
  -6 -10  -2    0.88    3.83
   6  10   3    7.75    3.53
  -6  10  -3    8.97    5.14
  -6  10  -3   10.53    3.76
   6 -10   3    8.43    7.05
  -6 -10  -3    5.86    3.76
   6  10   4    9.84    3.41
  -6  10  -4   16.53    5.75
  -6  10  -4   12.44    6.01
   6 -10   4   19.90    7.60
  -6 -10  -4   11.18    3.43
   6  10   5    1.77    2.73
  -6  10  -5    6.69    5.78
  -6  10  -5    6.25    3.74
   6 -10   5    7.52    6.72
  -6 -10  -5    1.43    2.66
   6  10   6   -3.92    2.85
  -6  10  -6   -1.01    5.74
   6 -10   6   -3.46    6.95
  -6 -10  -6    2.84    1.93
   6  10   7    6.75    2.35
  -6  10  -7    4.96    6.82
   6 -10   7   10.57    7.77
  -6 -10  -7    5.53    1.60
  -6  10  -8   15.09    4.86
   6 -10   8   22.21    8.66
  -6  10  -9   -1.44    4.40
   6 -10   9   -1.08    8.01
   6 -10   9    0.45    7.82
  -6  10 -10   13.94    5.22
   6 -10  10    8.08    9.74
  -6  10 -11   11.57    5.35
   6 -10  11    7.69   10.12
  -6  10 -12    6.04    5.18
   6 -10  12    1.03   10.13
  -6  10 -13    2.72    5.19
   6 -10  13   -2.86    6.39
  -6  10 -14   -7.43    8.32
   6 -10  14    8.13    6.85
   6  12  -7    2.47    7.83
   6  12  -7    4.89    5.76
   6  12  -6    5.24    6.99
   6  12  -6    3.05    3.43
  -6  12   6    0.16    2.64
  -6 -12   6    0.51    7.33
   6  12  -5    7.01    6.67
  -6  12   5    1.34    3.01
   6  12  -5    1.47    5.19
   6 -12  -5    2.80    3.84
  -6 -12   5   -2.33    4.55
   6  12  -4    2.59    6.32
  -6  12   4    3.30    3.37
   6  12  -4    0.51    5.30
   6 -12  -4    2.59    4.48
  -6 -12   4    1.21    6.75
   6  12  -3    4.19    4.00
  -6  12   3    1.81    3.46
   6  12  -3    2.00    3.13
   6 -12  -3   -2.17    4.96
  -6 -12   3    4.69    6.06
   6  12  -2    9.10    4.22
  -6  12   2    5.97    4.58
   6  12  -2   14.10    5.40
   6 -12  -2    6.58    5.94
  -6 -12   2    7.26    4.10
   6  12  -1    1.00    5.60
  -6  12   1    1.08    4.28
   6  12  -1    2.44    3.28
  -6  12   1    1.79    4.50
  -6 -12   1    5.10    5.91
   6 -12  -1    0.78    3.99
   6  12   0    7.94    5.24
  -6  12   0    2.28    5.02
  -6  12   0   -2.07    6.70
   6 -12   0    5.63    6.24
  -6 -12   0   -0.50    3.57
   6  12   1    0.47    4.66
  -6  12  -1   -1.25    3.28
  -6  12  -1    1.58    4.11
   6 -12   1    8.96    6.17
  -6 -12  -1    0.80    4.93
   6  12   2   -0.87    2.79
  -6  12  -2   -0.12    3.46
  -6  12  -2   -2.44    6.62
   6 -12   2    4.10    6.55
  -6 -12  -2    5.21    4.25
   6  12   3    1.11    3.91
  -6  12  -3    3.62    5.60
  -6  12  -3   -4.35    4.43
   6 -12   3   -5.33    6.95
  -6 -12  -3    3.75    3.67
   6  12   4    3.64    2.36
  -6  12  -4    3.00    6.53
  -6  12  -4    3.97    7.30
   6 -12   4    2.97    5.04
  -6 -12  -4    5.83    3.28
   7   1 -27   -2.49    3.91
  -7   1  27    5.46    5.53
   7  -1 -27    2.97    5.08
  -7  -1  27    1.65    7.24
   7   1 -26    4.84    6.29
  -7   1  26    9.99    5.75
   7  -1 -26    9.52    5.34
  -7  -1  26    8.95    4.91
   7   1 -25   11.30    6.19
  -7   1  25    8.89    5.78
   7  -1 -25    7.06    4.97
  -7  -1  25    5.75    4.80
   7   1 -24    0.00    3.48
  -7   1  24    2.74    5.08
   7  -1 -24   -0.07    4.22
  -7  -1  24    1.62    4.33
   7   1 -23   14.28    5.98
  -7   1  23   13.59    3.87
   7  -1 -23   17.07    4.86
  -7  -1  23   19.29    7.12
   7   1 -22    2.95    5.54
  -7   1  22   10.09    3.33
   7  -1 -22    6.78    2.82
  -7  -1  22   17.42    6.52
   7   1 -21   36.90    4.69
  -7   1  21   32.81    5.90
   7  -1 -21   33.67    5.12
  -7  -1  21   31.05    7.96
  -7   1  20   46.45    6.12
  -7  -1  20   58.93    8.52
   7  -1 -20   46.18    3.76
   7   1 -19   69.79    5.30
  -7   1  19   66.14    6.41
   7  -1 -19   59.62    5.70
  -7  -1  19   57.02    5.88
   7   1 -18   61.59    7.44
  -7   1  18   69.47    6.32
   7  -1 -18   68.46    4.12
  -7  -1  18   71.65    5.82
   7   1 -17   15.38    4.72
  -7   1  17    3.66    3.84
   7  -1 -17    3.86    3.53
  -7  -1  17    5.77    3.42
   7   1 -16   -3.80    2.69
  -7   1  16   -2.45    3.32
   7  -1 -16    1.03    2.01
  -7  -1  16    2.17    3.18
   7   1 -15    5.68    4.38
  -7   1  15   12.82    2.22
  -7  -1  15    4.53    3.27
   7  -1 -15    2.37    3.33
   7   1 -14   -1.54    2.54
  -7   1  14    0.41    1.89
   7  -1 -14   -2.76    2.90
  -7  -1  14   -2.02    2.79
   7   1 -13   44.69    5.38
  -7   1  13   37.32    3.86
  -7  -1  13   35.05    3.70
   7  -1 -13   32.55    2.44
   7   1 -12  217.58   10.03
  -7   1  12  217.28    7.91
  -7  -1  12  226.85    8.20
   7  -1 -12  215.72    7.75
   7   1 -11    0.36    2.14
  -7   1  11   -0.91    1.52
  -7  -1  11   -1.85    3.65
   7  -1 -11    0.94    2.44
   7   1 -10  187.32    8.20
  -7   1  10  174.51    6.14
  -7  -1  10  175.05    8.41
   7  -1 -10  177.53    6.35
   7   1  -9  295.20   11.11
  -7   1   9  312.57    8.85
  -7  -1   9  287.17    9.04
   7  -1  -9  294.38    7.29
   7   1  -8    0.27    2.03
  -7   1   8   -3.91    1.99
  -7  -1   8    3.02    2.11
   7  -1  -8    0.14    2.16
   7   1  -7    0.50    2.11
  -7   1   7    4.09    2.06
  -7  -1   7    5.73    3.35
   7  -1  -7    1.90    1.44
   7   1  -6    8.18    2.31
  -7   1   6    5.81    2.02
  -7  -1   6    9.61    3.54
   7  -1  -6    7.38    1.48
   7   1  -5  409.99   10.97
  -7   1   5  404.22   10.03
  -7  -1   5  404.84   10.76
   7  -1  -5  406.71    9.05
   7   1  -4  709.86   18.75
  -7   1   4  701.71   15.66
  -7  -1   4  698.76   18.26
   7  -1  -4  726.73   18.13
   7   1  -3  195.95    7.18
   7  -1  -3  194.58    4.15
   7  -1  -3  197.52    5.50
  -7  -1   3  203.87    7.42
   7   1  -2  165.67    4.49
  -7   1   2  158.56    3.46
   7  -1  -2  166.03    3.67
   7  -1  -2  174.30    5.53
  -7  -1   2  165.10    4.43
   7   1  -1  397.20    8.93
  -7   1   1  390.36    8.11
  -7   1   1  416.60    8.94
   7  -1  -1  425.79   10.17
   7  -1  -1  399.92    8.59
  -7  -1   1  404.16   10.45
  -7   1   0  399.03    9.78
   7   1   0  369.81    9.58
   7  -1   0  397.40    8.66
  -7  -1   0  382.75    9.71
   7   1   1    4.75    1.25
  -7   1  -1    8.46    1.63
   7   1   1    7.52    2.17
   7  -1   1   12.64    2.82
   7   1   2 1479.91   40.89
  -7   1  -2 1555.40   45.52
   7  -1   2 1524.89   46.02
   7   1   3  478.39   10.48
  -7   1  -3  538.89   15.34
  -7  -1  -3  478.66   11.60
   7  -1   3  490.17   12.77
   7   1   4  513.75   13.29
  -7   1  -4  533.04   14.99
  -7  -1  -4  554.63   11.76
   7  -1   4  542.07   14.19
   7   1   5   26.40    2.49
  -7   1  -5   31.67    3.43
  -7  -1  -5   29.05    2.31
   7  -1   5   33.54    3.85
   7   1   6   14.51    2.44
  -7   1  -6   14.18    2.03
  -7  -1  -6   18.31    1.44
   7  -1   6   15.47    3.56
   7   1   7   64.18    2.64
  -7   1  -7   67.63    4.45
  -7  -1  -7   68.99    3.27
   7  -1   7   62.82    3.53
   7   1   8   39.78    2.32
  -7   1  -8   42.35    4.25
  -7  -1  -8   41.18    2.72
   7  -1   8   42.28    4.75
   7   1   9   10.88    1.85
  -7   1  -9   16.76    3.41
  -7  -1  -9    8.59    2.26
   7  -1   9   12.87    3.94
   7   1  10   20.88    3.25
  -7   1 -10   14.98    2.51
  -7  -1 -10   16.93    1.72
   7  -1  10   20.42    3.01
   7   1  11   88.37    5.17
  -7   1 -11   89.51    4.36
  -7  -1 -11   85.73    4.25
   7  -1  11   94.18    7.11
   7   1  12    3.18    3.18
  -7   1 -12    1.49    2.18
  -7  -1 -12    3.59    2.51
   7  -1  12    3.46    2.90
   7   1  13   81.71    5.86
  -7   1 -13   75.05    4.25
  -7  -1 -13   80.31    4.84
   7  -1  13   73.13    7.53
   7   1  14    2.36    3.43
  -7   1 -14    0.44    2.41
  -7  -1 -14   -1.64    2.79
   7  -1  14    0.63    4.72
   7   1  15    2.94    2.64
  -7   1 -15    3.27    4.07
   7  -1  15    4.89    3.42
  -7  -1 -15    4.70    3.00
   7   1  16   12.97    4.58
  -7   1 -16   11.16    4.69
  -7  -1 -16   13.38    3.43
   7  -1  16   14.40    6.02
   7   1  17   20.39    3.51
  -7   1 -17   22.80    5.47
  -7  -1 -17   16.12    3.84
   7  -1  17   18.63    4.48
   7   1  18    8.11    4.92
  -7   1 -18   13.10    4.94
   7  -1  18   13.54    6.31
  -7  -1 -18    6.09    3.61
   7   1  19   -2.60    4.79
  -7   1 -19   -3.76    4.38
   7  -1  19   -7.72    6.06
  -7  -1 -19    0.04    3.39
   7   1  20   -5.26    4.85
  -7   1 -20    1.29    2.85
   7  -1  20    1.83    4.01
  -7  -1 -20    0.23    3.28
   7   1  21   -1.26    5.24
  -7   1 -21    3.23    2.97
   7  -1  21   -5.30    6.39
  -7  -1 -21   -2.39    3.41
   7   1  22    5.76    5.70
  -7   1 -22    5.91    3.26
  -7  -1 -22    3.74    3.91
   7  -1  22   -7.48    7.39
   7   1  23    3.95    6.22
  -7   1 -23    7.29    5.35
   7  -1  23    5.07    4.75
  -7  -1 -23    3.31    2.88
  -7   1 -24    2.36    5.23
   7   1  24    7.79    4.22
   7  -1  24    3.68    7.80
  -7  -1 -24    2.72    4.61
   7  -1  24    4.75    7.62
   7   1  25   -2.34    6.58
  -7   1 -25    6.49    5.51
   7  -1  25    5.39    5.33
  -7  -1 -25    5.28    4.71
   7   3 -27    3.71    5.09
  -7   3  27    0.60    3.51
  -7  -3  27   12.24    9.63
   7   3 -26    4.64    4.95
  -7   3  26    1.12    3.36
   7  -3 -26   -0.19    1.68
  -7  -3  26   -2.84    9.01
   7   3 -25    4.17    3.43
  -7   3  25    5.37    3.55
   7  -3 -25    3.30    3.15
  -7  -3  25   13.89    9.35
   7   3 -24    5.01    4.45
  -7   3  24   -1.59    3.24
   7  -3 -24    0.73    2.65
  -7  -3  24    2.74    5.68
   7   3 -23    9.53    7.24
  -7   3  23    6.50    3.55
   7  -3 -23    6.93    2.82
  -7  -3  23   14.20    5.36
   7   3 -22    1.25    3.88
  -7   3  22   -1.70    2.92
   7  -3 -22   -1.39    2.55
  -7  -3  22    2.87    4.76
   7   3 -21   -1.39    3.85
  -7   3  21   -0.55    2.85
   7  -3 -21    2.77    2.46
  -7  -3  21   23.63    7.50
  -7   3  20    2.14    2.60
  -7  -3  20   11.17    7.09
   7  -3 -20   -0.63    2.41
   7   3 -19   77.62    6.64
  -7   3  19   82.23    4.68
   7  -3 -19   79.20    4.48
  -7  -3  19   97.27   11.60
   7   3 -18  243.82   12.17
  -7   3  18  236.67    8.29
   7  -3 -18  219.25    7.88
  -7  -3  18  235.71   17.51
   7   3 -17  143.13   11.36
  -7   3  17  134.70    5.19
   7  -3 -17  119.75    4.94
  -7  -3  17  127.88   12.33
   7   3 -16    7.07    3.74
  -7   3  16    2.41    2.00
   7  -3 -16    2.04    1.98
  -7  -3  16   25.03    6.47
  -7   3  15   21.94    2.22
   7   3 -15   35.06    4.44
   7  -3 -15   18.27    2.37
   7   3 -14   99.24    8.23
  -7   3  14   59.75    2.82
   7  -3 -14   59.98    2.96
  -7  -3  14   66.67    8.69
   7   3 -13  170.99    8.06
  -7   3  13  167.93    4.54
  -7  -3  13  162.52   11.96
   7  -3 -13  164.82    4.74
  -7   3  12   50.67    2.65
  -7  -3  12   83.73    7.84
   7   3 -11   91.39    5.42
  -7   3  11   80.35    2.43
   7  -3 -11   76.15    2.69
   7   3 -10    3.45    2.87
  -7   3  10    1.55    0.98
  -7  -3  10    3.38    4.73
   7  -3 -10    0.30    1.21
   7   3  -9   17.32    5.24
   7  -3  -9   16.60    1.11
   7  -3  -9   15.48    1.48
  -7  -3   9   19.87    5.22
   7   3  -8   82.46    4.62
   7  -3  -8   75.69    2.33
   7  -3  -8   69.47    2.46
  -7  -3   8   86.07    4.86
   7   3  -7   14.34    4.30
   7  -3  -7    8.84    1.06
   7  -3  -7    5.14    1.27
  -7  -3   7    8.26    2.84
   7   3  -6    3.78    2.87
   7  -3  -6   13.62    1.28
   7  -3  -6   12.71    1.32
  -7  -3   6    9.37    4.36
   7   3  -5  129.18    5.14
   7  -3  -5  117.89    3.17
   7  -3  -5  130.79    5.98
  -7  -3   5  124.88    5.27
   7   3  -4  105.66    6.19
  -7   3   4   99.09    2.98
   7  -3  -4  105.43    3.48
   7  -3  -4   94.97    5.40
   7   3  -3  261.17    7.50
  -7   3   3  258.05    5.40
  -7   3   3  266.15    7.05
   7  -3  -3  250.41    6.65
   7  -3  -3  254.49    7.17
  -7  -3   3  275.74    7.92
  -7   3   2   10.98    3.09
   7   3  -2   11.35    2.17
  -7   3   2   11.00    1.99
  -7  -3   2   16.55    2.10
   7  -3  -2    9.91    2.41
  -7   3   1   33.55    2.30
   7   3  -1   37.35    3.58
  -7   3   1   30.95    2.66
  -7  -3   1   33.94    2.28
   7  -3  -1   29.60    2.10
   7   3   0   87.32    2.27
   7   3   0   81.00    4.40
  -7   3   0   82.24    4.12
   7  -3   0   79.80    4.67
  -7  -3   0   90.25    4.28
  -7   3  -1   52.70    2.63
   7   3   1   56.84    3.33
   7  -3   1   54.97    4.39
  -7  -3  -1   54.90    2.21
  -7   3  -2   98.37    5.05
   7   3   2   89.05    3.76
   7  -3   2   94.99    4.07
  -7  -3  -2   88.94    3.38
  -7  -3  -2   88.29    2.05
  -7   3  -3   25.24    2.26
   7   3   3   24.15    2.22
   7  -3   3   24.18    4.18
  -7  -3  -3   26.39    1.94
  -7  -3  -3   20.38    1.34
   7   3   4   83.95    2.63
  -7   3  -4   88.58    5.41
   7   3   4   86.60    3.05
   7  -3   4   90.53    4.47
   7   3   5   23.62    1.59
  -7   3  -5   25.69    4.24
   7   3   5   21.38    1.74
   7  -3   5   25.71    3.15
   7   3   6    3.13    1.24
  -7   3  -6    6.09    2.36
   7   3   6    1.22    1.72
   7  -3   6   -1.71    4.14
   7   3   7  123.43    3.51
  -7   3  -7  140.45    5.47
   7   3   7  130.26    3.48
   7  -3   7  130.57    6.24
   7   3   8   66.79    2.64
  -7   3  -8   74.71    4.35
   7   3   8   64.35    2.41
   7  -3   8   71.99    7.11
   7   3   9   -2.37    1.52
  -7   3  -9   -1.80    2.54
   7  -3   9    1.18    4.66
   7   3  10   64.23    3.19
  -7   3 -10   63.28    4.48
  -7  -3 -10   61.00    2.37
   7  -3  10   66.90    5.31
   7   3  11   20.00    2.46
  -7   3 -11   21.40    3.51
  -7  -3 -11   19.27    1.79
   7  -3  11   23.85    6.11
   7   3  12   25.88    3.44
  -7   3 -12   29.67    4.04
  -7  -3 -12   29.45    2.05
   7  -3  12   26.41    7.26
   7   3  13    5.12    2.37
  -7   3 -13    6.29    3.28
  -7  -3 -13    6.04    2.21
   7  -3  13   -0.31    3.84
   7   3  14    3.64    2.59
  -7   3 -14   -6.70    3.28
  -7  -3 -14    3.85    1.69
   7  -3  14    3.89    6.03
   7   3  15   -0.01    2.64
  -7   3 -15    5.02    5.21
  -7  -3 -15    1.18    1.82
   7  -3  15    5.27    6.21
   7   3  16   -1.43    2.74
  -7   3 -16    3.07    4.93
  -7  -3 -16    0.81    1.86
   7  -3  16   -0.27    4.17
   7   3  17   -1.82    2.97
  -7   3 -17   -0.54    4.91
   7  -3  17   -3.58    6.49
  -7  -3 -17    0.59    1.24
   7   3  18    9.48    3.66
  -7   3 -18   14.84    5.75
  -7  -3 -18   14.58    2.46
   7  -3  18    5.43    8.08
   7   3  19    8.15    3.79
  -7   3 -19    4.08    3.89
   7  -3  19    1.11    5.08
  -7  -3 -19    8.15    2.49
   7   3  20    7.77    4.29
  -7   3 -20    5.47    4.20
   7  -3  20   10.20    5.61
  -7  -3 -20   17.80    2.78
   7   3  21    0.39    3.82
  -7   3 -21   -5.35    4.01
   7  -3  21    3.71    7.61
  -7  -3 -21    0.57    2.49
   7   3  22   -1.80    4.40
  -7   3 -22  -10.99    6.74
   7  -3  22    9.75    6.20
  -7  -3 -22   -5.58    2.72
   7   3  23    1.60    4.16
  -7   3 -23    2.75    4.50
   7  -3  23   -4.58    6.09
  -7  -3 -23    1.31    2.72
   7   3  24    5.73    4.31
  -7   3 -24   -7.92    4.44
   7  -3  24   -1.69    9.60
  -7  -3 -24    3.35    2.90
   7   5 -25    9.01    5.58
  -7  -5  25    4.86    6.98
   7   5 -24   11.00    5.66
  -7  -5  24    9.82    7.15
   7   5 -23   10.92    8.31
  -7  -5  23    6.53    6.85
   7   5 -22    3.02    7.67
  -7  -5  22   13.53    9.64
   7   5 -21   10.46    5.17
  -7  -5  21   28.42   10.28
   7   5 -20   12.93    5.67
  -7  -5  20   17.03   10.14
   7   5 -19   63.43   10.48
  -7  -5  19   52.63   12.00
   7   5 -18    3.19    7.95
  -7  -5  18   22.46    8.70
   7   5 -17    7.49    4.57
  -7  -5  17   -1.74    7.94
   7   5 -16   14.89    7.42
  -7  -5  16    7.06    5.40
   7   5 -15   47.52    8.50
  -7  -5  15   14.71    5.70
   7   5 -14  112.23    8.07
  -7  -5  14  105.59    8.30
   7   5 -13   18.02    4.59
  -7  -5  13   13.32    4.76
   7   5 -12    4.47    5.98
  -7  -5  12    7.50    4.20
   7   5 -11    6.16    5.46
  -7  -5  11    0.78    3.72
   7   5 -10   -1.80    3.28
   7  -5 -10    0.49    0.57
   7  -5 -10    0.37    0.56
   7  -5 -10   -0.89    2.46
  -7  -5  10    9.51    5.33
   7   5  -9  208.66   12.06
   7  -5  -9  141.92    8.82
  -7  -5   9  220.09   12.56
   7  -5  -8    0.46    1.06
   7  -5  -8    0.08    1.09
   7  -5  -8    0.63    2.30
  -7  -5   8   13.33    5.00
   7   5  -7   33.95    3.73
   7  -5  -7   29.30    1.90
   7  -5  -7   24.08    3.09
  -7  -5   7   34.82    4.05
   7   5  -6  173.26    6.95
  -7   5   6  164.53    3.86
   7  -5  -6  146.30    4.61
   7  -5  -6  148.51    8.12
  -7  -5   6  159.77    7.26
   7   5  -5   15.43    4.49
  -7   5   5    9.33    1.59
   7  -5  -5   12.57    2.09
   7  -5  -5    5.58    3.98
  -7  -5   5   13.64    4.82
  -7   5   4    6.44    1.80
   7   5  -4   11.51    4.30
   7  -5  -4    6.04    2.32
  -7  -5   4    8.91    2.77
  -7   5   3   30.35    4.52
   7   5  -3   40.02    3.25
  -7   5   3   37.50    2.72
  -7  -5   3   33.26    4.99
   7  -5  -3   35.72    3.46
  -7   5   2   16.33    3.92
   7   5  -2   15.45    3.76
  -7   5   2   10.35    2.46
  -7  -5   2    8.27    2.57
   7  -5  -2   14.48    3.10
  -7   5   1  103.19    6.53
   7   5  -1  113.30    6.00
  -7   5   1  106.65    3.79
  -7  -5   1  115.42    5.83
   7  -5  -1   96.27    4.27
   7   5   0   21.70    2.07
   7   5   0   21.50    2.24
  -7   5   0   18.14    3.41
  -7   5   0   34.87    4.36
   7  -5   0   19.46    2.58
  -7  -5   0   18.67    3.40
   7   5   1   58.77    2.66
   7   5   1   51.34    3.97
  -7   5  -1   68.20    3.29
   7  -5   1   52.12    5.49
  -7  -5  -1   58.72    3.87
  -7   5  -2   15.53    3.90
   7   5   2   20.54    2.72
   7  -5   2   17.22    4.48
  -7  -5  -2   15.20    2.59
  -7   5  -3   28.24    4.40
   7   5   3   19.43    2.69
   7  -5   3   18.88    5.13
  -7  -5  -3   26.69    2.41
  -7   5  -4   73.10    4.25
   7   5   4   67.56    3.23
   7  -5   4   69.94    4.81
  -7  -5  -4   71.41    2.92
  -7   5  -5   19.85    2.90
   7   5   5   12.24    1.93
   7  -5   5   12.90    3.55
  -7  -5  -5   15.48    2.06
  -7  -5  -5   11.93    2.07
   7   5   6   43.25    1.79
  -7   5  -6   47.64    3.91
   7   5   6   39.40    2.26
   7  -5   6   43.72    6.61
  -7  -5  -6   35.60    2.77
   7   5   7  256.81    5.59
  -7   5  -7  259.00   12.43
   7   5   7  229.79    6.16
   7  -5   7  237.47   14.24
  -7  -5  -7  226.75    7.28
   7   5   8  138.11    2.97
  -7   5  -8  144.31    9.22
   7   5   8  125.13    3.77
   7  -5   8  131.59    7.96
   7   5   9   16.65    1.13
  -7   5  -9   16.37    5.68
   7   5   9   16.34    1.25
   7  -5   9   22.44    4.64
   7   5  10    1.09    1.16
  -7   5 -10    8.48    5.08
   7   5  10   -0.05    1.24
   7  -5  10    2.23    3.92
   7   5  11    5.57    1.21
  -7   5 -11   12.06    5.63
   7   5  11    5.01    1.19
   7  -5  11    8.66    6.98
   7   5  12    5.14    1.21
  -7   5 -12   10.64    6.08
   7   5  12    4.95    0.85
   7  -5  12   -3.77    7.12
   7   5  13    0.51    0.87
  -7   5 -13    1.34    3.72
   7   5  13   -0.22    0.76
   7  -5  13    5.68    4.53
   7   5  14    0.37    0.81
   7   5  14   -0.84    1.17
  -7   5 -14   -4.10    3.80
   7  -5  14    2.29    4.70
   7   5  15    9.66    1.21
   7   5  15    8.39    1.48
  -7   5 -15   11.81    4.50
   7  -5  15   12.61    8.38
   7   5  16    0.46    1.03
   7   5  16   -1.20    1.39
  -7   5 -16    8.23    4.15
   7  -5  16    4.02    7.95
   7   5  17   14.01    1.14
   7   5  17   14.20    1.76
  -7   5 -17   21.35    5.07
   7  -5  17   20.86    6.21
   7   5  18    3.61    1.27
   7   5  18    3.38    1.29
  -7   5 -18   -1.26    7.13
   7  -5  18    5.44    5.95
  -7   5 -19    8.31    6.43
   7   5  19    0.75    1.33
   7  -5  19   -1.59    8.74
  -7   5 -20   19.34    7.06
   7   5  20    6.59    1.99
   7  -5  20   11.06    9.77
  -7   5 -21   10.68    7.87
   7  -5  21   20.38    7.26
  -7   5 -22    7.32    5.15
   7  -5  22   17.19    6.94
  -7   5 -23    5.03    4.85
   7  -5  23    3.42   10.12
   7   7 -23   19.76    6.82
  -7  -7  23    5.74    8.34
   7   7 -22    3.38    5.89
  -7  -7  22    8.36    7.27
   7   7 -21   -7.60    8.28
  -7  -7  21    4.67    6.67
   7   7 -20   12.59    8.56
  -7  -7  20   -5.96   10.46
   7   7 -19    3.26    5.20
  -7  -7  19   -3.34    9.53
   7   7 -18    9.78    5.25
  -7  -7  18   -2.73   10.09
   7   7 -17   60.95   11.05
  -7  -7  17   39.59   12.98
   7  -7 -16    5.35    3.48
  -7  -7  16   -2.72    8.53
   7   7 -15   23.54    8.41
   7  -7 -15    1.39    5.65
  -7  -7  15   32.45    9.45
   7   7 -14   22.30    5.25
   7  -7 -14   11.40    5.45
  -7  -7  14   16.24    8.60
   7   7 -13   -0.56    4.30
   7  -7 -13    2.34    3.08
  -7  -7  13    8.79    7.58
   7   7 -12    3.27    6.72
   7  -7 -12    4.51    4.88
  -7  -7  12   17.71    7.49
   7   7 -11   53.65    9.16
  -7  -7  11   37.46    9.82
   7   7 -10   41.36    7.64
   7  -7 -10   21.62    5.82
  -7  -7  10   20.82    8.38
   7   7  -9   19.28    4.42
   7  -7  -9   16.61    1.39
   7  -7  -9   17.93    1.10
   7  -7  -9   21.29    3.48
  -7  -7   9   26.28    7.57
   7   7  -8   27.52    4.30
  -7   7   8   21.49    1.82
   7  -7  -8   14.78    5.50
   7  -7  -8   21.58    2.68
  -7  -7   8   19.02    4.93
  -7   7   7   92.93    3.02
   7  -7  -7   68.79    5.35
   7  -7  -7   75.79    4.01
  -7  -7   7  102.20    6.98
   7   7  -6   24.23    5.70
  -7   7   6   18.34    2.03
   7  -7  -6   14.99    2.88
  -7  -7   6   29.01    6.37
   7   7  -5   -0.59    4.43
  -7   7   5    3.77    1.94
   7  -7  -5   -0.85    2.53
  -7  -7   5    1.67    5.07
   7   7  -4   29.23    5.24
  -7   7   4   22.70    2.83
   7  -7  -4   20.82    2.46
  -7  -7   4   28.83    3.93
   7   7  -3   26.20    3.28
  -7   7   3   28.72    3.15
  -7   7   3   27.47    5.05
   7  -7  -3   25.91    4.25
  -7  -7   3   29.69    5.78
   7   7  -2    2.84    2.66
  -7   7   2    0.47    4.03
   7   7  -2    5.13    1.77
  -7   7   2    3.12    1.84
  -7  -7   2    6.16    4.35
   7  -7  -2    0.45    3.69
   7   7  -1    0.93    2.51
   7   7  -1    1.40    2.40
  -7   7   1    4.40    3.01
  -7   7   1    3.53    2.56
   7  -7  -1   -1.44    3.94
  -7  -7   1    5.58    4.03
   7   7   0    0.92    3.38
  -7   7   0    1.70    2.63
   7   7   0    2.19    2.44
  -7   7   0    2.03    2.23
  -7  -7   0    1.57    2.33
   7  -7   0    4.82    4.27
   7   7   1    3.70    3.31
  -7   7  -1    0.27    4.37
   7   7   1    8.44    2.58
  -7   7  -1    7.43    2.41
  -7  -7  -1    6.90    3.36
   7  -7   1    5.86    4.73
   7   7   2   -0.62    3.00
  -7   7  -2    9.10    3.69
   7  -7   2    4.08    4.88
  -7  -7  -2    3.46    2.85
   7   7   3    3.53    2.56
  -7   7  -3    2.74    3.97
   7  -7   3    8.49    5.14
  -7  -7  -3   -2.54    2.46
   7   7   4   -0.41    2.22
  -7   7  -4    5.46    2.67
   7  -7   4    4.54    5.05
  -7  -7  -4   -3.41    2.01
   7   7   5    1.17    1.98
  -7   7  -5    3.32    2.92
   7  -7   5    2.57    3.61
  -7  -7  -5   -0.06    1.75
   7   7   6   -1.07    1.80
  -7   7  -6   -2.56    2.97
   7  -7   6   -3.99    3.89
  -7  -7  -6    1.63    1.44
   7   7   7    5.68    2.03
  -7   7  -7    8.00    3.56
   7  -7   7    1.62    4.35
   7   7   8   35.59    1.36
   7   7   8   33.06    1.60
  -7   7  -8   37.22    4.80
   7  -7   8   30.14    5.87
  -7  -7  -8   24.74    3.63
  -7   7  -9   29.56    7.36
   7  -7   9   31.68    9.04
  -7  -7  -9   32.27    3.66
  -7   7 -10    3.85    5.81
   7  -7  10   -2.08    7.06
  -7  -7 -10    1.02    1.85
  -7   7 -11    2.58    3.85
   7  -7  11    4.89    7.52
  -7  -7 -11   -1.53    2.93
  -7   7 -12    3.48    4.10
   7  -7  12   -2.19    4.98
  -7  -7 -12    1.82    3.10
  -7   7 -13    3.86    4.20
   7  -7  13   -3.53    5.37
  -7  -7 -13    1.08    3.26
  -7   7 -14   -1.61    4.38
   7  -7  14   -1.44    5.38
  -7  -7 -14   -0.63    2.41
  -7   7 -15   27.61    5.90
   7  -7  15   25.47   10.99
  -7   7 -16    3.43    4.87
   7  -7  16    1.82    9.94
  -7   7 -17    6.36    5.23
   7  -7  17    1.83   10.63
  -7   7 -18   -5.59    7.55
   7  -7  18    5.99    6.59
  -7   7 -19   28.37    9.65
   7  -7  19   14.51    8.28
  -7   7 -20   -3.84    8.03
   7  -7  20    3.89   10.52
   7   9 -19   -4.55    6.00
   7  -9 -19    6.06    5.91
  -7  -9  19    5.24    7.18
   7   9 -18    9.28    8.59
   7  -9 -18   -2.90    3.76
  -7  -9  18    9.68    7.06
   7   9 -17   13.18    8.77
   7  -9 -17    6.27    3.94
  -7  -9  17    4.53    7.10
   7   9 -16   -3.26    8.40
   7  -9 -16    8.05    5.48
  -7  -9  16   -0.38    6.65
   7   9 -15    4.47    5.24
   7  -9 -15    8.99    5.36
  -7  -9  15   -1.43    6.51
   7   9 -14   10.76    5.17
   7  -9 -14    2.44    3.46
  -7  -9  14    1.46    6.03
   7   9 -13    9.28    4.81
   7  -9 -13    1.91    4.85
  -7  -9  13   -8.62    5.48
   7   9 -12   -0.12    7.50
   7  -9 -12    5.08    3.35
  -7  -9  12    5.87    5.41
   7   9 -11   16.45    7.29
  -7  -9  11    1.23    5.16
  -7  -9  10    4.41    4.84
   7   9  -9    4.40    6.42
   7  -9  -9    1.93    1.95
  -7  -9   9    3.30    7.34
   7   9  -8    6.20    5.77
  -7   9   8   -0.09    1.84
   7  -9  -8   -3.43    2.06
  -7  -9   8    6.14    6.64
   7   9  -7   17.61    5.96
  -7   9   7    5.23    1.84
   7  -9  -7    4.98    2.80
  -7  -9   7   10.02    7.01
   7   9  -6   19.48    4.18
  -7   9   6   12.16    2.35
   7  -9  -6   10.54    3.47
  -7  -9   6   10.71    4.76
   7   9  -5    0.09    3.38
  -7   9   5    2.11    2.25
   7  -9  -5    2.78    2.26
  -7  -9   5   -1.69    3.95
   7   9  -4   16.40    4.20
  -7   9   4   16.80    3.10
   7   9  -4   11.45    2.84
   7  -9  -4   20.01    4.48
  -7  -9   4   24.41    6.75
   7   9  -3   13.19    3.61
  -7   9   3   12.37    3.46
   7   9  -3   14.01    3.99
  -7   9   3   12.21    2.11
  -7  -9   3   18.99    6.16
   7  -9  -3   11.86    4.53
   7   9  -2   25.28    3.92
  -7   9   2   44.68    6.14
   7   9  -2   19.20    4.35
  -7   9   2   31.22    4.23
  -7  -9   2   24.38    4.26
   7  -9  -2   20.96    3.74
   7   9  -1   50.60    4.17
  -7   9   1   40.43    6.52
   7   9  -1   36.27    4.62
  -7   9   1   41.43    3.53
  -7  -9   1   45.86    6.19
   7  -9  -1   35.54    6.34
   7   9   0   -0.40    3.90
  -7   9   0   -4.17    2.92
   7   9   0    4.30    2.98
  -7   9   0   -0.04    3.74
  -7  -9   0   -0.72    3.97
   7  -9   0    5.92    4.85
   7   9   1    2.08    3.66
  -7   9  -1    0.24    3.97
  -7   9  -1   -0.70    4.68
   7  -9   1    0.87    5.19
  -7  -9  -1   -0.48    3.76
   7   9   2   24.03    4.43
  -7   9  -2   29.36    3.78
  -7   9  -2   25.67    4.14
   7  -9   2   30.64    7.10
  -7  -9  -2   28.34    4.48
   7   9   3    7.87    3.26
  -7   9  -3    6.01    5.04
  -7   9  -3    2.85    5.47
   7  -9   3    6.37    6.44
  -7  -9  -3    5.98    3.45
   7   9   4   24.53    3.50
  -7   9  -4   27.55    6.16
  -7   9  -4   31.82    4.30
   7  -9   4   24.06    8.11
  -7  -9  -4   22.40    3.41
   7   9   5    1.75    2.59
  -7   9  -5    3.74    5.42
   7  -9   5   14.82    7.03
  -7  -9  -5    5.05    2.36
   7   9   6    6.59    2.78
  -7   9  -6    4.17    5.42
   7  -9   6    8.49    7.11
  -7  -9  -6    1.18    1.95
   7   9   7    4.71    1.78
  -7   9  -7    3.97    5.89
   7  -9   7    4.58    6.98
  -7  -9  -7    5.19    1.51
   7   9   8    4.63    1.32
   7   9   8    4.94    1.25
  -7   9  -8    4.69    4.04
   7  -9   8   20.15    7.72
  -7   9  -9   26.40    5.31
   7  -9   9   23.50    9.19
  -7   9 -10   14.43    4.84
   7  -9  10   19.59    8.98
  -7   9 -11    2.21    4.49
   7  -9  11    0.95    8.43
  -7   9 -12    6.81    4.78
   7  -9  12    9.02    5.99
  -7   9 -13   -3.20    4.63
   7  -9  13   -0.02    6.13
  -7  -9 -13   -1.27    3.62
  -7   9 -14    0.12    8.47
   7  -9  14    2.64    6.29
  -7  -9 -14    0.70    3.76
  -7   9 -15    6.63    8.00
   7  -9  15   19.13   10.58
  -7  -9 -15    0.89    4.13
  -7   9 -16    7.97    8.48
   7  -9  16    2.40   10.96
  -7  -9 -16    5.19    4.43
   7  11 -13    0.75    5.60
  -7 -11  13    2.29    9.46
   7  11 -12    6.45    5.38
  -7 -11  12   -3.46    5.91
   7  11 -11    1.05    5.43
  -7 -11  11    1.34    5.44
   7  11 -10   -9.53    8.33
  -7 -11  10   -1.59    5.55
   7  11  -9   -4.25    8.12
  -7 -11   9    8.17    5.26
   7  11  -8    6.55    7.42
  -7  11   8    3.23    1.70
   7 -11  -8    2.11    2.54
  -7 -11   8    3.86    7.68
   7  11  -7   13.35    6.49
  -7  11   7    0.18    2.12
   7 -11  -7   -0.32    3.08
  -7 -11   7   -2.67    6.90
   7  11  -6   11.58    6.34
  -7  11   6    1.86    2.56
   7  11  -6   -2.14    4.79
   7 -11  -6    2.94    3.76
  -7 -11   6    4.71    6.78
   7  11  -5   14.12    7.10
  -7  11   5    7.93    3.00
   7  11  -5   17.43    3.50
   7 -11  -5    9.77    4.45
  -7 -11   5    6.67    4.80
   7  11  -4    4.05    5.88
  -7  11   4    0.75    2.97
   7  11  -4    6.22    4.57
   7 -11  -4   -1.38    4.39
  -7 -11   4    1.55    3.93
   7  11  -3   -1.10    5.54
  -7  11   3    0.27    3.12
   7  11  -3   -4.97    4.25
   7 -11  -3    0.82    4.78
  -7 -11   3    4.77    6.21
   7  11  -2    4.93    5.32
  -7  11   2    1.56    3.74
   7  11  -2    4.00    2.85
  -7  11   2    0.80    2.30
  -7 -11   2    4.30    3.81
   7 -11  -2    1.58    3.48
   7  11  -1    1.67    3.06
  -7  11   1   -3.25    5.79
   7  11  -1    4.33    4.08
  -7  11   1   -1.85    3.89
  -7 -11   1   -2.26    5.51
   7 -11  -1    2.31    5.75
   7  11   0    1.08    2.85
  -7  11   0    0.68    4.29
  -7  11   0   -2.49    3.61
   7 -11   0    3.84    6.11
  -7 -11   0    0.95    4.65
   7  11   1    5.73    4.08
  -7  11  -1   -2.61    3.05
  -7  11  -1   -5.48    5.66
   7 -11   1   -1.88    6.52
  -7 -11  -1    0.68    4.44
   7  11   2   12.42    4.15
  -7  11  -2    0.34    5.64
  -7  11  -2   11.04    4.62
   7 -11   2    6.49    7.71
  -7 -11  -2    8.57    4.50
   7  11   3    2.77    3.44
  -7  11  -3    4.94    5.35
  -7  11  -3   -3.68    5.93
   7 -11   3    1.09    4.35
  -7 -11  -3   -0.10    2.43
   7  11   4    0.49    3.44
  -7  11  -4   -2.31    5.50
  -7  11  -4    0.50    3.94
   7 -11   4   -6.98    4.49
  -7 -11  -4    0.77    3.12
   7  11   5    3.07    2.95
  -7  11  -5    8.68    3.95
  -7  11  -5   13.61    6.75
   7 -11   5    1.82    5.19
  -7 -11  -5    5.13    2.92
   7  11   6    3.32    2.37
  -7  11  -6    0.68    4.38
  -7  11  -6    4.45    6.63
   7 -11   6    7.68    5.05
  -7 -11  -6    0.74    2.21
  -7  11  -7    5.31    4.44
  -7  11  -7   -0.52    4.68
   7 -11   7    8.37    5.43
  -7  11  -8    5.40    5.01
   7 -11   8    6.09    5.82
  -7  11  -9    0.91    5.12
   7 -11   9    4.97    5.94
  -7  11 -10   -5.21    4.91
   7 -11  10    5.19    6.24
   8   0 -28    9.46    6.70
  -8   0  28    9.66    7.12
   8   0 -27    0.77    3.51
  -8   0  27    3.18    6.67
   8   0 -26    4.44    5.74
  -8   0  26    8.59    4.47
   8   0 -25    4.29    5.47
  -8   0  25   11.10    4.38
   8   0 -24    9.06    3.50
  -8   0  24    2.25    6.24
   8   0 -23   -3.10    5.17
  -8   0  23   -5.31    5.65
   8   0 -22   58.31    5.12
  -8   0  22   55.04    8.26
   8   0 -21    0.62    4.44
  -8   0  21   -3.81    5.13
   8   0 -20   -2.21    4.60
  -8   0  20   -2.62    5.04
   8   0 -19    1.13    4.44
  -8   0  19    5.04    4.86
   8   0 -18   23.39    5.01
  -8   0  18   14.56    5.52
   8   0 -17   -0.47    3.76
  -8   0  17   -1.06    4.22
   8   0 -16    1.66    3.85
  -8   0  16    0.91    4.30
   8   0 -15   10.76    3.83
  -8   0  15    1.06    4.21
   8   0 -14   40.63    3.44
  -8   0  14   45.68    5.22
   8   0 -13    0.68    3.21
  -8   0  13   -2.27    3.32
   8   0 -12  235.03    9.29
  -8   0  12  240.56    7.65
   8   0 -11    3.27    3.13
  -8   0  11   -4.22    2.00
   8   0 -10   37.56    2.77
  -8   0  10   41.66    4.02
   8   0  -9    1.82    1.79
  -8   0   9   -1.52    1.72
   8   0  -8   78.80    3.53
  -8   0   8   76.62    4.68
   8   0  -7   -1.48    2.84
  -8   0   7    0.58    2.65
   8   0  -6 1185.28   37.35
  -8   0   6 1229.74   38.46
   8   0  -5    1.69    1.76
   8   0  -4  333.93    8.14
  -8   0   4  325.97    7.94
   8   0  -3    0.11    2.50
  -8   0   3   -4.67    2.50
   8   0  -2   87.28    4.26
  -8   0   2   82.06    2.84
   8   0  -1    1.04    1.25
   8   0  -1    2.74    1.40
   8   0  -1   -0.70    1.34
  -8   0   1   -1.42    0.88
   8   0   0    2.50    2.23
  -8   0   0   -2.44    1.44
  -8   0   0   -0.52    1.44
   8   0   1    3.75    2.48
  -8   0  -1    4.17    2.48
   8   0   2 8756.63  579.04
  -8   0  -2 9342.47  610.65
   8   0   3   -4.33    2.49
  -8   0  -3   -0.54    2.44
   8   0   4   60.65    3.96
  -8   0  -4   64.48    3.70
   8   0   5    3.11    2.53
  -8   0  -5   -0.49    2.13
   8   0   6    1.03    2.62
  -8   0  -6   -2.19    1.36
   8   0   7    1.93    2.84
  -8   0  -7   -2.06    2.23
   8   0   8   -0.98    2.87
  -8   0  -8   -1.55    2.46
   8   0   9   -1.12    1.93
  -8   0  -9    0.96    1.58
   8   0  10   11.63    2.43
  -8   0 -10    6.85    1.90
   8   0  11    0.79    3.61
  -8   0 -11    3.96    2.91
   8   0  12    4.83    2.64
  -8   0 -12    2.90    3.00
   8   0  13    0.00    3.79
  -8   0 -13   -1.31    3.11
   8   0  14    5.25    3.05
  -8   0 -14    6.73    3.48
   8   0  15    2.49    4.80
  -8   0 -15   -4.58    3.47
   8   0  16    3.34    3.13
  -8   0 -16    4.42    3.67
   8   0  17   -2.67    5.01
  -8   0 -17    3.28    3.64
   8   0  18    4.91    3.76
  -8   0 -18   10.48    4.03
   8   0  19   -3.38    5.65
  -8   0 -19    3.78    2.51
   8   0  20    4.85    5.60
  -8   0 -20    0.14    2.62
   8   0  21    1.05    6.17
  -8   0 -21    4.29    2.74
   8   0  22   12.35    6.46
  -8   0 -22    0.63    4.53
   8   0  23    4.11    4.24
  -8   0 -23   -3.82    4.40
   8   0  24    0.13    6.37
  -8   0 -24    0.94    4.40
   8   0  25    3.33    4.58
  -8   0 -25   -0.94    5.12
   8   2 -27   14.76    7.59
  -8   2  27    5.70    4.98
   8  -2 -27   -0.11    4.33
  -8  -2  27   11.00    8.97
   8   2 -26    1.62    4.24
  -8   2  26    2.49    4.52
   8  -2 -26    0.40    2.67
  -8  -2  26    7.95    5.54
   8   2 -25   -0.40    4.02
  -8   2  25    0.26    2.79
   8  -2 -25    5.11    3.84
  -8  -2  25    1.58    5.32
   8   2 -24    2.87    6.36
  -8   2  24    4.89    4.08
   8  -2 -24   -0.51    3.78
  -8  -2  24    4.19    7.74
   8   2 -23    0.77    3.84
  -8   2  23    0.99    3.90
   8  -2 -23    2.47    3.56
  -8  -2  23    3.83    6.86
   8   2 -22   21.29    7.59
  -8   2  22   23.80    4.96
   8  -2 -22   30.86    4.64
  -8  -2  22   29.04    9.06
   8   2 -21    6.88    6.19
  -8   2  21    1.36    3.75
   8  -2 -21    2.18    3.49
  -8  -2  21    9.78    7.01
   8   2 -20   13.35    4.14
  -8   2  20   15.08    4.37
   8  -2 -20   28.49    4.24
  -8  -2  20   46.20    8.87
   8   2 -19  111.82    9.59
  -8   2  19   69.75    5.83
   8  -2 -19   66.22    5.35
  -8  -2  19   77.02    7.06
   8   2 -18   68.91    7.63
  -8   2  18   26.70    4.53
   8  -2 -18   37.29    2.81
  -8  -2  18   39.49    5.31
   8   2 -17   13.20    3.84
  -8   2  17   14.13    2.18
   8  -2 -17   15.80    3.39
  -8  -2  17   14.64    4.38
   8   2 -16   46.59    7.02
  -8   2  16   33.55    3.64
   8  -2 -16   37.07    3.74
  -8  -2  16   34.02    5.08
   8   2 -15    6.60    3.26
  -8   2  15    9.40    2.72
  -8  -2  15    4.65    3.73
   8  -2 -15    5.98    2.82
   8   2 -14    8.41    5.05
  -8   2  14   13.10    2.69
  -8  -2  14    4.85    3.56
   8  -2 -14   10.65    1.85
   8   2 -13   51.30    4.18
  -8   2  13   44.58    3.41
  -8  -2  13   51.02    4.62
   8  -2 -13   41.28    2.36
   8   2 -12   21.31    5.24
  -8   2  12   20.19    2.44
  -8  -2  12   26.07    3.69
   8  -2 -12   16.80    2.72
   8   2 -11  124.18    5.73
  -8   2  11  113.78    4.21
  -8  -2  11  124.06    8.64
   8  -2 -11  115.03    4.56
   8   2 -10   17.54    4.72
  -8   2  10   21.42    2.08
  -8  -2  10   27.33    4.89
   8  -2 -10   21.04    2.41
   8   2  -9   75.08    4.27
  -8   2   9   66.59    2.84
  -8  -2   9   69.31    4.38
   8  -2  -9   61.54    3.28
   8   2  -8  200.81    6.96
  -8   2   8  195.63    4.85
  -8  -2   8  188.40    6.90
   8  -2  -8  195.08    5.50
   8   2  -7   10.96    4.08
  -8   2   7    9.20    1.67
   8  -2  -7    9.38    1.86
   8   2  -6  287.12    8.66
   8  -2  -6  288.52    6.97
  -8  -2   6  295.52    9.00
   8   2  -5   48.20    3.24
   8  -2  -5   49.08    2.27
   8  -2  -5   45.51    1.80
  -8  -2   5   45.84    4.86
   8   2  -4   54.07    3.37
   8  -2  -4   52.11    1.84
   8  -2  -4   50.24    1.88
   8  -2  -4   53.14    4.22
  -8  -2   4   51.43    4.92
   8   2  -3   16.25    2.40
  -8   2   3   10.34    1.26
   8  -2  -3   13.13    2.04
   8  -2  -3   12.08    1.99
  -8  -2   3   10.71    3.51
   8   2  -2    3.59    1.92
  -8   2   2    0.50    2.03
  -8   2   2    5.76    1.82
   8  -2  -2    6.19    2.23
   8  -2  -2    4.84    2.90
  -8  -2   2    6.20    2.87
  -8   2   1  226.40    5.93
   8   2  -1  207.46    5.85
  -8   2   1  225.45    5.18
  -8  -2   1  217.12    5.73
   8  -2  -1  217.07    7.09
  -8   2   0  278.48    6.49
   8   2   0  278.63    8.57
   8  -2   0  266.50    8.97
  -8  -2   0  279.17    8.35
  -8   2  -1  107.60    3.38
   8   2   1   94.51    3.05
   8  -2   1  103.35    5.37
  -8  -2  -1   91.14    4.02
  -8   2  -2   19.29    2.03
   8   2   2   15.86    2.37
   8  -2   2   22.16    3.51
  -8  -2  -2   18.74    1.46
   8   2   3  130.63    3.08
  -8   2  -3  125.65    5.77
   8   2   3  130.18    4.20
   8  -2   3  127.81    4.73
   8   2   4  159.81    3.61
  -8   2  -4  167.88    5.11
   8   2   4  162.29    3.74
   8  -2   4  155.14    5.61
   8   2   5  152.78    4.34
  -8   2  -5  161.71    5.16
   8  -2   5  168.97    7.93
   8   2   6    6.40    1.72
  -8   2  -6   11.70    3.28
  -8  -2  -6    5.42    1.62
   8  -2   6    7.28    2.62
   8   2   7   36.99    1.82
  -8   2  -7   42.71    4.39
  -8  -2  -7   36.45    2.28
   8  -2   7   35.64    5.35
   8   2   8  250.12    7.42
  -8   2  -8  268.47    8.38
  -8  -2  -8  251.58    5.64
   8  -2   8  249.49    9.20
   8   2   9   98.25    4.56
  -8   2  -9  105.95    4.71
  -8  -2  -9  100.01    3.62
   8  -2   9   88.29    7.76
   8   2  10    8.53    2.51
  -8   2 -10    4.25    2.37
  -8  -2 -10    5.50    1.92
   8  -2  10   -1.39    2.96
   8   2  11   -0.01    2.49
  -8   2 -11    1.28    2.45
  -8  -2 -11    1.67    1.89
   8  -2  11   -2.23    4.53
   8   2  12    0.17    2.66
  -8   2 -12    0.26    2.53
  -8  -2 -12   -1.94    1.31
   8  -2  12    4.35    3.25
   8   2  13   20.61    3.79
  -8   2 -13   33.53    3.59
  -8  -2 -13   22.94    2.92
   8  -2  13   24.79    6.60
   8   2  14   26.74    4.22
  -8   2 -14   31.90    3.90
  -8  -2 -14   29.10    3.08
   8  -2  14   21.33    7.23
   8   2  15    1.11    3.55
  -8   2 -15    8.56    3.04
  -8  -2 -15    0.39    2.55
   8  -2  15    0.45    3.87
   8   2  16    3.62    3.72
  -8   2 -16    1.11    3.08
   8  -2  16   -4.51    6.12
  -8  -2 -16    2.28    2.57
   8   2  17    4.53    4.17
  -8   2 -17    7.20    4.85
   8  -2  17    3.18    6.72
  -8  -2 -17    6.56    2.87
   8   2  18   -1.21    3.91
  -8   2 -18   -1.62    4.57
  -8  -2 -18    2.31    2.67
   8  -2  18   -0.68    4.02
   8   2  19   11.98    5.39
  -8   2 -19   26.91    6.04
   8  -2  19   10.12    8.42
  -8  -2 -19   23.82    3.49
   8   2  20    2.96    4.92
  -8   2 -20    3.43    5.45
  -8  -2 -20    5.00    3.28
   8  -2  20    9.56    5.09
   8   2  21    4.86    5.07
  -8   2 -21    5.96    3.87
   8  -2  21    0.42    5.73
  -8  -2 -21    3.46    3.42
   8   2  22   33.49    6.58
  -8   2 -22   35.26    5.12
   8  -2  22   26.65   11.05
  -8  -2 -22   36.25    4.61
   8   2  23   -5.37    5.42
  -8   2 -23   -3.44    3.82
   8  -2  23    0.50    5.86
  -8  -2 -23   -0.55    3.49
   8   2  24   26.57    6.98
  -8   2 -24   26.58    5.19
   8  -2  24   25.31    7.56
  -8  -2 -24   24.97    4.61
   8   4 -26    0.60    3.61
  -8  -4  26   10.63   10.16
   8   4 -25    1.48    3.52
  -8   4  25    1.37    2.00
  -8  -4  25    4.18    9.10
   8   4 -24    6.47    7.20
  -8   4  24    2.39    1.92
   8  -4 -24   -0.32    1.66
  -8  -4  24    6.43    8.74
   8   4 -23    9.54    4.68
  -8   4  23    0.12    1.77
   8  -4 -23   -1.85    1.65
  -8  -4  23   -1.41    5.44
   8   4 -22   10.78    4.85
  -8   4  22    6.57    1.92
   8  -4 -22    7.30    1.83
  -8  -4  22   11.22    5.88
   8   4 -21   45.34    8.13
  -8   4  21   12.26    2.56
   8  -4 -21   14.87    2.54
  -8  -4  21    8.67    6.09
   8   4 -20   26.91    7.38
  -8   4  20    6.24    1.71
   8  -4 -20    6.83    1.78
  -8  -4  20   13.74    5.73
   8   4 -19   10.02    4.35
  -8   4  19    5.86    1.52
   8  -4 -19    5.52    1.62
  -8  -4  19   13.54    5.21
   8   4 -18  220.82   15.95
  -8  -4  18  222.50   18.46
  -8   4  17   27.65    1.70
   8  -4 -17   20.99    2.33
  -8   4  16   14.25    1.42
   8   4 -16   20.66    4.91
   8  -4 -16   13.61    1.54
   8   4 -15   45.69    8.33
  -8  -4  15   44.44    9.40
   8   4 -14   10.85    6.32
   8  -4 -14    7.29    1.59
   8  -4 -14   11.01    1.15
  -8  -4  14    0.57    7.33
   8   4 -13   11.01    4.02
  -8  -4  13   42.57    7.06
   8   4 -12    6.63    5.04
   8  -4 -12    0.58    0.96
   8  -4 -12    0.69    1.31
  -8  -4  12    1.37    5.61
   8   4 -11   12.98    5.68
   8  -4 -11    9.53    0.88
   8  -4 -11   11.88    1.14
  -8  -4  11   14.15    4.02
   8   4 -10   49.81    4.53
   8  -4 -10   44.63    1.40
   8  -4 -10   46.83    2.08
  -8  -4  10   50.22    4.97
   8   4  -9   -0.76    4.60
   8  -4  -9    1.02    0.91
   8  -4  -9   -0.45    1.37
  -8  -4   9    1.19    3.13
   8   4  -8   85.25    5.45
   8  -4  -8   72.89    2.18
   8  -4  -8   81.03    2.82
   8  -4  -8   76.31    4.33
  -8  -4   8  109.44    8.35
   8   4  -7   23.56    4.78
   8  -4  -7    2.31    1.32
   8  -4  -7    1.93    1.25
   8  -4  -7    6.39    3.54
  -8  -4   7    0.90    4.60
   8   4  -6  606.76   19.18
  -8   4   6  578.59   12.86
   8  -4  -6  552.28   14.89
   8  -4  -6  574.66   19.87
  -8  -4   6  594.80   19.09
   8   4  -5  366.80   11.57
  -8   4   5  342.86    7.93
   8  -4  -5  349.73    9.33
   8  -4  -5  350.18   13.03
  -8  -4   5  365.16   14.38
   8   4  -4  163.44    8.17
  -8   4   4  153.54    4.48
   8  -4  -4  147.67    5.16
   8  -4  -4  163.62    7.67
  -8  -4   4  160.73    8.08
  -8   4   3  256.89    9.89
   8   4  -3  261.87    8.20
  -8   4   3  262.21    5.94
  -8  -4   3  273.15   10.58
   8  -4  -3  241.18    8.29
  -8   4   2  408.19   11.31
   8   4  -2  412.30   13.64
  -8   4   2  410.20    9.70
  -8  -4   2  392.29   11.46
   8  -4  -2  395.28   10.77
  -8   4   1  271.11    7.64
   8   4  -1  265.64    9.56
  -8   4   1  261.63    6.61
  -8  -4   1  265.00    7.57
   8  -4  -1  263.76    9.43
   8   4   0   -0.96    1.08
   8   4   0   -2.05    1.66
  -8   4   0    3.93    2.47
  -8   4   0    0.70    2.00
   8  -4   0   -0.57    1.90
  -8  -4   0    0.28    1.57
  -8   4  -1   -1.70    1.68
   8   4   1    0.88    2.27
   8  -4   1    3.90    3.00
  -8  -4  -1    0.17    2.16
  -8   4  -2   -0.01    2.97
   8   4   2    0.87    2.22
   8  -4   2    4.15    3.41
  -8  -4  -2    0.80    1.90
   8   4   3    1.55    2.03
   8  -4   3   -0.52    2.42
  -8  -4  -3   -2.52    1.72
  -8   4  -4   22.42    2.87
   8   4   4   21.55    2.29
   8  -4   4   28.16    4.76
  -8  -4  -4   20.23    1.96
  -8  -4  -4   21.19    1.63
   8   4   5   89.26    2.75
  -8   4  -5   93.25    6.44
   8   4   5   82.66    3.26
   8  -4   5   88.87    7.42
   8   4   6   11.10    1.44
  -8   4  -6   11.74    4.35
   8   4   6    9.62    1.74
   8  -4   6    1.96    3.26
   8   4   7   49.49    2.05
  -8   4  -7   51.98    6.01
   8   4   7   42.76    2.27
   8  -4   7   54.73    6.63
   8   4   8   49.80    2.11
  -8   4  -8   55.86    4.27
   8   4   8   46.62    2.16
   8  -4   8   42.04    7.26
   8   4   9    6.45    1.57
  -8   4  -9   11.41    3.11
   8   4   9    7.69    1.47
   8  -4   9   11.15    3.95
   8   4  10  104.36    3.39
  -8   4 -10  121.12    6.33
   8   4  10  101.77    3.11
   8  -4  10  102.09   10.10
   8   4  11   -0.14    2.13
  -8   4 -11    2.46    3.22
   8   4  11    1.28    1.32
   8  -4  11    8.74    5.91
   8   4  12   12.98    2.09
  -8   4 -12   12.36    3.96
   8   4  12   13.29    1.67
   8  -4  12    8.43    4.63
   8   4  13    1.46    1.90
  -8   4 -13   -1.49    5.30
   8   4  13    1.34    1.89
   8  -4  13    5.98    4.25
   8   4  14    2.59    2.08
  -8   4 -14   10.29    5.72
   8   4  14    1.27    1.57
   8  -4  14    1.08    6.81
   8   4  15   -0.91    2.14
  -8   4 -15    1.91    5.65
   8  -4  15    1.43    6.91
   8   4  16    0.21    2.39
  -8   4 -16   13.41    5.40
   8  -4  16    3.12    4.96
  -8   4 -17    8.84    6.06
   8   4  17    9.03    2.83
   8  -4  17    9.63    8.31
  -8   4 -18   53.58    5.83
   8   4  18   45.31    4.13
   8  -4  18   56.49   11.16
  -8   4 -19   43.55    5.60
   8   4  19   37.79    4.12
   8  -4  19   35.69    7.46
   8   4  20   30.72    4.38
  -8   4 -20   44.55    5.57
   8  -4  20   31.26    7.74
  -8  -4 -20   33.36    2.71
   8   4  21    3.69    3.00
  -8   4 -21   -3.61    4.07
   8  -4  21    7.89    8.61
  -8  -4 -21   -0.57    1.86
   8   4  22    0.96    3.27
  -8   4 -22    5.50    6.62
   8  -4  22    3.20    8.91
  -8  -4 -22    1.69    1.92
  -8   4 -23    1.45    4.88
   8  -4  23    5.17    6.32
   8   6 -24   13.87    6.27
  -8  -6  24    3.71   11.28
   8   6 -23    6.35    8.28
  -8  -6  23    1.23    6.91
   8   6 -22   -0.91    8.42
  -8  -6  22   -0.21    6.49
   8   6 -21    3.88    5.27
  -8  -6  21    7.31    6.49
   8   6 -20    4.58    7.88
  -8  -6  20    3.61    6.19
  -8  -6  19   -9.34    6.28
   8   6 -18   10.58    8.66
  -8  -6  18    8.20    9.19
   8   6 -17    3.41    4.88
  -8  -6  17    8.80    8.50
   8   6 -16   25.38    6.65
  -8  -6  16   79.99   11.29
   8   6 -15   80.10   11.51
  -8  -6  15   61.62   12.37
   8   6 -14  219.18   12.20
  -8  -6  14  239.96   19.20
   8   6 -13  103.75    7.87
   8  -6 -13   84.89    6.13
  -8  -6  13  148.87   13.84
   8   6 -12   54.50    9.32
   8  -6 -12   34.91    6.64
  -8  -6  12   85.60   10.65
   8   6 -11    1.50    5.86
   8  -6 -11   -0.14    2.87
  -8  -6  11   -3.02    4.07
   8   6 -10   10.76    3.80
   8  -6 -10    4.60    1.06
   8  -6 -10    4.62    0.95
   8  -6 -10    0.59    4.55
  -8  -6  10    9.79    4.18
   8   6  -9   17.61    3.84
   8  -6  -9   14.51    1.79
   8  -6  -9   13.35    1.16
   8  -6  -9    5.02    3.18
  -8  -6   9   21.32    4.17
   8   6  -8   53.12    6.95
   8  -6  -8   40.67    2.44
   8  -6  -8   37.44    5.88
  -8  -6   8   43.70    5.18
  -8   6   7    5.21    1.39
   8  -6  -7    0.16    2.74
   8  -6  -7    2.47    2.51
  -8  -6   7   26.71    5.82
   8   6  -6   82.22    6.99
  -8   6   6   56.36    2.59
   8  -6  -6   50.57    3.41
   8  -6  -6   47.08    4.11
  -8  -6   6   78.33    7.68
  -8   6   5    2.64    1.74
   8   6  -5   -2.34    2.74
   8  -6  -5    3.84    2.32
  -8  -6   5    3.09    3.05
  -8   6   4   17.49    2.74
   8   6  -4   22.98    4.89
  -8   6   4   15.85    2.38
  -8  -6   4   17.65    5.13
   8  -6  -4   17.22    3.06
  -8   6   3   -0.71    2.26
   8   6  -3    1.41    3.82
  -8   6   3   -1.29    2.16
  -8  -6   3    1.06    3.91
   8  -6  -3    6.65    2.78
  -8   6   2   19.71    4.30
   8   6  -2   16.63    4.23
  -8   6   2   15.94    2.87
  -8  -6   2   20.33    4.47
   8  -6  -2   10.81    3.80
   8   6  -1   15.48    2.39
   8   6  -1   16.64    2.55
  -8   6   1   19.03    3.31
  -8   6   1   28.24    4.51
   8  -6  -1   13.56    4.15
  -8  -6   1   14.41    2.66
   8   6   0   49.48    2.92
   8   6   0   46.52    4.58
  -8   6   0   47.99    4.48
  -8   6   0   45.04    5.32
   8  -6   0   45.13    3.82
  -8  -6   0   56.63    4.52
   8   6   1    2.29    1.87
   8   6   1    4.15    2.82
  -8   6  -1   -0.53    3.38
  -8   6  -1    1.40    2.37
   8  -6   1   -2.23    2.64
  -8  -6  -1    3.43    2.74
  -8   6  -2   -3.41    2.10
   8   6   2    1.92    2.49
   8  -6   2    2.36    2.74
  -8  -6  -2    0.68    2.36
  -8   6  -3    7.97    3.57
   8   6   3   -0.11    2.35
   8  -6   3    6.11    4.55
  -8  -6  -3    1.78    2.15
  -8   6  -4    4.79    3.73
   8   6   4    1.83    2.18
   8  -6   4    2.36    4.78
  -8  -6  -4   -0.08    1.88
  -8   6  -5    1.75    4.18
   8   6   5    0.87    2.01
   8  -6   5    0.02    5.00
  -8  -6  -5    2.46    1.68
  -8   6  -6    1.34    2.97
   8   6   6    6.68    1.93
   8  -6   6    9.46    5.70
  -8  -6  -6    3.64    2.03
   8   6   7   31.07    1.64
  -8   6  -7   32.40    4.14
   8   6   7   24.72    2.08
   8  -6   7   32.46    4.94
  -8  -6  -7   23.71    2.87
   8   6   8   31.45    1.91
  -8   6  -8   31.73    4.39
   8   6   8   26.94    1.88
   8  -6   8   30.48    5.07
  -8  -6  -8   24.75    3.02
   8   6   9    0.63    1.15
  -8   6  -9    1.90    3.37
   8   6   9    0.47    1.05
   8  -6   9    6.65    6.43
  -8  -6  -9   -0.34    2.39
   8   6  10    2.44    1.01
  -8   6 -10    2.01    3.63
   8   6  10    2.41    1.09
   8  -6  10   -3.33    6.90
  -8  -6 -10    4.21    1.89
  -8   6 -11   11.37    4.25
   8  -6  11    7.28    7.71
  -8   6 -12   16.91    4.61
   8  -6  12   10.81    5.73
  -8   6 -13   10.47    4.46
   8  -6  13    1.86    5.63
  -8   6 -14   79.59    7.23
   8  -6  14   62.85   12.66
  -8   6 -15   42.35    8.97
   8  -6  15   25.14   11.02
  -8   6 -16   27.38    9.16
   8  -6  16   33.30    7.64
  -8   6 -17   -6.19    7.38
   8  -6  17   10.71    6.19
  -8   6 -18   -0.30    6.71
   8  -6  18    1.28    9.23
  -8   6 -19   -3.91    7.05
   8  -6  19    2.96    9.75
  -8   6 -20   -1.67    4.91
   8  -6  20   -4.53    9.63
  -8   6 -21    5.42    5.18
   8  -6  21    6.61    6.90
   8   8 -21   12.13    9.19
   8  -8 -21   -2.74    6.42
  -8  -8  21    6.95    7.27
   8   8 -20    6.72    9.18
   8  -8 -20   -3.28    6.29
  -8  -8  20    9.65    7.21
   8   8 -19   -7.87    5.59
   8  -8 -19    4.91    5.57
  -8  -8  19   -0.09    6.69
   8   8 -18    4.67    6.11
   8  -8 -18   15.66    4.15
  -8  -8  18   14.23    7.40
   8   8 -17    9.65    5.42
   8  -8 -17    2.26    3.66
  -8  -8  17   11.43    6.75
   8   8 -16   16.09    8.69
   8  -8 -16   14.70    5.86
  -8  -8  16    9.81    6.83
   8   8 -15   16.56    8.63
   8  -8 -15    7.02    5.74
  -8  -8  15   15.64    6.37
   8   8 -14   19.29    9.57
   8  -8 -14   28.35    4.43
  -8  -8  14   27.40    6.88
   8   8 -13    6.75    4.89
   8  -8 -13    6.51    5.48
  -8  -8  13    9.00    5.78
   8   8 -12    4.66    4.34
   8  -8 -12    2.96    3.25
  -8  -8  12    0.27    4.96
   8   8 -11   22.70    7.38
   8  -8 -11   14.75    5.83
  -8  -8  11   17.53    5.76
   8   8 -10    7.60    6.14
   8  -8 -10    2.51    1.16
   8  -8 -10    1.65    0.95
   8  -8 -10    4.83    4.85
  -8  -8  10    9.45    7.15
   8   8  -9    6.22    5.97
   8  -8  -9   -3.11    2.08
   8  -8  -9   -1.27    3.20
  -8  -8   9    1.22    6.80
   8   8  -8    9.93    5.70
  -8   8   8    0.34    1.38
   8  -8  -8   -0.34    2.13
  -8  -8   8    7.02    6.48
   8   8  -7    8.93    4.04
  -8   8   7    9.79    1.90
   8  -8  -7    8.60    2.74
  -8  -8   7   15.38    6.87
   8   8  -6   65.65    5.24
  -8   8   6   54.32    3.23
   8  -8  -6   41.86    4.40
  -8  -8   6   60.16    5.96
   8   8  -5    3.89    3.37
  -8   8   5    1.36    2.26
   8  -8  -5    2.77    3.20
  -8  -8   5   21.68    6.11
   8   8  -4   10.25    5.12
  -8   8   4    0.45    2.41
   8  -8  -4   -4.45    3.47
  -8  -8   4    3.67    5.27
   8   8  -3   51.46    7.16
  -8   8   3   51.07    6.69
   8   8  -3   52.67    3.25
  -8   8   3   51.26    4.36
  -8  -8   3   52.81    5.04
   8  -8  -3   41.40    5.68
   8   8  -2   12.70    5.10
  -8   8   2   15.96    3.38
   8   8  -2   15.32    2.29
  -8   8   2   17.39    3.56
  -8  -8   2   15.28    5.37
   8  -8  -2    6.44    4.86
   8   8  -1    0.83    4.21
  -8   8   1    5.17    3.16
   8   8  -1    4.22    1.87
  -8   8   1    3.50    2.34
  -8  -8   1    3.65    2.91
   8  -8  -1    2.11    4.56
   8   8   0    7.36    4.03
  -8   8   0    1.26    4.99
   8   8   0    4.75    2.85
  -8   8   0    7.09    3.79
  -8  -8   0    8.29    3.95
   8  -8   0   -0.34    3.28
   8   8   1    5.90    3.87
  -8   8  -1    8.61    4.38
  -8   8  -1    8.70    3.23
   8  -8   1    4.42    3.53
  -8  -8  -1    8.54    3.84
   8   8   2   19.48    3.86
  -8   8  -2   21.37    3.48
  -8   8  -2   16.55    5.70
   8  -8   2   16.42    4.15
  -8  -8  -2   15.89    3.89
   8   8   3    2.76    2.90
  -8   8  -3    1.47    2.75
   8  -8   3   -0.63    3.69
  -8  -8  -3    0.02    2.69
   8   8   4   27.33    3.49
  -8   8  -4   17.22    5.60
   8  -8   4   25.70    5.09
  -8  -8  -4   24.71    3.18
   8   8   5   -0.52    2.31
  -8   8  -5   -3.25    4.73
   8  -8   5    6.98    6.14
  -8  -8  -5    1.34    1.99
   8   8   6   38.31    3.00
  -8   8  -6   44.66    7.19
   8  -8   6   40.53    8.81
  -8  -8  -6   35.37    2.63
   8   8   7   97.74    4.58
  -8   8  -7  100.81   10.13
   8  -8   7  103.26   12.40
   8   8   8    0.13    1.01
   8   8   8    1.24    1.62
  -8   8  -8   -5.66    5.54
   8  -8   8   -0.50    7.06
  -8   8  -9    3.72    6.16
   8  -8   9    6.80    7.40
  -8   8 -10    7.27    6.32
   8  -8  10   -0.58    5.14
  -8  -8 -10    5.64    3.00
  -8   8 -11    1.43    6.39
   8  -8  11   -3.81    5.13
  -8  -8 -11    0.29    2.87
  -8   8 -12    6.44    6.73
   8  -8  12    2.63    5.54
  -8  -8 -12    1.08    3.19
  -8   8 -13    2.24    6.55
   8  -8  13    2.21    5.70
  -8  -8 -13   -1.42    3.28
  -8   8 -14    2.42    7.17
   8  -8  14   10.10    9.56
  -8  -8 -14    0.20    3.76
  -8   8 -15   16.27    8.17
   8  -8  15   10.08   10.91
  -8  -8 -15    6.10    4.09
  -8   8 -16   14.71    7.59
   8  -8  16   -1.88   10.28
  -8  -8 -16    0.88    2.58
  -8   8 -17   -1.40    7.87
   8  -8  17    1.59    6.88
  -8  -8 -17    4.27    4.19
  -8   8 -18   -1.54    8.43
   8  -8  18    7.82    7.45
  -8  -8 -18    4.93    4.60
   8  10 -16   11.06    9.19
   8 -10 -16    3.14    5.93
  -8 -10  16  -12.50   10.45
   8  10 -15   11.33    9.05
   8 -10 -15   -4.19    3.66
  -8 -10  15   -4.77    9.56
   8  10 -14    5.92    9.04
  -8 -10  14    7.77    9.74
   8  10 -13    1.60    5.29
  -8 -10  13    8.13    8.81
   8  10 -12   -1.74    5.06
  -8 -10  12   -0.91    8.26
   8  10 -11    7.34    4.99
  -8 -10  11   -3.37    5.25
   8  10 -10   -0.29    4.47
  -8 -10  10    5.46    5.03
   8  10  -9    2.16    6.73
   8 -10  -9   -0.42    2.34
  -8 -10   9    0.07    4.86
   8  10  -8   14.35    6.71
  -8  10   8    0.36    1.75
   8 -10  -8    2.81    2.52
  -8 -10   8    4.55    4.43
   8  10  -7    0.07    6.60
  -8  10   7    2.02    2.09
   8 -10  -7    1.81    2.97
  -8 -10   7    3.52    6.59
   8  10  -6    1.62    5.80
  -8  10   6    0.16    2.29
   8 -10  -6    2.14    3.37
  -8 -10   6    4.93    6.62
  -8  10   5    0.79    2.51
   8  10  -5    5.47    3.87
   8 -10  -5    5.59    3.94
  -8 -10   5    7.36    4.28
  -8  10   4    3.03    2.84
   8  10  -4    0.53    2.39
   8 -10  -4    0.79    4.17
  -8 -10   4    0.06    3.82
  -8  10   3    0.89    3.24
   8  10  -3   -1.06    3.44
  -8  10   3   -1.62    2.97
  -8 -10   3    6.89    5.44
   8 -10  -3    0.73    4.35
   8  10  -2    0.81    4.79
  -8  10   2    0.13    5.05
   8  10  -2    3.03    3.46
  -8  10   2   -0.41    2.19
  -8 -10   2    5.33    3.48
   8 -10  -2   -1.93    4.97
   8  10  -1   -3.42    4.58
  -8  10   1    4.56    3.40
   8  10  -1    6.16    3.42
  -8  10   1    3.91    3.56
  -8 -10   1    1.38    5.08
   8 -10  -1    1.67    5.53
   8  10   0    7.47    4.55
  -8  10   0    9.05    4.40
  -8  10   0    4.20    5.52
   8 -10   0    3.54    4.03
  -8 -10   0    6.41    3.30
   8  10   1    4.62    4.17
  -8  10  -1    6.39    3.09
  -8  10  -1    8.44    3.74
   8 -10   1    1.29    4.20
  -8 -10  -1    5.75    4.35
   8  10   2    1.32    2.31
  -8  10  -2    3.47    4.55
  -8  10  -2    0.12    5.37
   8 -10   2    2.49    4.16
  -8 -10  -2   -1.82    3.82
   8  10   3    2.31    3.46
  -8  10  -3    0.84    5.24
  -8  10  -3    6.02    3.77
   8 -10   3    1.32    4.58
  -8 -10  -3    6.53    3.53
   8  10   4    6.75    3.28
  -8  10  -4    5.01    5.64
  -8  10  -4    8.00    5.98
   8 -10   4    6.99    4.72
  -8 -10  -4    1.81    3.18
   8  10   5    3.00    2.89
  -8  10  -5    7.62    3.70
  -8  10  -5    0.84    3.73
   8 -10   5   -0.48    4.68
  -8 -10  -5    3.41    2.65
   8  10   6    8.62    2.69
  -8  10  -6   10.31    4.20
   8 -10   6   17.64    5.19
  -8 -10  -6    6.46    2.29
   8  10   7   -0.14    1.88
  -8  10  -7    2.40    3.87
   8 -10   7   -2.49    4.85
  -8 -10  -7    0.18    1.47
   8  10   8    2.87    1.42
   8  10   8    3.20    1.70
  -8  10  -8    5.02    4.20
   8 -10   8   -1.10    5.33
  -8  10  -9    4.69    4.64
   8 -10   9    4.20    5.50
  -8  10 -10    6.72    4.89
   8 -10  10    4.63    5.90
  -8  10 -11   16.65    5.65
   8 -10  11    7.68    6.75
  -8  10 -12    5.32    5.24
   8 -10  12    2.74    6.52
  -8  10 -13    8.08    5.42
   8 -10  13   -1.67   10.56
   8  12  -6    6.77    4.83
   8  12  -6    1.89    5.17
  -8  12   6    1.78    2.92
  -8 -12   6    9.36    7.34
   8  12  -5    0.57    4.56
  -8  12   5    2.17    3.19
   8  12  -5    1.52    3.28
   8 -12  -5    5.25    4.19
  -8 -12   5   10.02    7.02
   8  12  -4   -0.55    6.28
  -8  12   4    1.14    2.24
   8  12  -4    0.56    4.78
   8 -12  -4   -4.10    4.59
  -8 -12   4    1.57    4.04
   8  12  -3   -1.78    6.36
  -8  12   3    6.45    4.12
   8  12  -3    4.75    4.88
   8 -12  -3    8.07    5.60
  -8 -12   3    0.75    6.34
   8  12  -2   -4.28    6.06
  -8  12   2    2.24    4.22
   8  12  -2   -3.56    4.64
   8 -12  -2   -2.31    5.75
  -8 -12   2    0.05    6.03
   8  12  -1    6.46    5.36
  -8  12   1    1.68    4.55
  -8  12   1   -5.27    4.45
   8 -12  -1    3.38    5.95
  -8 -12   1   -0.73    5.61
   8  12   0    9.51    5.60
  -8  12   0    7.64    3.45
  -8  12   0    2.41    7.31
   8 -12   0    7.46    4.48
  -8 -12   0    3.58    5.55
   8  12   1   -1.47    3.08
  -8  12  -1    7.82    4.79
  -8  12  -1   -3.20    4.46
   8 -12   1   -0.30    4.27
  -8 -12  -1    0.14    4.44
   8  12   2   13.01    4.74
  -8  12  -2    8.08    5.93
  -8  12  -2    8.81    7.67
   8 -12   2    6.16    7.47
  -8 -12  -2    2.81    2.92
   8  12   3    0.71    3.83
  -8  12  -3   -3.16    5.75
  -8  12  -3   -2.66    4.57
   8 -12   3    6.77    7.15
  -8 -12  -3   -0.15    3.48
   9   1 -28    7.56    6.83
  -9   1  28    4.51    6.21
   9  -1 -28    8.34    5.86
  -9  -1  28    9.38    5.19
   9   1 -27   -3.08    6.34
  -9   1  27   -1.42    5.58
   9  -1 -27    4.80    5.31
  -9  -1  27    9.43    4.84
   9   1 -26    5.70    4.15
  -9   1  26    0.60    5.65
   9  -1 -26    9.35    5.15
  -9  -1  26   -0.55    7.18
   9   1 -25   -8.38    5.57
  -9   1  25    1.52    5.05
   9  -1 -25    2.91    4.42
  -9  -1  25    1.85    6.48
  -9   1  24    3.62    3.12
   9   1 -24    3.23    5.50
   9  -1 -24   -2.18    2.85
   9   1 -23    9.30    5.47
  -9   1  23    2.55    3.20
   9  -1 -23    5.84    4.58
  -9  -1  23    3.84    6.73
   9   1 -22   -0.17    5.40
  -9   1  22   -5.34    4.58
   9  -1 -22    5.19    2.74
  -9  -1  22    3.94    6.11
   9   1 -21    5.93    3.48
  -9   1  21   -1.60    4.48
   9  -1 -21    0.87    3.95
  -9  -1  21   -0.70    5.97
   9   1 -20   12.59    6.22
  -9   1  20   13.31    4.91
  -9  -1  20   14.27    4.28
   9  -1 -20   15.20    2.92
   9   1 -19   13.77    3.76
  -9   1  19   18.10    4.55
  -9  -1  19    8.83    4.12
   9  -1 -19    8.72    4.35
   9   1 -18   -0.45    5.01
  -9   1  18    5.48    4.05
  -9  -1  18    7.31    3.63
   9  -1 -18    2.82    3.81
   9   1 -17   -2.23    2.88
  -9   1  17   -5.29    2.33
  -9  -1  17    1.92    3.20
   9  -1 -17    4.45    3.44
   9   1 -16   23.78    5.37
  -9   1  16   28.25    2.95
  -9  -1  16   27.58    4.05
   9  -1 -16   26.01    4.22
   9   1 -15    1.44    2.59
  -9   1  15    3.37    3.05
   9  -1 -15   -2.34    3.11
  -9  -1  15   -0.91    2.87
   9   1 -14   19.03    4.84
  -9   1  14    9.73    3.49
  -9  -1  14   14.26    3.39
   9  -1 -14   17.08    2.36
   9   1 -13  110.03    5.29
  -9   1  13  105.84    5.53
  -9  -1  13  116.81    7.85
   9  -1 -13  105.31    5.90
   9   1 -12  166.10    8.70
  -9   1  12  163.08    6.67
   9  -1 -12  150.92    6.83
   9   1 -11   66.69    5.66
  -9   1  11   58.09    4.12
  -9  -1  11   64.83    5.87
   9  -1 -11   57.06    4.07
   9   1 -10  340.71   10.83
  -9   1  10  356.36   11.03
  -9  -1  10  339.23   10.79
   9  -1 -10  338.15    9.30
   9   1  -9   46.54    3.23
  -9  -1   9   49.37    5.02
   9   1  -8    0.29    3.56
  -9   1   8    6.19    1.47
  -9  -1   8    5.07    2.21
   9  -1  -8    5.15    2.45
   9   1  -7    4.89    3.51
  -9   1   7    6.06    1.43
  -9  -1   7    1.00    3.51
   9  -1  -7    3.42    1.59
   9   1  -6   -3.74    3.28
  -9   1   6   -0.88    2.08
  -9  -1   6   -1.66    2.12
   9  -1  -6   -0.22    2.25
   9   1  -5   54.61    5.19
  -9   1   5   59.57    3.34
  -9  -1   5   59.19    3.34
   9  -1  -5   58.40    3.71
   9   1  -4  204.63    6.49
  -9   1   4  207.39    4.97
  -9  -1   4  206.03    6.49
   9  -1  -4  216.14    6.85
   9   1  -3  123.00    4.58
   9  -1  -3  110.76    4.56
   9  -1  -3  116.18    3.57
   9  -1  -3  117.61    5.18
  -9  -1   3  129.28    6.27
   9   1  -2  322.53   10.21
  -9   1   2  262.66    6.29
  -9   1   2  291.90    7.18
   9  -1  -2  273.57    6.53
   9  -1  -2  280.73    8.61
  -9  -1   2  313.33    9.74
   9   1  -1    9.12    1.87
   9   1  -1    9.41    1.19
  -9   1   1   11.65    1.65
  -9  -1   1    8.61    1.86
  -9   1   0   82.21    4.43
   9   1   0   76.14    4.48
   9  -1   0   79.35    4.58
  -9  -1   0   73.80    4.13
   9   1   1    4.23    2.35
   9   1   1    6.13    1.75
  -9   1  -1   23.24    3.14
   9   1   2  712.50   17.35
  -9   1  -2  771.04   21.60
   9   1   2  727.52   17.49
   9  -1   2  698.39   18.69
   9   1   3    4.54    2.04
  -9   1  -3    0.91    2.47
  -9  -1  -3    0.85    1.98
   9  -1   3    0.40    1.82
   9   1   4   11.52    1.42
  -9   1  -4   14.20    1.93
  -9  -1  -4   12.75    2.20
   9  -1   4   12.56    2.18
   9   1   5    8.83    2.21
  -9   1  -5    7.36    2.75
  -9  -1  -5    6.14    2.03
   9  -1   5    5.30    2.11
   9   1   6   49.44    3.41
  -9   1  -6   56.14    2.78
  -9  -1  -6   48.11    2.08
   9  -1   6   51.01    4.87
   9   1   7    4.22    1.59
  -9   1  -7    4.74    1.92
  -9  -1  -7    2.97    2.07
   9  -1   7    4.70    2.30
   9   1   8   25.15    2.16
  -9   1  -8   30.66    3.64
  -9  -1  -8   24.18    2.65
   9  -1   8   26.49    3.00
   9   1   9   23.07    2.46
  -9   1  -9   35.33    4.24
  -9  -1  -9   34.08    2.90
   9  -1   9   26.88    4.91
   9   1  10    0.85    2.86
  -9   1 -10    3.79    3.38
  -9  -1 -10    2.37    1.44
   9  -1  10   -1.25    2.70
   9   1  11    7.58    3.23
  -9   1 -11    3.12    2.24
  -9  -1 -11    1.15    2.49
   9  -1  11   10.12    4.47
   9   1  12    3.23    3.50
  -9   1 -12    4.10    2.44
  -9  -1 -12    5.93    2.72
   9  -1  12    6.26    3.15
   9   1  13   42.50    3.73
  -9   1 -13   52.09    3.76
  -9  -1 -13   48.21    4.30
   9  -1  13   51.38    6.90
   9   1  14   12.21    4.34
  -9   1 -14   11.96    2.85
  -9  -1 -14   14.25    3.36
   9  -1  14   11.89    3.76
   9   1  15   12.31    3.08
  -9   1 -15   15.30    2.97
  -9  -1 -15   13.90    3.41
   9  -1  15    4.22    6.00
   9   1  16   -3.61    4.10
  -9   1 -16    4.25    4.22
   9  -1  16   -2.12    3.54
  -9  -1 -16    1.33    3.04
   9   1  17    8.03    5.27
  -9   1 -17   12.34    5.10
  -9  -1 -17   12.91    3.69
   9  -1  17   16.02    6.45
   9   1  18   10.65    5.19
  -9   1 -18    5.01    4.91
   9  -1  18    3.74    6.47
  -9  -1 -18    7.51    3.53
   9   1  19    4.76    4.88
  -9   1 -19   -1.20    4.17
   9  -1  19   -0.12    3.92
  -9  -1 -19   -0.45    3.36
   9   1  20    6.67    5.63
  -9   1 -20    5.31    4.71
   9  -1  20   12.26    7.09
  -9  -1 -20    6.88    3.86
   9   1  21    4.81    3.94
  -9   1 -21    6.82    4.94
  -9  -1 -21    8.75    3.96
   9  -1  21    4.17    4.83
   9   1  22   10.94    6.48
  -9   1 -22   10.33    3.57
   9  -1  22    8.61    8.43
  -9  -1 -22    9.51    4.20
   9   1  23   -3.62    4.11
  -9   1 -23    7.92    3.37
  -9  -1 -23    2.72    4.37
   9  -1  23    5.30    7.31
   9   1  24    0.85    6.06
  -9   1 -24    3.46    5.22
   9  -1  24    0.34    4.98
  -9  -1 -24   -0.27    2.82
   9   3 -27    3.28    3.50
  -9   3  27    4.50    3.57
   9  -3 -27    0.40    2.86
  -9  -3  27    6.49    9.56
   9   3 -26    3.45    4.95
  -9   3  26   -0.90    3.45
   9  -3 -26    1.45    3.05
  -9  -3  26    0.32    5.42
   9   3 -25    4.56    5.19
  -9   3  25   -0.93    3.41
   9  -3 -25    0.17    3.05
  -9  -3  25   17.75    5.96
   9   3 -24   20.15    5.52
  -9   3  24   16.41    3.97
   9  -3 -24   14.91    3.66
  -9  -3  24   18.85    6.70
   9   3 -23   15.28    7.24
  -9   3  23    7.90    3.38
   9  -3 -23    6.88    3.17
  -9  -3  23    2.40    8.06
   9   3 -22    9.14    6.54
  -9   3  22    3.91    3.10
   9  -3 -22    4.18    2.90
  -9  -3  22   11.72    7.76
   9   3 -21   36.30    5.24
  -9   3  21   29.39    3.92
   9  -3 -21   29.67    3.58
  -9  -3  21   48.16    9.79
   9   3 -20   34.64    7.43
  -9   3  20   16.51    3.26
   9  -3 -20   12.90    3.11
  -9  -3  20   36.25    9.10
  -9   3  19   11.34    2.86
  -9  -3  19   16.81    8.04
   9  -3 -19   13.56    2.97
   9   3 -18    4.78    4.12
  -9   3  18   -0.10    2.54
   9  -3 -18    5.55    3.49
  -9  -3  18   17.54    7.41
  -9   3  17    7.91    2.44
  -9  -3  17   11.14    4.86
   9  -3 -17    6.66    2.54
   9   3 -16   26.63    7.09
  -9   3  16   26.17    2.59
  -9  -3  16   28.01    5.04
   9  -3 -16   20.19    2.90
   9   3 -15  300.79   12.80
  -9   3  15  288.14    8.28
  -9  -3  15  315.18   13.59
   9  -3 -15  282.45    8.78
  -9   3  14   15.03    1.98
  -9  -3  14   15.66    4.16
   9  -3 -14   10.96    2.24
   9   3 -13   19.22    3.74
  -9   3  13   16.68    1.90
  -9  -3  13   22.40    6.35
   9  -3 -13   15.45    2.24
   9   3 -12   22.60    5.22
   9  -3 -12    3.80    1.87
  -9  -3  12    9.48    5.71
   9   3 -11  437.49   15.09
  -9   3  11  414.73    9.84
  -9  -3  11  434.17   19.49
   9  -3 -11  394.29   10.51
   9   3 -10  157.90    9.75
   9  -3 -10  136.62    4.22
  -9  -3  10  154.16   10.02
   9   3  -9   32.50    3.55
   9  -3  -9   21.70    1.59
   9  -3  -9   19.35    1.97
  -9  -3   9   28.48    3.70
   9   3  -8   35.18    5.70
   9  -3  -8   32.39    2.33
  -9  -3   8   37.06    3.87
   9   3  -7  982.41   31.91
   9  -3  -7  924.40   23.47
   9  -3  -7  914.51   23.63
  -9  -3   7  975.47   35.61
   9   3  -6   54.80    5.39
   9  -3  -6   45.46    2.29
   9  -3  -6   44.13    2.29
   9  -3  -6   45.79    3.04
  -9  -3   6   50.26    3.82
   9   3  -5  344.46   10.36
   9  -3  -5  322.14    7.98
   9  -3  -5  330.08    9.51
  -9  -3   5  341.49   12.81
   9   3  -4   -1.52    2.23
  -9   3   4    1.93    1.60
   9  -3  -4   -0.72    1.72
   9  -3  -4    2.05    1.98
  -9  -3   4    6.14    2.14
   9   3  -3   37.48    4.29
  -9   3   3   34.58    1.72
  -9   3   3   33.37    3.97
   9  -3  -3   34.62    2.69
   9  -3  -3   35.43    3.93
  -9  -3   3   35.02    2.80
  -9   3   2    4.86    3.00
   9   3  -2    9.90    3.26
  -9   3   2    4.30    2.18
  -9  -3   2   10.40    2.02
   9  -3  -2    8.31    1.59
  -9   3   1  113.91    3.90
   9   3  -1  114.54    5.37
  -9   3   1  110.74    4.31
  -9  -3   1  107.78    3.82
   9  -3  -1  106.96    3.66
   9   3   0   29.64    0.97
   9   3   0   23.99    2.28
  -9   3   0   26.83    2.07
  -9   3   0   28.33    2.35
   9  -3   0   34.80    3.59
  -9  -3   0   29.73    3.08
  -9   3  -1    1.93    2.62
   9   3   1    1.38    1.50
   9  -3   1    0.07    1.98
  -9  -3  -1    2.76    2.02
  -9   3  -2   87.85    4.73
   9   3   2   79.00    4.07
   9  -3   2   86.12    3.97
  -9  -3  -2   82.75    3.67
  -9   3  -3  117.98    6.18
   9   3   3  111.33    4.43
   9  -3   3  111.60    6.57
  -9  -3  -3  107.48    2.95
   9   3   4    0.71    1.44
  -9   3  -4    3.12    2.06
   9   3   4   -1.03    1.75
   9  -3   4    0.72    2.31
   9   3   5    8.78    1.63
  -9   3  -5    6.19    3.69
   9   3   5    7.44    1.85
   9  -3   5    6.73    4.10
   9   3   6  233.10    5.92
  -9   3  -6  257.74   10.67
   9   3   6  236.71    6.48
   9  -3   6  242.80   11.82
   9   3   7   60.62    2.75
  -9   3  -7   62.89    4.12
   9   3   7   61.81    2.85
   9  -3   7   62.72    4.72
   9   3   8   55.39    2.94
  -9   3  -8   61.80    4.07
   9   3   8   56.43    2.77
   9  -3   8   53.58    6.78
   9   3   9    0.40    1.81
  -9   3  -9    0.98    2.63
   9  -3   9    0.37    3.10
   9   3  10  105.77    4.36
  -9   3 -10  116.36    5.64
   9  -3  10  102.03    9.43
   9   3  11   72.49    4.03
  -9   3 -11   72.06    4.88
  -9  -3 -11   71.25    3.07
   9  -3  11   77.06    8.76
   9   3  12    2.78    2.38
  -9   3 -12   -0.24    2.89
  -9  -3 -12    0.21    1.70
   9  -3  12   -5.37    3.61
   9   3  13    2.82    2.48
  -9   3 -13    0.27    2.93
  -9  -3 -13   -3.35    1.80
   9  -3  13    3.77    5.53
   9   3  14    9.68    3.05
  -9   3 -14   13.67    3.56
  -9  -3 -14    9.05    2.13
   9  -3  14    2.25    6.80
   9   3  15    7.89    3.07
  -9   3 -15    6.16    3.34
  -9  -3 -15    4.02    2.18
   9  -3  15    4.13    4.48
   9   3  16    2.22    2.20
  -9   3 -16    0.86    3.30
   9  -3  16   -4.95    6.88
  -9  -3 -16    4.46    2.15
   9   3  17   -0.45    3.41
  -9   3 -17    4.03    5.27
  -9  -3 -17    3.71    2.22
   9  -3  17    4.69    7.14
   9   3  18   36.10    4.94
  -9   3 -18   36.45    7.31
   9  -3  18   44.81    6.64
  -9  -3 -18   42.91    3.40
   9   3  19    2.11    4.20
  -9   3 -19    7.23    5.65
   9  -3  19   19.17    8.07
  -9  -3 -19    8.36    2.63
   9   3  20    1.84    3.92
  -9   3 -20   -3.23    5.49
  -9  -3 -20   -0.79    2.53
   9  -3  20   14.81    7.75
   9   3  21   32.40    5.78
  -9   3 -21   39.08    5.60
   9  -3  21   42.43    7.41
  -9  -3 -21   37.32    3.89
   9   3  22   -3.12    4.66
  -9   3 -22    5.74    2.97
   9  -3  22   -7.46    9.69
  -9  -3 -22    5.10    2.92
   9   3  23   13.34    5.32
  -9   3 -23   10.50    3.58
   9  -3  23   29.92   11.19
  -9  -3 -23   21.11    3.53
   9   3  24    3.08    4.50
  -9   3 -24   -5.91    4.49
   9  -3  24    0.95    5.65
  -9  -3 -24    0.20    2.90
   9   5 -25    5.28    9.15
  -9  -5  25   18.13   10.40
   9   5 -24   13.31    9.22
  -9  -5  24   18.02   10.86
   9   5 -23   22.04    6.26
  -9  -5  23   22.57   11.33
   9   5 -22    7.67    7.06
  -9  -5  22  -16.09    8.96
   9   5 -21   21.59    9.20
  -9  -5  21   38.58    7.54
   9   5 -20   27.29    6.31
  -9  -5  20   28.44    6.95
   9   5 -19   48.80    6.66
  -9  -5  19   41.56    7.41
   9   5 -18    5.60    7.45
  -9  -5  18    8.20    5.58
   9   5 -17    2.08    7.32
  -9  -5  17  -11.98    5.22
   9   5 -16    6.85    4.42
  -9  -5  16   -1.14    4.93
   9   5 -15    2.04    6.55
  -9  -5  15   -6.74    4.74
   9   5 -14  117.16    9.99
  -9  -5  14   21.42    6.09
   9   5 -13    7.23    4.02
   9  -5 -13    3.32    0.66
  -9  -5  13    2.11    4.37
   9   5 -12    5.95    3.83
   9  -5 -12    4.56    0.92
   9  -5 -12    4.24    1.03
  -9  -5  12    1.08    4.25
   9   5 -11    7.18    5.60
   9  -5 -11    5.89    1.14
   9  -5 -11    3.70    1.31
  -9  -5  11   12.90    4.07
   9   5 -10    9.44    3.87
   9  -5 -10   11.73    1.21
   9  -5 -10   12.48    1.25
   9  -5 -10   12.06    3.06
  -9  -5  10    5.73    6.27
   9   5  -9   69.71    5.19
   9  -5  -9   60.50    2.34
   9  -5  -9   60.56    2.13
   9  -5  -9   47.43    6.12
  -9  -5   9  106.35    8.88
   9   5  -8   19.00    5.60
   9  -5  -8   18.26    2.33
   9  -5  -8   20.26    1.57
   9  -5  -8   13.23    4.62
  -9  -5   8   11.60    5.83
   9   5  -7   13.31    3.16
   9  -5  -7   10.60    1.93
   9  -5  -7    8.05    2.80
  -9  -5   7   13.67    3.41
   9   5  -6    2.97    2.95
  -9   5   6    4.81    1.52
   9  -5  -6    0.26    1.97
   9  -5  -6    6.01    2.44
  -9  -5   6    2.60    4.52
   9   5  -5    1.98    4.20
  -9   5   5    2.16    1.63
   9  -5  -5    1.52    2.16
   9  -5  -5    1.16    3.60
  -9  -5   5    4.93    4.35
   9   5  -4   17.49    3.02
  -9   5   4   14.74    2.75
   9  -5  -4   11.79    1.87
  -9  -5   4   21.14    3.10
  -9   5   3  112.27    4.95
   9   5  -3  122.89    6.93
  -9   5   3  106.18    4.41
  -9  -5   3  115.44    6.76
   9  -5  -3   96.76    5.31
  -9   5   2  150.16    5.59
   9   5  -2  160.91    7.75
  -9   5   2  148.72    5.70
  -9  -5   2  153.66    7.56
   9  -5  -2  143.97    6.70
   9   5  -1   -1.92    1.44
   9   5  -1    1.53    3.00
  -9   5   1    3.85    1.62
   9  -5  -1   -3.19    3.10
  -9  -5   1   -0.60    1.90
   9   5   0   11.11    1.58
   9   5   0   15.45    3.32
  -9   5   0   14.51    3.16
  -9   5   0    9.10    4.07
   9  -5   0   12.34    2.63
  -9  -5   0    7.33    2.05
  -9   5  -1   15.04    2.41
   9   5   1   12.42    2.02
   9  -5   1   26.25    4.21
  -9  -5  -1   12.15    2.00
  -9   5  -2  131.76    6.73
   9   5   2  117.38    5.60
   9  -5   2  122.95    8.05
  -9  -5  -2  115.30    5.09
  -9   5  -3   59.73    5.37
   9   5   3   50.63    2.62
   9  -5   3   49.91    4.17
  -9  -5  -3   46.33    3.13
  -9   5  -4   18.50    2.86
   9   5   4   14.47    2.56
   9  -5   4   16.26    3.48
  -9  -5  -4   14.95    2.11
  -9   5  -5  167.84    6.59
   9   5   5  161.19    5.42
   9  -5   5  161.21   10.28
  -9  -5  -5  145.91    4.54
   9   5   6   14.18    2.11
  -9   5  -6   22.65    4.84
   9   5   6   15.50    2.17
   9  -5   6   13.04    5.93
  -9  -5  -6   11.26    1.96
   9   5   7    4.77    1.79
  -9   5  -7    6.59    4.57
   9   5   7    2.21    1.77
   9  -5   7    3.13    3.73
  -9  -5  -7    5.23    1.98
   9   5   8    1.14    1.65
  -9   5  -8    8.55    4.51
   9   5   8    0.58    2.04
   9  -5   8    3.48    3.80
   9   5   9    1.96    1.33
  -9   5  -9    9.05    4.96
   9   5   9    2.72    1.44
   9  -5   9    4.10    6.11
   9   5  10   39.94    2.07
  -9   5 -10   46.29    6.91
   9   5  10   40.91    2.15
   9  -5  10   38.55    8.88
   9   5  11    2.09    1.47
  -9   5 -11    5.45    5.68
   9   5  11    5.72    1.86
   9  -5  11    2.51    4.51
   9   5  12    8.40    2.15
  -9   5 -12   15.27    6.14
   9   5  12    7.48    1.41
   9  -5  12    6.32    4.82
  -9   5 -13   14.66    6.90
   9   5  13   19.06    2.20
   9  -5  13   17.21    8.41
   9   5  14   32.07    2.86
  -9   5 -14   55.26    8.01
   9  -5  14   50.89    9.90
   9   5  15   49.66    3.25
  -9   5 -15   50.82    9.10
   9   5  15   49.46    2.23
   9  -5  15   55.33    7.61
   9   5  16   58.20    2.51
   9   5  16   59.73    3.07
  -9   5 -16   82.80    7.11
   9  -5  16   75.22    8.77
   9   5  17   13.12    2.02
   9   5  17   10.31    2.09
  -9   5 -17   16.35    4.94
   9  -5  17   16.45    9.51
   9   5  18    9.12    1.60
   9   5  18    7.26    2.06
  -9   5 -18   13.68    4.62
   9  -5  18    4.49    9.79
   9   5  19   -0.47    1.33
   9   5  19   -1.41    2.41
  -9   5 -19    2.90    4.13
   9  -5  19    8.30    5.76
   9   5  20    4.44    1.50
   9   5  20    4.17    2.06
  -9   5 -20   13.54    4.56
   9  -5  20    9.97    6.45
  -9   5 -21   10.71    7.54
   9  -5  21    8.03   10.83
  -9   5 -22    3.29    6.63
   9  -5  22   -3.02    6.21
   9   7 -23   23.36   10.68
  -9  -7  23   23.18   12.85
   9   7 -22    0.90    8.81
  -9  -7  22    4.39   10.55
   9   7 -21    6.83    5.81
  -9  -7  21   -7.69   10.22
   9   7 -20    6.37    5.88
  -9  -7  20   10.30   10.82
   9   7 -19    4.55    7.87
  -9  -7  19   -2.09    6.14
   9   7 -18    9.38    8.26
  -9  -7  18    3.70    6.11
   9   7 -17   -1.18    5.07
   9  -7 -17   -1.79    3.38
  -9  -7  17    3.61    5.73
   9   7 -16    4.27    5.01
   9  -7 -16   -3.95    5.35
  -9  -7  16   -2.88    5.45
   9   7 -15   38.39    9.32
   9  -7 -15   25.80    6.67
  -9  -7  15   37.37    6.68
   9   7 -14    2.91    6.77
   9  -7 -14   -2.85    3.33
  -9  -7  14    1.54    5.09
   9   7 -13    1.54    4.25
   9  -7 -13    1.54    5.07
  -9  -7  13   -1.82    4.80
   9   7 -12    1.51    4.16
   9  -7 -12   -4.99    4.94
  -9  -7  12    2.52    7.22
   9   7 -11   17.70    6.94
   9  -7 -11    4.22    3.43
  -9  -7  11   14.16    7.46
   9   7 -10    0.70    6.04
   9  -7 -10   -0.17    1.16
   9  -7 -10    0.85    0.96
   9  -7 -10   -3.56    4.71
  -9  -7  10    2.23    6.65
   9   7  -9    7.92    5.93
   9  -7  -9    1.14    1.63
   9  -7  -9    0.63    1.24
   9  -7  -9   -3.87    3.08
  -9  -7   9   12.67    6.65
   9   7  -8    4.86    3.58
  -9   7   8    1.93    1.42
   9  -7  -8    0.73    2.08
   9  -7  -8    0.34    4.74
  -9  -7   8    4.86    3.94
  -9   7   7   57.21    2.70
   9   7  -7   68.44    5.27
   9  -7  -7   49.91    3.68
  -9  -7   7   63.89    5.88
  -9   7   6    1.08    1.92
   9   7  -6    5.80    4.97
   9  -7  -6    4.13    2.59
  -9  -7   6    2.11    5.63
  -9   7   5   13.92    2.41
   9   7  -5    6.39    5.24
   9  -7  -5   12.01    3.20
  -9  -7   5   14.95    5.75
  -9   7   4   20.06    3.33
   9   7  -4   29.23    5.57
  -9   7   4   16.75    2.89
  -9  -7   4   20.00    3.69
   9  -7  -4   18.41    3.81
  -9   7   3   16.03    4.99
   9   7  -3   22.57    3.31
  -9   7   3   20.56    3.12
  -9  -7   3   12.05    5.34
   9  -7  -3   15.87    4.07
   9   7  -2    3.18    2.46
   9   7  -2    2.59    2.69
  -9   7   2    2.18    1.85
  -9   7   2   14.70    4.60
   9  -7  -2   -3.13    3.79
  -9  -7   2   -5.48    2.66
   9   7  -1   54.22    3.59
   9   7  -1   48.58    5.58
  -9   7   1   54.95    4.64
  -9   7   1   49.04    4.15
   9  -7  -1   42.41    6.11
  -9  -7   1   51.01    5.47
   9   7   0    0.85    2.12
   9   7   0   -0.46    3.39
  -9   7   0    2.40    2.01
  -9   7   0   -4.65    2.70
   9  -7   0   -9.26    4.31
  -9  -7   0    5.50    3.43
  -9   7  -1   15.10    5.04
   9   7   1   13.53    3.88
  -9   7  -1   16.34    3.93
  -9  -7  -1   15.27    2.59
   9  -7   1   24.29    5.50
  -9   7  -2   -2.08    3.00
   9   7   2    5.31    3.13
  -9   7  -2    4.07    3.87
  -9  -7  -2    6.73    2.01
   9  -7   2    5.88    5.19
  -9   7  -3    2.53    2.67
   9   7   3    4.28    2.97
   9  -7   3    8.03    3.54
  -9  -7  -3    6.24    2.67
  -9   7  -4    0.39    2.65
   9   7   4    0.81    2.41
   9  -7   4   -3.70    3.55
  -9  -7  -4    1.04    2.16
  -9   7  -5   35.71    4.02
   9   7   5   30.50    3.05
   9  -7   5   23.42    5.09
  -9  -7  -5   27.31    2.61
  -9   7  -6   39.28    6.39
   9   7   6   31.27    2.83
   9  -7   6   35.03    5.37
  -9  -7  -6   30.55    2.23
   9   7   7   16.12    1.73
  -9   7  -7   29.48    6.01
   9   7   7   12.75    2.22
   9  -7   7   13.90    7.57
   9   7   8   19.92    1.58
  -9   7  -8   19.35    6.37
   9   7   8   19.00    2.53
   9  -7   8   29.05    8.19
  -9  -7  -8   11.29    3.00
   9   7   9   12.39    1.16
  -9   7  -9   12.13    6.18
   9   7   9   11.92    1.41
   9  -7   9    8.36    7.97
  -9  -7  -9   11.79    2.98
  -9   7 -10   33.43    8.18
   9  -7  10   38.22    6.56
  -9  -7 -10   34.94    3.70
  -9   7 -11   37.14    7.44
   9  -7  11   22.66    6.19
  -9  -7 -11   17.73    3.51
  -9   7 -12    9.66    6.72
   9  -7  12    5.66    5.55
  -9  -7 -12    2.57    1.93
  -9   7 -13    1.88    6.59
   9  -7  13   -0.47    8.54
  -9  -7 -13    3.24    3.21
  -9   7 -14    3.77    6.93
   9  -7  14   -4.50    9.23
  -9  -7 -14    2.85    2.29
  -9   7 -15   15.12    7.47
   9  -7  15   -1.28    6.39
  -9   7 -16   11.47    8.20
   9  -7  16   16.14    7.52
  -9   7 -17   40.05    6.83
   9  -7  17   34.72    8.94
  -9   7 -18   -1.62    5.22
   9  -7  18    4.00   10.22
  -9   7 -19    9.39    5.22
   9  -7  19   -6.56   11.11
  -9   7 -20   -1.34    5.42
   9  -7  20   -2.74    7.07
   9   9 -19    5.24   10.09
   9  -9 -19   12.54    4.54
  -9  -9  19   15.43   11.98
   9   9 -18    0.34    5.77
   9  -9 -18   -1.33    3.89
  -9  -9  18   -7.01   10.14
   9   9 -17    5.09    5.90
   9  -9 -17    5.77    6.23
  -9  -9  17   17.40   10.06
   9   9 -16   10.05    5.62
   9  -9 -16    6.62    6.08
  -9  -9  16    4.27   10.71
   9   9 -15    1.06    7.68
   9  -9 -15    2.69    3.67
  -9  -9  15    0.25    9.20
   9   9 -14    9.21    7.99
   9  -9 -14    2.29    3.56
  -9  -9  14  -10.24    8.66
   9   9 -13   -0.34    7.49
   9  -9 -13   -2.63    4.96
  -9  -9  13    6.52    7.77
   9   9 -12    1.03    4.68
   9  -9 -12    0.65    3.45
  -9  -9  12    7.37    7.69
   9   9 -11    3.07    4.71
  -9  -9  11   11.48    5.30
   9   9 -10    4.46    4.37
   9  -9 -10    1.44    1.84
   9  -9 -10    2.34    1.36
  -9  -9  10    9.55    4.60
   9   9  -9   10.08    6.38
   9  -9  -9    1.94    2.11
  -9  -9   9   10.42    4.85
   9   9  -8   10.58    6.68
  -9   9   8   13.56    1.90
   9  -9  -8    8.71    2.83
  -9  -9   8    7.71    7.53
   9   9  -7    3.70    6.33
  -9   9   7    9.95    2.72
   9  -9  -7    8.18    3.18
  -9  -9   7    1.55    7.18
   9   9  -6   15.73    6.73
  -9   9   6   20.19    2.61
   9  -9  -6   13.23    2.57
  -9  -9   6   20.28    7.38
   9   9  -5   16.19    6.57
  -9   9   5   18.96    2.95
   9  -9  -5   15.11    4.30
  -9  -9   5   18.06    4.76
   9   9  -4  -14.09    5.46
  -9   9   4   -1.82    2.78
   9   9  -4   -1.52    2.19
   9  -9  -4   -2.26    4.02
  -9  -9   4    8.87    5.81
   9   9  -3   33.80    6.47
  -9   9   3   24.68    4.22
   9   9  -3   27.40    2.80
  -9   9   3   26.10    3.81
  -9  -9   3   26.81    6.44
   9  -9  -3   21.40    3.63
   9   9  -2   57.01    7.06
  -9   9   2   54.68    5.08
   9   9  -2   53.50    4.71
  -9   9   2   56.52    5.14
  -9  -9   2   49.60    5.04
   9  -9  -2   33.13    4.80
   9   9  -1    9.82    4.90
  -9   9   1    9.35    5.47
   9   9  -1    6.15    3.16
  -9   9   1   10.04    3.89
  -9  -9   1    4.12    4.80
   9  -9  -1    4.27    5.42
   9   9   0    2.98    4.08
  -9   9   0    0.38    3.22
   9   9   0    2.04    2.85
  -9   9   0    1.39    4.01
  -9  -9   0    0.04    3.81
   9  -9   0   -1.82    5.02
   9   9   1   17.80    4.43
  -9   9  -1   12.13    3.26
  -9   9  -1   28.47    6.14
   9  -9   1   14.66    6.51
  -9  -9  -1   13.15    3.01
   9   9   2   76.66    6.26
  -9   9  -2   81.96    7.71
  -9   9  -2   88.13    6.11
   9  -9   2   80.70    9.79
  -9  -9  -2   68.99    6.02
   9   9   3   13.52    3.87
  -9   9  -3   20.73    5.35
  -9   9  -3   12.03    6.23
   9  -9   3   14.99    7.32
  -9  -9  -3   16.55    3.61
   9   9   4    4.79    2.96
  -9   9  -4    2.46    5.19
  -9   9  -4   -0.76    3.59
   9  -9   4    6.57    6.81
  -9  -9  -4    3.68    2.67
   9   9   5    8.15    3.05
  -9   9  -5   10.91    3.62
   9  -9   5   15.55    7.75
  -9  -9  -5    7.46    3.38
   9   9   6   12.57    2.77
  -9   9  -6   10.85    3.94
   9  -9   6   22.11    5.38
  -9  -9  -6   12.01    2.17
   9   9   7   44.24    3.87
  -9   9  -7   51.86    5.45
   9  -9   7   48.02    6.87
   9   9   8   28.35    1.67
   9   9   8   26.88    2.53
  -9   9  -8   33.09    5.20
   9  -9   8   32.93    6.48
  -9   9  -9   -5.37    4.11
   9  -9   9    2.41    5.21
  -9   9 -10   -2.36    4.53
   9  -9  10   -7.17    5.57
  -9   9 -11   -4.10    4.57
   9  -9  11   11.83    8.56
  -9   9 -12    2.07    4.50
   9  -9  12    9.03    9.21
  -9   9 -13    3.76    4.73
   9  -9  13    2.58    9.81
  -9  -9 -13    4.22    2.41
  -9   9 -14   -0.89    4.69
   9  -9  14   -0.75    9.80
  -9  -9 -14   -0.49    3.53
  -9   9 -15    0.08    5.47
   9  -9  15   16.80    6.80
  -9  -9 -15    2.13    2.59
  -9   9 -16   -0.98    5.09
   9  -9  16    6.90    7.08
  -9  -9 -16   -2.69    3.74
   9  11 -12    1.63    8.38
  -9 -11  12    0.87    8.94
   9  11 -11    5.07    8.49
  -9 -11  11   -8.89    8.59
   9  11 -10    1.75    5.55
  -9 -11  10    4.20    8.18
   9  11  -9    2.34    5.44
  -9 -11   9   12.56    8.06
   9  11  -8    3.38    4.73
  -9  11   8    1.37    1.98
   9 -11  -8    1.52    2.77
  -9 -11   8   -3.90    4.90
   9  11  -7    1.44    4.50
  -9  11   7    5.11    2.45
   9  11  -7    3.59    3.25
   9 -11  -7    5.01    3.53
  -9 -11   7    7.72    4.80
   9  11  -6    3.28    4.38
  -9  11   6    4.91    2.62
   9  11  -6    3.57    4.70
   9 -11  -6    4.79    4.04
  -9 -11   6    5.44    6.92
   9  11  -5    2.70    4.22
  -9  11   5   -0.04    2.90
   9  11  -5    2.51    4.37
   9 -11  -5    3.26    4.43
  -9 -11   5    2.35    6.18
   9  11  -4    0.90    3.94
  -9  11   4   -2.79    3.04
   9  11  -4   -0.96    4.19
   9 -11  -4    0.30    4.74
  -9 -11   4    1.34    4.22
   9  11  -3    0.46    3.83
  -9  11   3    2.98    3.46
   9  11  -3    2.05    4.21
   9 -11  -3    3.99    5.25
  -9 -11   3    2.53    6.09
   9  11  -2    3.12    3.64
  -9  11   2    2.30    4.30
   9  11  -2    6.60    3.65
  -9  11   2    4.72    3.68
  -9 -11   2   -4.52    5.89
   9 -11  -2    1.59    3.71
   9  11  -1   -0.63    5.13
  -9  11   1   -8.46    5.84
   9  11  -1    3.27    2.34
  -9  11   1   -2.49    4.23
  -9 -11   1   -0.98    5.37
   9 -11  -1    4.20    3.93
   9  11   0   -6.85    4.69
  -9  11   0   -0.74    3.00
  -9  11   0   -5.59    3.89
   9 -11   0    6.49    6.43
  -9 -11   0   -3.11    4.96
   9  11   1    6.69    4.45
  -9  11  -1    3.99    5.09
  -9  11  -1    7.62    6.43
   9 -11   1    8.78    7.30
  -9 -11  -1    5.32    4.66
   9  11   2   -3.05    3.75
  -9  11  -2    0.57    5.32
  -9  11  -2    0.86    4.05
   9 -11   2    2.69    6.37
  -9 -11  -2   -1.02    3.92
   9  11   3    0.16    3.67
  -9  11  -3    7.55    3.74
  -9  11  -3    3.59    6.35
   9 -11   3    2.13    6.90
  -9 -11  -3    1.23    2.40
   9  11   4    6.32    3.68
  -9  11  -4    0.84    3.79
  -9  11  -4    7.24    4.40
   9 -11   4    2.57    7.40
  -9 -11  -4    0.29    3.25
   9  11   5    4.97    3.01
  -9  11  -5    3.94    3.86
  -9  11  -5   -5.65    6.81
   9 -11   5    2.24    7.57
  -9 -11  -5   -0.88    2.76
   9  11   6    0.29    2.48
  -9  11  -6    3.64    6.99
  -9  11  -6    9.73    6.59
   9 -11   6   -0.55    7.74
  -9  11  -7   28.04    5.63
  -9  11  -7   16.71    8.48
   9 -11   7   16.63    9.94
  -9  11  -8    6.27    7.89
   9 -11   8    3.87    9.02
  -9  11  -9    1.10    8.20
   9 -11   9    8.52    9.42
  10   0 -28    0.40    6.19
 -10   0  28    2.62    4.25
  10   0 -27    3.02    5.57
 -10   0  27   -3.08    4.05
  10   0 -26   34.93    4.61
 -10   0  26   12.23    8.13
  10   0 -25    6.00    5.26
 -10   0  25    1.95    6.10
  10   0 -24   -1.61    3.34
 -10   0  24   -2.31    5.72
  10   0 -23    2.55    4.81
 -10   0  23   -4.67    5.65
  10   0 -22   27.61    4.00
 -10   0  22    8.22    7.13
  10   0 -21    4.40    4.81
 -10   0  21    2.63    5.28
  10   0 -20    2.72    3.02
 -10   0  20    0.78    5.03
  10   0 -19    0.04    4.37
 -10   0  19    2.35    4.68
  10   0 -18    9.82    3.19
 -10   0  18    5.78    5.31
  10   0 -17    0.15    3.86
 -10   0  17    2.68    4.39
  10   0 -16   65.13    4.33
 -10   0  16   58.83    6.66
  10   0 -15   -0.96    3.64
 -10   0  15    1.79    3.80
  10   0 -14   85.16    6.21
 -10   0  14   85.71    6.57
  10   0 -13   -3.25    2.29
 -10   0  13   -0.70    2.34
  10   0 -12   13.05    2.49
 -10   0  12   11.82    3.69
  10   0 -11    6.55    3.54
 -10   0  11   12.80    3.38
  10   0 -10    0.90    3.08
 -10   0  10    0.55    1.93
  10   0  -9   -2.01    3.00
 -10   0   9    5.16    2.92
  10   0  -8   58.62    4.63
 -10   0   8   59.69    4.60
  10   0  -7   -2.20    1.82
 -10   0   7    2.61    1.72
  10   0  -6  374.38   10.21
 -10   0   6  367.64    9.69
  10   0  -5    2.60    2.79
 -10   0   5   -0.84    1.65
  10   0  -4  656.33   17.43
 -10   0   4  659.69   19.40
  10   0  -3    2.47    3.13
 -10   0   3   -0.93    2.73
  10   0  -2   45.05    2.87
  10   0  -2   45.78    1.92
 -10   0   2   45.86    2.75
  10   0  -1    2.82    2.99
  10   0  -1    7.67    3.31
  10   0  -1    6.01    2.02
 -10   0   1    3.23    2.09
  10   0   0 9635.53  678.90
 -10   0   0 9999.00  683.49
  10   0   1   -3.13    1.65
 -10   0  -1   -3.38    1.62
  10   0   2 2361.93   88.49
 -10   0  -2 2477.49   86.62
  10   0   3    2.31    2.46
 -10   0  -3    0.06    1.43
  10   0   4   49.90    2.60
 -10   0  -4   51.91    3.42
  10   0   5   -0.91    1.65
 -10   0  -5    1.67    2.16
  10   0   6   43.88    2.80
 -10   0  -6   43.75    3.53
  10   0   7    2.28    2.93
 -10   0  -7    0.68    1.53
  10   0   8   64.42    5.23
 -10   0  -8   62.10    4.27
  10   0   9   -1.66    3.36
 -10   0  -9   -1.82    1.72
  10   0  10  207.64    8.09
 -10   0 -10  205.80    6.68
  10   0  11    4.68    3.92
 -10   0 -11    0.32    2.88
  10   0  12   69.04    6.93
 -10   0 -12   75.39    5.46
  10   0  13    1.41    2.79
 -10   0 -13   -0.12    2.97
  10   0  14   67.89    7.21
 -10   0 -14   65.09    5.55
  10   0  15   -0.55    3.05
 -10   0 -15    1.21    3.55
  10   0  16   10.88    5.29
 -10   0 -16    1.48    3.83
  10   0  17   -2.85    3.28
 -10   0 -17    2.93    3.63
  10   0  18    6.25    5.58
 -10   0 -18    1.11    3.78
  10   0  19   -7.59    5.67
 -10   0 -19    1.34    3.88
  10   0  20   -4.06    6.04
 -10   0 -20    3.03    3.92
  10   0  21    4.76    6.65
 -10   0 -21    5.06    2.89
  10   0  22    7.67    4.81
 -10   0 -22    8.38    3.20
  10   0  23   -5.68    6.90
 -10   0 -23   -0.91    4.64
  10   0  24    5.31    4.87
 -10   0 -24    8.54    5.12
  10   2 -27   -1.94    3.13
 -10   2  27    4.72    3.18
  10  -2 -27    3.49    4.28
 -10  -2  27   -2.25    8.58
  10   2 -26    2.25    6.83
 -10   2  26    0.28    4.42
  10  -2 -26    1.72    2.73
 -10  -2  26    7.83    8.26
  10   2 -25    4.69    4.46
 -10   2  25    0.46    4.45
  10  -2 -25    9.31    4.18
 -10  -2  25   12.11    8.33
  10   2 -24   -9.02    6.13
 -10   2  24    1.01    4.05
  10  -2 -24    3.28    2.55
 -10  -2  24    2.19    7.87
  10   2 -23    2.71    6.11
 -10   2  23   -3.47    4.00
  10  -2 -23   -0.98    3.79
 -10  -2  23   -0.98    6.88
  10   2 -22   28.06    4.90
 -10   2  22   18.42    4.96
  10  -2 -22   24.00    3.05
 -10  -2  22   19.71    5.73
  10   2 -21    7.62    7.31
 -10   2  21   20.89    4.51
  10  -2 -21   24.12    4.35
 -10  -2  21   28.24    5.35
  10   2 -20   64.96    5.62
 -10   2  20   69.46    5.82
  10  -2 -20   57.02    5.63
 -10  -2  20   68.84    6.61
  10   2 -19   70.78    9.20
 -10   2  19   56.87    5.70
 -10  -2  19   69.07    6.47
  10  -2 -19   52.42    5.56
  10   2 -18   17.02    6.49
 -10   2  18    9.17    2.39
 -10  -2  18   12.52    4.35
  10  -2 -18    9.37    3.61
  10   2 -17   17.25    4.08
 -10   2  17   14.84    3.61
  10  -2 -17   14.51    3.68
 -10  -2  17   21.34    4.34
  10   2 -16    6.57    5.91
 -10   2  16    7.34    3.13
  10  -2 -16    6.30    3.15
 -10  -2  16   -1.97    3.77
  10   2 -15   -3.02    3.02
 -10   2  15    2.22    2.54
 -10  -2  15   -2.11    3.41
  10  -2 -15    4.53    1.79
  10   2 -14    4.45    4.87
 -10   2  14    2.44    2.59
 -10  -2  14    2.68    3.36
  10  -2 -14    8.22    1.90
  10   2 -13   21.43    3.66
 -10   2  13   19.97    2.72
 -10  -2  13   22.76    3.89
  10  -2 -13   22.34    2.11
  10   2 -12   97.26    7.68
 -10   2  12   78.08    4.27
 -10  -2  12   98.47    7.92
  10  -2 -12   78.13    4.45
  10   2 -11  120.97    5.91
 -10   2  11  115.67    4.51
 -10  -2  11  119.93    8.48
  10  -2 -11  114.33    5.15
  10   2 -10  136.61    6.12
 -10   2  10  130.44    4.61
 -10  -2  10  137.88    6.29
  10  -2 -10  126.68    5.19
  10   2  -9  180.03    9.38
 -10   2   9  179.34    5.40
 -10  -2   9  186.94    7.20
  10  -2  -9  171.43    6.12
  10   2  -8   38.65    3.50
 -10   2   8   38.06    1.81
 -10  -2   8   44.42    5.36
  10  -2  -8   38.44    3.02
  10   2  -7  117.26    5.19
 -10   2   7  115.57    3.10
 -10  -2   7  118.37    5.12
  10  -2  -7  121.94    4.32
  10   2  -6   52.39    5.34
  10  -2  -6   48.70    2.63
  10  -2  -6   50.72    2.94
 -10  -2   6   61.08    5.16
  10   2  -5    4.74    3.88
  10  -2  -5    8.41    1.89
  10  -2  -5    5.76    2.11
  10  -2  -5    6.61    2.05
 -10  -2   5    7.37    3.60
  10   2  -4   -0.01    3.59
  10  -2  -4    4.35    1.97
  10  -2  -4    5.03    1.30
  10  -2  -4    7.90    1.89
 -10  -2   4    5.93    2.26
  10   2  -3   48.78    4.48
 -10   2   3   49.44    2.94
  10  -2  -3   47.63    2.16
  10  -2  -3   53.95    4.05
 -10  -2   3   49.34    3.07
  10   2  -2  116.86    5.82
 -10   2   2  106.07    3.16
 -10   2   2  107.91    3.66
  10  -2  -2  106.76    3.40
  10  -2  -2  105.74    3.82
 -10  -2   2  111.18    3.96
 -10   2   1   27.60    1.95
  10   2  -1   31.28    3.68
  10  -2  -1   23.07    2.09
 -10  -2   1   27.76    3.33
 -10   2   0   84.84    3.21
  10   2   0   81.49    4.61
 -10   2   0   86.75    2.99
 -10  -2   0   85.83    3.09
  10  -2   0   84.23    3.33
 -10   2  -1   14.94    1.86
  10   2   1   12.65    2.55
  10  -2   1   10.73    2.13
 -10  -2  -1   11.42    2.48
  10   2   2   71.86    2.44
 -10   2  -2   74.55    4.38
  10   2   2   68.23    2.69
  10  -2   2   74.14    5.01
  10   2   3    3.83    1.85
 -10   2  -3    4.82    1.85
  10   2   3    3.79    1.32
  10  -2   3    3.48    3.31
  10   2   4    3.64    1.21
 -10   2  -4    2.93    3.00
  10   2   4    2.92    1.24
  10  -2   4    3.25    2.13
 -10   2  -5    5.05    1.95
  10   2   5    1.26    1.16
  10  -2   5    0.42    3.56
  10   2   6   30.60    1.82
 -10   2  -6   35.37    4.17
 -10  -2  -6   33.20    1.69
  10  -2   6   38.38    4.90
  10   2   7   76.01    3.92
 -10   2  -7   90.10    5.86
 -10  -2  -7   79.84    3.41
  10  -2   7   88.90    4.79
  10   2   8  150.71    5.59
 -10   2  -8  160.60    5.96
 -10  -2  -8  147.39    4.98
  10  -2   8  146.15    8.84
  10   2   9   11.02    2.74
 -10   2  -9    9.64    2.55
 -10  -2  -9    9.27    1.42
  10  -2   9   10.25    3.23
  10   2  10    2.05    2.59
 -10   2 -10   -0.74    2.38
 -10  -2 -10    0.92    2.01
  10  -2  10    2.81    4.52
  10   2  11   13.04    3.22
 -10   2 -11   14.56    2.92
 -10  -2 -11   10.58    2.53
  10  -2  11   15.25    3.73
  10   2  12   37.91    4.45
 -10   2 -12   44.26    3.90
 -10  -2 -12   43.39    3.44
  10  -2  12   42.37    7.28
  10   2  13   16.46    3.92
 -10   2 -13   22.69    3.44
 -10  -2 -13   20.40    2.95
  10  -2  13   20.28    6.65
  10   2  14   19.11    2.95
 -10   2 -14   23.77    3.60
 -10  -2 -14   24.66    3.19
  10  -2  14   25.20    4.72
  10   2  15   10.75    4.10
 -10   2 -15    9.11    3.43
 -10  -2 -15   11.39    3.01
  10  -2  15   13.16    6.78
  10   2  16   -0.63    3.77
 -10   2 -16   -1.77    2.90
 -10  -2 -16    1.12    2.58
  10  -2  16   -2.42    3.95
  10   2  17    4.07    4.49
 -10   2 -17    8.86    3.14
 -10  -2 -17    5.89    3.01
  10  -2  17   10.19    6.95
  10   2  18    1.75    4.38
 -10   2 -18    1.18    3.05
 -10  -2 -18    2.70    1.88
  10  -2  18   -2.89    6.83
  10   2  19   23.06    3.92
 -10   2 -19   22.96    6.33
 -10  -2 -19   24.59    2.56
  10  -2  19   19.34    5.93
  10   2  20   32.19    6.56
 -10   2 -20   33.46    7.22
  10  -2  20   30.98   10.61
 -10  -2 -20   41.60    4.45
  10   2  21   12.00    3.82
 -10   2 -21    9.40    6.14
 -10  -2 -21   17.59    3.92
  10  -2  21   12.02    9.40
  10   2  22   14.79    6.16
 -10   2 -22   12.36    6.44
  10  -2  22   16.11    6.87
 -10  -2 -22   19.56    4.14
  10   2  23   -0.58    3.59
 -10   2 -23    1.44    2.46
  10  -2  23    6.44    8.71
 -10  -2 -23   -0.37    3.56
  10   2  24   -0.12    5.90
 -10   2 -24    3.51    2.64
  10  -2  24    8.87    9.28
 -10  -2 -24    1.49    3.92
  10   4 -26    8.11    5.78
 -10  -4  26    0.40    6.87
  10   4 -25    6.90    5.01
 -10   4  25    1.02    2.18
  10  -4 -25    1.73    1.68
 -10  -4  25   11.20    5.78
  10   4 -24   12.40    5.17
 -10   4  24    7.03    2.36
 -10  -4  24   26.65    6.59
  10   4 -23   22.57    8.60
 -10   4  23   24.89    2.66
  10  -4 -23   25.07    2.57
 -10  -4  23   34.67    7.03
  10   4 -22   39.89    8.71
 -10   4  22   25.63    2.46
  10  -4 -22   22.23    2.56
 -10  -4  22   23.73    9.95
  10   4 -21   34.96    5.70
 -10   4  21   30.00    2.52
  10  -4 -21   29.15    2.56
 -10  -4  21   34.04   10.22
  10   4 -20   28.07    9.02
 -10   4  20   40.81    2.61
  10  -4 -20   40.11    2.77
 -10  -4  20   42.09    9.99
  10   4 -19    0.35    4.28
 -10   4  19    1.65    1.67
  10  -4 -19    3.50    1.88
 -10  -4  19  -19.53    7.74
 -10   4  18   13.65    2.35
  10   4 -18   30.21    5.28
  10  -4 -18   11.78    2.10
  10   4 -17   12.71    6.67
 -10   4  17   -0.02    1.45
 -10  -4  17   12.57    7.06
  10  -4 -17    0.85    1.69
  10   4 -16   18.40    5.03
  10  -4 -16   19.89    2.11
 -10  -4  16   18.56    8.51
  10   4 -15   24.95    4.75
  10  -4 -15   15.43    2.51
 -10  -4  15   23.14    7.64
  10   4 -14   35.47    8.28
  10  -4 -14   39.93    2.16
  10  -4 -14   36.68    2.32
 -10  -4  14   43.98    9.15
  10   4 -13    1.97    3.73
  10  -4 -13    2.67    1.19
  10  -4 -13    4.24    1.57
 -10  -4  13   -1.96    6.09
  10   4 -12   24.61    6.56
  10  -4 -12   20.71    1.44
  10  -4 -12   19.47    1.93
 -10  -4  12   17.93    7.01
  10   4 -11   -0.96    6.06
  10  -4 -11   14.10    1.38
  10  -4 -11   11.42    1.67
 -10  -4  11   11.35    3.99
  10   4 -10  138.02    7.00
  10  -4 -10  134.24    3.94
 -10  -4  10  152.27    7.61
  10   4  -9    2.46    4.73
  10  -4  -9    0.93    1.26
  10  -4  -9    1.46    1.90
 -10  -4   9    1.95    3.00
  10   4  -8  178.16    7.75
  10  -4  -8  148.85    4.04
  10  -4  -8  147.92    4.29
  10  -4  -8  152.64    6.39
 -10  -4   8  172.61   10.52
  10   4  -7  495.02   19.57
  10  -4  -7  418.05   10.64
  10  -4  -7  431.44   10.65
  10  -4  -7  436.37   13.78
 -10  -4   7  461.95   15.82
  10   4  -6   72.82    4.65
 -10   4   6   62.89    2.79
  10  -4  -6   63.10    3.30
  10  -4  -6   62.09    4.04
 -10  -4   6   74.69    4.71
  10   4  -5   30.30    4.91
 -10   4   5   27.00    2.16
  10  -4  -5   25.40    2.47
  10  -4  -5   13.07    4.64
 -10  -4   5   21.96    4.94
  10   4  -4    8.01    2.56
 -10   4   4    9.86    1.29
  10  -4  -4   11.15    1.59
  10  -4  -4    3.61    3.79
 -10  -4   4   10.14    2.62
 -10   4   3   12.53    2.42
  10   4  -3    8.36    3.72
 -10   4   3   12.10    1.47
 -10  -4   3   10.90    2.46
  10  -4  -3    5.05    2.68
 -10   4   2   49.00    3.25
  10   4  -2   53.80    3.35
 -10   4   2   49.06    2.36
 -10  -4   2   47.31    4.63
  10  -4  -2   43.09    2.77
 -10   4   1   36.17    2.79
  10   4  -1   30.41    4.04
 -10   4   1   35.43    3.26
 -10  -4   1   31.55    3.80
  10  -4  -1   32.99    3.82
  10   4   0    0.60    1.04
  10   4   0   -3.71    2.80
 -10   4   0    0.49    2.52
 -10   4   0    1.66    2.05
  10  -4   0    0.84    1.97
 -10  -4   0    0.89    2.46
 -10   4  -1    8.34    1.93
  10   4   1    7.97    1.88
  10  -4   1    7.77    3.53
 -10  -4  -1    8.26    2.54
 -10   4  -2    5.01    3.10
  10   4   2   10.36    2.50
  10  -4   2    5.08    2.40
 -10  -4  -2    0.45    2.20
 -10   4  -3   46.36    3.18
  10   4   3   40.25    3.23
  10  -4   3   40.49    3.65
 -10  -4  -3   40.45    2.82
 -10   4  -4   26.68    3.02
  10   4   4   33.88    2.85
  10  -4   4   23.60    5.22
 -10  -4  -4   26.77    1.84
  10   4   5    7.66    1.74
 -10   4  -5    6.43    3.81
  10   4   5    8.17    2.20
  10  -4   5   10.17    3.15
  10   4   6   -0.94    1.58
 -10   4  -6    1.27    3.87
  10   4   6   -2.41    1.82
  10  -4   6   -4.86    4.79
  10   4   7   83.92    3.03
 -10   4  -7   89.10    7.01
  10   4   7   79.51    3.30
  10  -4   7   77.21    8.49
  10   4   8    3.30    1.57
 -10   4  -8   -1.70    2.80
  10   4   8    1.93    1.70
  10  -4   8   -1.23    3.46
  10   4   9   27.48    2.28
 -10   4  -9   22.16    3.76
  10   4   9   26.14    2.24
  10  -4   9   18.25    6.93
  10   4  10    3.72    1.88
 -10   4 -10    4.25    3.17
  10   4  10    2.65    2.26
  10  -4  10    2.61    5.85
  10   4  11    5.87    2.21
 -10   4 -11    6.17    3.37
  10   4  11    6.57    1.67
  10  -4  11    0.81    4.30
  10   4  12   11.60    3.07
 -10   4 -12    6.82    3.78
  10   4  12    9.27    1.89
  10  -4  12   16.43    7.03
  10   4  13   -0.26    2.23
 -10   4 -13   -4.24    3.37
  10   4  13    2.85    1.66
  10  -4  13    3.22    6.66
  10   4  14   -2.31    2.35
 -10   4 -14    1.38    3.49
  10   4  14    0.01    1.80
  10  -4  14    2.83    4.40
  10   4  15    0.98    2.52
 -10   4 -15   -8.28    3.66
  10   4  15   -0.54    1.70
  10  -4  15    4.38    4.61
  10   4  16   -1.26    3.48
 -10   4 -16   -2.34    5.44
  10   4  16    0.99    1.82
  10  -4  16    4.75    7.38
  10   4  17   21.02    3.68
 -10   4 -17   23.63    7.21
  10  -4  17   26.54    6.28
 -10   4 -18    4.01    6.56
  10   4  18    3.86    3.25
  10  -4  18   13.53    5.59
 -10   4 -19   -6.80    5.87
  10   4  19    2.77    3.12
  10  -4  19   -6.24    8.02
 -10   4 -20   11.11    6.47
  10   4  20    6.42    4.39
  10  -4  20   -1.37    9.22
 -10   4 -21   -3.71    3.93
  10   4  21    3.64    3.48
  10  -4  21    1.51    5.82
 -10   4 -22   12.28    4.41
  10   4  22    0.40    3.77
  10  -4  22   -4.63    9.94
 -10   4 -23   -2.14    3.19
  10  -4  23    0.78   10.68
  10   6 -24    9.53    9.12
 -10  -6  24    6.66    7.12
  10   6 -23    3.30    5.49
 -10  -6  23    0.78   10.26
  10   6 -22    8.61    8.96
 -10  -6  22   12.55   10.55
  10   6 -21    2.56    7.82
 -10  -6  21   -0.37    9.31
  10   6 -20   -6.37    5.42
 -10  -6  20   -4.30    9.55
  10   6 -19   -1.84    4.99
 -10  -6  19    3.26    8.78
  10   6 -18   10.81    8.23
 -10  -6  18   10.40    9.51
  10   6 -17   -6.25    7.13
 -10  -6  17    9.28    8.34
  10   6 -16   78.43    7.80
 -10  -6  16   81.85   13.27
  10   6 -15   61.72    7.10
 -10  -6  15   61.26   12.11
  10   6 -14  164.86   13.92
 -10  -6  14  143.84   15.63
  10   6 -13   28.49    5.32
  10  -6 -13    7.11    3.79
  10   6 -12   20.45    4.74
  10  -6 -12   15.86    1.21
  10  -6 -12   19.53    5.70
 -10  -6  12   34.87    8.40
  10   6 -11   24.70    6.58
  10  -6 -11    8.97    1.58
  10  -6 -11    9.89    1.50
  10  -6 -11   10.76    3.59
 -10  -6  11   19.54    6.87
  10   6 -10   25.28    7.18
  10  -6 -10   26.36    1.80
  10  -6 -10   27.22    2.08
  10  -6 -10   17.77    5.82
 -10  -6  10   25.19    5.04
  10   6  -9   -1.40    3.37
  10  -6  -9   -0.49    1.67
  10  -6  -9   -0.10    1.34
  10  -6  -9    0.22    2.73
 -10  -6   9   -2.08    3.74
  10   6  -8    6.60    3.51
  10  -6  -8    4.73    2.02
  10  -6  -8   -1.06    4.60
 -10  -6   8    7.02    3.82
  10   6  -7   36.35    6.47
 -10   6   7   40.75    2.31
  10  -6  -7   36.63    3.10
  10  -6  -7   35.77    5.75
 -10  -6   7   42.07    7.15
  10   6  -6   22.60    5.23
 -10   6   6    9.25    2.00
  10  -6  -6   11.79    2.61
  10  -6  -6    7.73    2.99
 -10  -6   6   18.49    5.63
 -10   6   5    5.29    2.07
  10   6  -5    2.37    2.87
  10  -6  -5    6.39    2.71
 -10  -6   5    9.29    3.27
 -10   6   4   23.19    3.19
  10   6  -4   26.61    4.94
 -10   6   4   29.74    2.78
 -10  -6   4   22.97    5.07
  10  -6  -4   17.74    3.62
 -10   6   3   14.37    2.72
  10   6  -3   13.25    4.57
 -10   6   3   11.37    2.72
 -10  -6   3   13.84    2.92
  10  -6  -3   12.85    3.63
 -10   6   2    9.06    4.56
  10   6  -2   23.48    3.02
 -10   6   2   18.66    3.10
 -10  -6   2   17.98    4.40
  10  -6  -2   14.94    4.15
  10   6  -1    5.17    1.80
  10   6  -1    9.86    3.76
 -10   6   1    3.74    1.97
 -10   6   1    9.88    4.19
  10  -6  -1    8.64    3.92
 -10  -6   1    4.38    3.61
  10   6   0   17.31    2.44
  10   6   0   12.55    3.79
 -10   6   0   14.77    3.59
 -10   6   0   15.02    2.92
  10  -6   0    8.05    3.06
 -10  -6   0   18.96    2.48
 -10   6  -1   -1.61    2.60
  10   6   1    1.08    2.97
 -10   6  -1    1.85    3.05
 -10  -6  -1    1.48    1.90
  10  -6   1    1.98    2.74
 -10   6  -2    1.85    2.23
  10   6   2   -1.54    1.82
  10  -6   2   -1.62    4.42
 -10  -6  -2    5.09    2.41
 -10   6  -3   12.33    3.83
  10   6   3    3.51    2.80
  10  -6   3    3.26    5.04
 -10  -6  -3    5.12    2.41
 -10   6  -4    0.37    4.07
  10   6   4    1.84    2.36
  10  -6   4   -1.72    5.09
 -10  -6  -4    1.85    2.00
 -10   6  -5   -4.73    4.35
  10   6   5    2.20    2.25
  10  -6   5   -0.14    3.65
 -10  -6  -5    1.47    1.76
 -10   6  -6    8.38    3.31
  10   6   6    7.03    2.20
  10  -6   6    7.46    4.10
  10   6   7    4.35    1.51
 -10   6  -7    2.25    3.33
  10   6   7    3.31    1.98
  10  -6   7   -1.26    6.18
 -10  -6  -7    3.53    2.01
  10   6   8   15.59    2.11
 -10   6  -8   12.64    3.85
  10   6   8   14.57    2.08
  10  -6   8   18.51    7.40
 -10  -6  -8   13.69    2.49
  10   6   9   23.13    2.15
 -10   6  -9   20.10    4.40
  10   6   9   24.46    2.72
  10  -6   9   32.07    8.45
 -10  -6  -9   20.52    2.90
  10   6  10   -1.31    1.24
 -10   6 -10   -5.65    3.74
  10   6  10    2.44    1.48
  10  -6  10    1.54    4.49
 -10  -6 -10    4.70    2.55
  10   6  11    2.85    1.24
 -10   6 -11    0.93    4.07
  10   6  11    0.72    1.25
  10  -6  11    0.30    4.93
  10   6  12    6.10    1.55
 -10   6 -12   11.38    4.35
  10   6  12    7.79    1.17
  10  -6  12   14.27    8.40
  10   6  13    6.70    1.38
 -10   6 -13   11.36    4.56
  10  -6  13   19.12    8.90
 -10   6 -14   11.89    4.82
  10  -6  14    6.79    6.27
 -10   6 -15   -4.65    4.68
  10  -6  15   10.16    6.02
 -10   6 -16   57.33    6.92
  10  -6  16   57.10   13.23
 -10   6 -17    4.12    4.33
  10  -6  17  -13.10    9.33
 -10   6 -18   12.29    5.58
  10  -6  18   22.80    7.62
 -10   6 -19   -2.64    7.31
  10  -6  19    4.99    6.57
 -10   6 -20    2.30    7.54
  10  -6  20   -7.26   10.09
 -10   6 -21    0.32    7.30
  10  -6  21   -8.27   10.71
  10   8 -21   -3.02    5.97
  10  -8 -21    3.01    6.32
 -10  -8  21   -1.22   10.64
  10   8 -20   -0.48    6.01
  10  -8 -20   10.04    6.32
 -10  -8  20   -3.66   10.68
  10   8 -19   -0.88    9.10
  10  -8 -19    4.56    6.25
 -10  -8  19   10.66   10.22
  10   8 -18   -4.89    8.71
  10  -8 -18   -3.89    3.75
 -10  -8  18    4.03    9.94
  10   8 -17   -3.76    8.58
  10  -8 -17   10.02    6.00
 -10  -8  17    1.99    9.91
  10   8 -16   13.05    5.53
  10  -8 -16   -0.06    5.86
 -10  -8  16   16.55    9.53
  10   8 -15   20.15    5.70
  10  -8 -15    7.52    4.02
 -10  -8  15   20.68    9.53
  10   8 -14   12.95    7.41
  10  -8 -14   -2.79    3.33
 -10  -8  14   11.27    8.83
  10   8 -13   14.16    7.97
  10  -8 -13   12.31    6.24
 -10  -8  13   19.85    9.25
  10   8 -12    8.54    4.61
  10  -8 -12    5.30    3.68
 -10  -8  12    1.47    4.97
  10   8 -11   13.03    4.34
  10  -8 -11    3.69    1.26
  10  -8 -11    1.80    1.06
  10  -8 -11    3.26    5.30
 -10  -8  11    7.39    4.89
  10   8 -10   -1.23    4.04
  10  -8 -10    0.72    1.66
  10  -8 -10    2.53    1.58
  10  -8 -10    0.37    3.36
 -10  -8  10    4.78    4.72
  10   8  -9    4.24    5.94
  10  -8  -9    2.08    2.11
 -10  -8   9   -3.58    4.40
  10   8  -8   20.25    6.35
 -10   8   8   11.62    1.82
  10  -8  -8    5.92    2.72
 -10  -8   8   10.47    7.23
 -10   8   7   13.86    2.22
  10   8  -7   12.49    6.55
  10  -8  -7    9.27    3.18
 -10  -8   7   19.33    7.08
  10   8  -6    1.93    3.48
 -10   8   6   -1.76    2.11
  10  -8  -6   -2.11    3.13
 -10  -8   6   -2.04    3.90
  10   8  -5   51.59    4.68
 -10   8   5   39.88    3.48
  10  -8  -5   29.16    4.85
 -10  -8   5   43.29    7.95
 -10   8   4   45.01    4.81
  10   8  -4   43.67    4.69
 -10   8   4   34.49    3.74
 -10  -8   4   35.78    6.98
  10  -8  -4   25.94    5.09
  10   8  -3   39.19    3.94
  10   8  -3   46.56    6.71
 -10   8   3   40.57    2.97
 -10   8   3   34.45    7.13
  10  -8  -3   31.20    5.66
 -10  -8   3   39.94    4.48
  10   8  -2    1.28    2.87
  10   8  -2    7.13    4.93
 -10   8   2   15.66    3.69
 -10   8   2   18.18    3.51
  10  -8  -2    6.59    4.84
 -10  -8   2    1.37    5.02
  10   8  -1   17.54    2.93
  10   8  -1   17.72    5.04
 -10   8   1   15.81    2.75
 -10   8   1   12.54    3.75
  10  -8  -1   14.19    5.33
 -10  -8   1   15.48    3.23
  10   8   0   -0.22    2.44
  10   8   0    4.27    3.92
 -10   8   0    0.50    3.58
 -10   8   0   -3.83    4.90
  10  -8   0   -3.01    4.83
 -10  -8   0    1.36    3.81
 -10   8  -1    7.97    3.25
  10   8   1    0.72    3.93
 -10   8  -1    3.62    4.42
 -10  -8  -1    4.02    3.79
  10  -8   1   -0.17    5.55
 -10   8  -2    1.67    5.24
  10   8   2    3.78    3.49
 -10   8  -2    1.84    2.74
 -10  -8  -2   -0.82    3.36
  10  -8   2    9.25    5.72
 -10   8  -3   19.73    4.24
  10   8   3   26.92    4.06
 -10   8  -3   22.39    5.41
 -10  -8  -3   30.18    3.77
  10  -8   3   23.67    7.26
 -10   8  -4   12.98    5.09
  10   8   4    7.29    2.97
  10  -8   4    4.98    6.67
 -10  -8  -4    2.11    2.82
  10   8   5   44.37    3.94
 -10   8  -5   57.52    7.48
  10  -8   5   50.97    9.75
 -10  -8  -5   44.47    3.32
  10   8   6   14.71    2.78
 -10   8  -6   22.73    4.02
  10  -8   6   16.24    8.22
 -10  -8  -6   15.62    2.28
  10   8   7   -0.75    1.53
  10   8   7   -0.39    2.05
 -10   8  -7    3.00    3.45
  10  -8   7   -3.30    4.62
  10   8   8    1.93    1.37
  10   8   8    5.38    1.72
 -10   8  -8    3.23    3.83
  10  -8   8   -0.37    4.71
  10   8   9    9.40    1.44
  10   8   9    9.40    1.39
 -10   8  -9    1.57    4.13
  10  -8   9    2.76    5.12
 -10   8 -10    1.18    4.11
  10  -8  10    2.18    8.10
 -10   8 -11    2.16    4.24
  10  -8  11   14.45    8.08
 -10  -8 -11   -1.64    2.77
 -10   8 -12    3.20    4.11
  10  -8  12    7.93    8.76
 -10  -8 -12    0.88    3.06
 -10   8 -13    2.83    4.61
  10  -8  13    7.81    9.26
 -10  -8 -13    3.30    3.15
 -10   8 -14   -5.91    4.59
  10  -8  14   -1.16    6.26
 -10  -8 -14    1.34    3.41
 -10   8 -15   -1.33    4.54
  10  -8  15   -3.02    6.53
 -10  -8 -15    1.43    3.49
 -10   8 -16    0.17    4.77
  10  -8  16    4.73    9.85
 -10  -8 -16    0.46    2.40
 -10   8 -17   -7.46    4.98
  10  -8  17    2.82   10.59
 -10  -8 -17    2.16    3.98
 -10   8 -18   14.35    8.72
  10  -8  18   16.96   11.92
 -10  -8 -18    2.39    4.71
  10  10 -16    3.26    5.98
  10 -10 -16   -5.50    6.01
 -10 -10  16   -2.76    6.62
  10  10 -15    0.34    5.42
  10 -10 -15    4.82    3.93
 -10 -10  15    1.52    6.34
  10  10 -14    1.66    8.15
 -10 -10  14   -2.95    5.93
  10  10 -13  -10.92    8.26
 -10 -10  13    1.93    8.74
 -10 -10  12    7.59    9.02
  10  10 -11   16.75    8.10
 -10 -10  11   -3.02    8.61
  10  10 -10    8.02    6.72
  10 -10 -10   -0.07    1.70
  10 -10 -10   -0.17    1.21
 -10 -10  10    0.55    7.52
  10  10  -9    4.15    4.58
  10 -10  -9    0.75    2.40
 -10 -10   9   -5.52    7.16
  10  10  -8   21.62    5.17
 -10  10   8   19.91    2.36
  10 -10  -8   16.17    3.63
 -10 -10   8   11.75    5.48
  10  10  -7   13.56    4.43
 -10  10   7    7.54    2.46
  10 -10  -7    6.32    3.69
 -10 -10   7    5.34    4.60
  10  10  -6    2.66    3.99
 -10  10   6    3.29    2.44
  10 -10  -6   -0.59    3.78
 -10 -10   6    1.82    6.94
  10  10  -5    1.78    3.84
  10  10  -5    5.09    3.59
  10 -10  -5    1.14    4.15
 -10 -10   5   -3.02    6.36
  10  10  -4    8.71    5.80
 -10  10   4    6.12    3.15
  10  10  -4    6.29    3.64
  10 -10  -4    6.12    3.04
 -10 -10   4    5.35    4.09
  10  10  -3    4.30    5.77
 -10  10   3    0.44    3.60
  10  10  -3    7.94    2.35
 -10  10   3    7.83    3.46
 -10 -10   3   -3.55    6.04
  10 -10  -3   -0.25    5.24
  10  10  -2   -0.85    4.77
 -10  10   2    8.08    5.37
  10  10  -2    2.77    3.20
 -10  10   2   -1.41    3.48
 -10 -10   2   -0.06    3.49
  10 -10  -2    6.43    5.13
  10  10  -1    4.45    4.59
 -10  10   1   -3.43    3.46
  10  10  -1    3.79    3.14
 -10  10   1    3.23    3.94
 -10 -10   1    1.18    5.10
  10 -10  -1    6.22    5.60
  10  10   0    6.65    3.18
 -10  10   0   10.22    3.12
 -10  10   0    6.90    5.99
  10 -10   0    1.24    6.73
 -10 -10   0   12.46    3.38
  10  10   1    7.53    2.71
 -10  10  -1   -1.99    4.37
 -10  10  -1    1.65    3.85
  10 -10   1    8.10    6.55
 -10 -10  -1   -1.90    4.09
  10  10   2   11.53    4.29
 -10  10  -2   17.38    5.42
 -10  10  -2   12.77    6.44
  10 -10   2   12.40    7.35
 -10 -10  -2    8.36    4.25
  10  10   3    0.99    3.53
 -10  10  -3    3.53    3.42
 -10  10  -3    7.97    3.93
  10 -10   3    0.41    7.19
 -10 -10  -3    1.09    3.42
  10  10   4   19.95    3.95
 -10  10  -4   14.15    4.29
 -10  10  -4   24.43    7.28
  10 -10   4   15.58    7.94
 -10 -10  -4   15.78    3.67
  10  10   5   -0.46    2.99
 -10  10  -5    1.70    5.58
 -10  10  -5   -1.26    4.27
  10 -10   5   -4.07    7.18
 -10 -10  -5    3.10    2.58
  10  10   6   67.36    4.45
 -10  10  -6   65.59    9.18
  10 -10   6   59.50   11.78
 -10 -10  -6   62.37    3.79
  10  10   7   30.94    2.97
 -10  10  -7   42.73    7.88
  10 -10   7   29.89   10.37
  10  10   8    6.75    1.41
  10  10   8    6.28    1.76
 -10  10  -8   12.72    7.23
  10 -10   8    8.31    8.62
 -10  10  -9   16.04    7.99
  10 -10   9   12.70    9.99
 -10  10 -10    0.36    7.47
  10 -10  10   -8.92    9.09
 -10  10 -11   13.61    7.94
  10 -10  11    1.19   10.02
 -10  10 -12    2.93    8.23
  10 -10  12   -9.07    6.65
 -10  10 -13   -7.83    8.53
  10 -10  13   -1.85    7.09
  10  12  -5   -2.26    6.77
 -10  12   5    2.77    3.33
  10  12  -5    1.30    4.76
  10 -12  -5    0.51    4.48
 -10 -12   5    6.32    6.83
  10  12  -4   12.95    6.21
 -10  12   4   -0.51    3.66
  10  12  -4    1.19    4.56
  10 -12  -4   -0.34    4.99
 -10 -12   4   -6.52    6.23
  10  12  -3   12.16    6.08
 -10  12   3   -0.05    2.59
  10  12  -3   -0.70    4.21
  10 -12  -3    0.45    3.76
 -10 -12   3    2.86    5.96
  10  12  -2    4.03    5.93
 -10  12   2    0.19    4.15
  10 -12  -2   -3.98    6.06
 -10 -12   2    2.05    5.58
  10  12  -1   -2.76    5.58
 -10  12   1    1.79    3.00
 -10  12   1    1.06    4.70
  10 -12  -1   -0.04    6.08
 -10 -12   1    1.29    3.61
  10  12   0    7.34    3.85
 -10  12   0   14.33    5.23
 -10  12   0   10.95    7.77
  10 -12   0    2.36    7.11
 -10 -12   0    3.75    5.58
  10  12   1    7.62    5.03
 -10  12  -1    5.38    5.25
 -10  12  -1   -4.91    4.83
  10 -12   1   -4.07    6.81
 -10 -12  -1   -0.52    4.39
  11   1 -28   -1.95    4.27
 -11   1  28    5.07    5.91
  11  -1 -28    3.34    5.59
 -11  -1  28    7.28    7.29
  11   1 -27    0.60    6.09
 -11   1  27   -1.14    5.59
  11  -1 -27    5.91    5.45
 -11  -1  27    2.08    7.03
  11   1 -26    9.23    6.27
 -11   1  26    0.43    3.51
  11  -1 -26    3.23    3.48
 -11  -1  26    1.82    6.98
  11   1 -25    6.27    4.02
 -11   1  25    5.35    3.64
  11  -1 -25    7.17    5.12
 -11  -1  25    6.30    7.30
  11   1 -24    3.06    5.62
 -11   1  24    1.49    4.82
  11  -1 -24    3.08    2.99
 -11  -1  24   -9.48    6.66
  11   1 -23   -2.28    3.47
 -11   1  23    4.89    4.48
 -11  -1  23    1.31    4.02
  11  -1 -23   -3.53    4.35
  11   1 -22   -2.26    5.60
 -11   1  22    2.72    4.56
  11  -1 -22    2.59    2.81
 -11  -1  22    1.54    4.16
  11   1 -21    5.83    3.98
 -11   1  21    8.08    4.78
  11  -1 -21   16.17    4.41
 -11  -1  21    9.61    4.14
  11   1 -20   -2.64    5.24
 -11   1  20   -1.11    4.09
  11  -1 -20    3.20    3.95
 -11  -1  20    1.90    3.65
  11   1 -19   10.27    3.59
 -11   1  19    2.57    4.12
 -11  -1  19   -0.12    3.65
  11  -1 -19    1.76    3.96
  11   1 -18    7.03    5.07
 -11   1  18    1.65    2.71
 -11  -1  18   10.58    3.69
  11  -1 -18    8.12    4.08
  11   1 -17   -6.80    2.96
 -11   1  17   -0.17    2.33
 -11  -1  17    4.83    3.40
  11  -1 -17   -2.82    2.43
  11   1 -16   15.87    5.20
 -11   1  16   15.21    4.11
 -11  -1  16   23.11    3.82
  11  -1 -16   18.34    4.34
  11   1 -15   17.85    3.28
 -11   1  15   18.73    4.02
 -11  -1  15   28.54    3.74
  11  -1 -15   19.17    4.24
  11   1 -14   -2.23    4.26
 -11   1  14   -0.15    3.07
 -11  -1  14    0.19    4.34
  11  -1 -14    5.79    3.25
  11   1 -13    2.89    2.77
 -11   1  13    3.15    3.05
 -11  -1  13    4.43    4.41
  11  -1 -13    7.80    3.18
  11   1 -12   12.33    3.02
 -11   1  12    7.71    2.91
 -11  -1  12   14.74    4.30
  11  -1 -12    7.15    3.25
  11   1 -11   15.00    4.02
 -11   1  11    2.14    1.69
 -11  -1  11    4.14    2.50
  11  -1 -11    2.66    2.95
  11   1 -10   15.38    4.14
 -11   1  10   10.64    2.79
 -11  -1  10    9.73    4.24
  11  -1 -10   13.74    3.15
  11   1  -9   60.36    3.84
 -11   1   9   52.99    3.82
 -11  -1   9   52.73    3.47
  11  -1  -9   51.69    3.93
  11   1  -8    0.75    2.37
 -11   1   8    1.01    2.41
 -11  -1   8    7.27    3.46
  11  -1  -8    2.71    1.65
  11   1  -7  147.86    5.42
 -11   1   7  137.72    5.36
 -11  -1   7  143.25    5.31
  11  -1  -7  142.11    5.91
  11   1  -6    2.11    2.16
 -11   1   6    4.78    2.40
 -11  -1   6    5.23    2.08
  11  -1  -6    1.84    1.62
  11   1  -5  111.27    4.38
 -11   1   5  103.49    4.60
 -11  -1   5  104.95    5.83
  11  -1  -5  109.96    5.07
  11   1  -4    0.97    1.98
  11  -1  -4   -2.38    2.37
 -11  -1   4   -0.22    2.87
  11   1  -3   10.51    2.26
  11  -1  -3   10.87    1.62
  11  -1  -3    8.21    1.75
  11  -1  -3   10.17    2.64
 -11  -1   3   10.42    3.15
 -11   1   2  382.31    9.19
  11   1  -2  369.39   12.35
  11  -1  -2  369.19    9.00
 -11  -1   2  371.78    9.61
  11  -1  -2  374.32    9.12
 -11   1   1   31.94    2.02
  11   1  -1   29.21    1.31
 -11   1   1   31.36    2.08
 -11  -1   1   28.30    2.31
  11  -1  -1   30.63    3.35
 -11   1   0  109.93    3.37
  11   1   0  102.93    3.69
 -11   1   0  110.77    3.46
 -11  -1   0  107.97    2.22
  11  -1   0  109.64    5.16
  11   1   1  421.83   10.14
 -11   1  -1  445.64   10.61
  11   1   1  437.94   10.67
  11  -1   1  429.02   12.90
  11   1   2    8.40    2.40
 -11   1  -2    4.48    2.84
  11   1   2   10.59    1.58
  11  -1   2    7.14    3.04
  11   1   3   15.69    2.48
 -11   1  -3   11.07    2.93
 -11  -1  -3   13.97    1.56
  11  -1   3   12.08    3.23
  11   1   4   45.81    2.35
 -11   1  -4   56.33    2.68
 -11  -1  -4   48.23    2.21
  11  -1   4   50.69    3.02
  11   1   5   21.27    1.90
 -11   1  -5   23.26    3.27
 -11  -1  -5   23.55    2.62
  11  -1   5   22.98    2.57
  11   1   6    3.80    2.41
 -11   1  -6    0.35    2.97
 -11  -1  -6    2.05    2.11
  11  -1   6    3.71    2.28
  11   1   7  137.48    6.32
 -11   1  -7  158.02    5.28
 -11  -1  -7  152.16    4.45
  11  -1   7  152.84    7.90
  11   1   8    4.89    2.86
 -11   1  -8    5.27    3.12
 -11  -1  -8    8.47    2.44
  11  -1   8    4.93    2.62
  11   1   9    0.86    1.79
 -11   1  -9   -2.08    3.16
 -11  -1  -9   -0.29    2.31
  11  -1   9    0.07    3.93
  11   1  10   -3.87    2.13
 -11   1 -10   -7.34    3.34
 -11  -1 -10    0.14    1.62
  11  -1  10    4.53    4.23
  11   1  11    5.91    3.53
 -11   1 -11    1.46    2.34
 -11  -1 -11    5.62    2.71
  11  -1  11    1.23    3.02
  11   1  12    7.42    3.77
 -11   1 -12    3.71    2.43
 -11  -1 -12    4.85    2.95
  11  -1  12    0.34    4.88
  11   1  13    5.20    2.68
 -11   1 -13    1.65    2.61
 -11  -1 -13    6.00    3.23
  11  -1  13   15.35    3.48
  11   1  14    5.83    4.37
 -11   1 -14    7.54    2.63
  11  -1  14    3.05    5.52
 -11  -1 -14    4.66    3.23
  11   1  15    9.34    4.62
 -11   1 -15    7.15    2.90
 -11  -1 -15    9.19    2.33
  11  -1  15    6.92    3.93
  11   1  16    3.15    3.06
 -11   1 -16    6.72    3.02
 -11  -1 -16    5.86    2.21
  11  -1  16    5.94    5.92
  11   1  17    2.34    4.79
 -11   1 -17    4.13    2.93
 -11  -1 -17    2.16    2.16
  11  -1  17   10.14    6.24
  11   1  18    1.09    3.23
 -11   1 -18    6.49    2.95
 -11  -1 -18    1.35    2.22
  11  -1  18    8.94    4.15
  11   1  19   -6.01    5.29
 -11   1 -19   -1.34    4.62
 -11  -1 -19   -1.45    2.28
  11  -1  19   -5.32    6.63
  11   1  20    1.79    3.84
 -11   1 -20    6.09    4.89
  11  -1  20    5.33    4.63
 -11  -1 -20    6.74    3.94
  11   1  21   17.14    6.65
 -11   1 -21    9.68    5.47
 -11  -1 -21   11.50    4.34
  11  -1  21   10.19    8.54
  11   1  22    5.39    4.39
 -11   1 -22    5.04    5.21
 -11  -1 -22    7.63    4.15
  11  -1  22   10.05    8.51
  11   1  23    4.75    6.33
 -11   1 -23   -3.69    5.24
 -11  -1 -23    2.42    4.43
  11  -1  23    1.65    4.91
  11   1  24    3.48    4.25
 -11   1 -24   -1.42    3.87
 -11  -1 -24    1.51    4.55
  11  -1  24   12.28    7.86
  11   3 -27    3.92    5.42
 -11   3  27    2.54    3.56
  11  -3 -27    3.09    3.33
 -11  -3  27    0.16    8.35
  11   3 -26   -0.21    3.39
 -11   3  26   -0.07    2.17
  11  -3 -26    1.45    3.27
 -11  -3  26    6.16    9.12
 -11   3  25   17.62    2.66
  11   3 -25   19.74    5.73
  11  -3 -25   14.05    2.77
  11   3 -24   -9.23    7.30
 -11   3  24    0.55    3.20
  11  -3 -24    1.60    3.15
 -11  -3  24   -0.42    8.72
  11   3 -23    5.08    4.35
 -11   3  23    1.29    1.97
  11  -3 -23    0.92    2.95
 -11  -3  23    2.44    7.86
  11   3 -22   -4.00    7.05
 -11   3  22   10.84    3.28
  11  -3 -22   13.22    3.41
 -11  -3  22   16.37    8.08
  11   3 -21   55.92    9.13
 -11   3  21   38.65    4.13
 -11  -3  21   47.58    6.75
  11   3 -20   47.42    5.58
 -11   3  20   44.73    3.92
  11  -3 -20   39.86    4.17
 -11  -3  20   47.56    6.63
  11   3 -19   -7.97    5.98
 -11   3  19    4.37    2.36
 -11  -3  19    2.11    4.53
  11  -3 -19   -2.14    2.85
  11   3 -18    7.93    4.61
 -11   3  18   11.37    2.68
 -11  -3  18    8.28    4.86
  11  -3 -18    7.46    2.98
  11   3 -17   92.72    7.01
 -11   3  17   85.08    4.40
 -11  -3  17  101.53    7.72
  11  -3 -17   83.05    4.87
  11   3 -16   43.71    8.00
 -11   3  16   28.90    2.84
 -11  -3  16   27.14    5.29
  11  -3 -16   27.30    3.23
  11   3 -15    2.22    3.47
 -11   3  15    1.53    2.05
 -11  -3  15    3.48    3.82
  11  -3 -15    2.86    2.39
  11   3 -14  -12.23    5.45
 -11   3  14    1.54    1.92
 -11  -3  14   10.27    3.67
  11  -3 -14    3.51    2.28
  11   3 -13   -1.70    3.20
 -11   3  13    0.10    1.72
 -11  -3  13    0.50    5.47
  11  -3 -13    0.88    2.08
  11   3 -12    3.59    4.77
 -11   3  12    0.83    1.67
 -11  -3  12    8.49    5.23
  11  -3 -12    0.96    2.05
  11   3 -11  135.21    6.96
  11  -3 -11  127.46    4.94
 -11  -3  11  149.81   10.71
  11   3 -10  274.32   13.16
  11  -3 -10  233.68    5.96
  11  -3 -10  224.51    7.03
 -11  -3  10  256.33   10.02
  11   3  -9   96.25    5.45
  11  -3  -9   78.61    3.09
  11  -3  -9   86.01    3.67
 -11  -3   9   98.34    5.49
  11   3  -8   13.15    4.57
  11  -3  -8    4.62    1.12
  11  -3  -8    3.84    1.92
 -11  -3   8    3.83    4.66
  11   3  -7    2.72    2.69
  11  -3  -7    1.68    1.10
  11  -3  -7    2.99    1.91
  11  -3  -7    1.14    2.21
 -11  -3   7    1.72    2.74
  11   3  -6   69.26    4.41
  11  -3  -6   58.19    2.24
  11  -3  -6   66.20    2.40
  11  -3  -6   66.87    5.21
 -11  -3   6   70.85    6.13
  11   3  -5  558.54   20.31
  11  -3  -5  527.12   14.15
  11  -3  -5  533.68   18.05
 -11  -3   5  544.04   16.56
  11   3  -4   85.23    4.30
 -11   3   4   78.76    2.60
  11  -3  -4   71.03    3.82
  11  -3  -4   86.09    6.00
 -11  -3   4   87.05    5.75
  11   3  -3    6.52    2.37
 -11   3   3    5.45    2.11
 -11   3   3   -0.06    3.24
  11  -3  -3    3.30    2.44
  11  -3  -3    8.13    2.10
 -11  -3   3    4.01    3.32
 -11   3   2   49.80    4.20
  11   3  -2   50.93    4.41
 -11   3   2   49.27    3.17
 -11  -3   2   55.39    4.29
  11  -3  -2   45.26    3.51
 -11   3   1   37.68    2.59
  11   3  -1   30.12    3.98
 -11   3   1   34.83    3.20
 -11  -3   1   32.61    3.64
  11  -3  -1   31.96    2.43
 -11   3   0   35.87    2.66
  11   3   0   35.58    3.74
 -11   3   0   37.22    2.31
 -11  -3   0   38.20    3.33
  11  -3   0   39.62    3.96
 -11   3  -1  236.34    8.35
  11   3   1  221.03    7.87
  11  -3   1  218.79    8.88
 -11  -3  -1  213.68    5.92
 -11   3  -2  727.71   20.12
  11   3   2  705.31   19.49
  11  -3   2  715.63   22.05
 -11  -3  -2  727.88   20.66
 -11   3  -3   12.51    3.53
  11   3   3   11.96    1.65
  11  -3   3   19.38    4.21
  11   3   4    1.31    1.72
 -11   3  -4    2.34    2.06
  11   3   4   -1.34    1.27
  11  -3   4    0.76    2.56
  11   3   5    3.64    1.81
 -11   3  -5    4.11    3.48
  11   3   5    2.26    1.96
  11  -3   5    2.03    4.35
  11   3   6    7.18    1.98
 -11   3  -6    8.92    3.70
  11   3   6    7.32    2.10
  11  -3   6    9.56    3.17
  11   3   7   14.10    2.22
 -11   3  -7    9.95    2.77
  11   3   7   14.85    2.22
  11  -3   7   11.42    5.02
  11   3   8    2.79    1.32
 -11   3  -8    2.70    2.53
  11   3   8   -0.40    1.88
  11  -3   8    3.10    3.30
  11   3   9  135.42    5.09
 -11   3  -9  142.04    6.29
  11   3   9  137.03    4.61
  11  -3   9  143.75   10.82
  11   3  10   17.99    2.87
 -11   3 -10   11.68    3.33
  11  -3  10   17.46    6.30
  11   3  11   19.32    3.08
 -11   3 -11   24.95    3.53
  11  -3  11   16.42    4.42
  11   3  12    7.07    2.83
 -11   3 -12   -2.21    3.16
 -11  -3 -12    6.80    2.18
  11  -3  12   -3.25    5.93
  11   3  13    1.29    2.90
 -11   3 -13    2.06    3.02
 -11  -3 -13    1.11    2.04
  11  -3  13   -0.80    3.99
  11   3  14   -1.45    3.16
 -11   3 -14   -2.67    3.19
 -11  -3 -14    3.74    1.45
  11  -3  14    8.48    4.28
  11   3  15   28.01    4.40
 -11   3 -15   35.08    4.37
 -11  -3 -15   33.88    3.03
  11  -3  15   25.76    8.77
  11   3  16   11.27    2.58
 -11   3 -16    9.38    3.64
 -11  -3 -16   10.44    2.59
  11  -3  16   12.02    5.11
  11   3  17    3.76    3.88
 -11   3 -17    0.09    3.80
 -11  -3 -17    6.47    2.59
  11  -3  17    4.50    7.70
  11   3  18   -1.11    3.90
 -11   3 -18    2.76    3.66
 -11  -3 -18    3.21    2.60
  11  -3  18    3.20    7.68
  11   3  19   -1.35    2.68
 -11   3 -19    2.76    5.51
 -11  -3 -19   -0.61    2.64
  11  -3  19    0.64    5.15
  11   3  20   27.24    5.52
 -11   3 -20   25.64    7.31
  11  -3  20   24.49   10.11
 -11  -3 -20   24.54    3.58
  11   3  21   29.35    5.77
 -11   3 -21   15.79    5.47
 -11  -3 -21   26.81    3.76
  11  -3  21   39.62   11.67
  11   3  22    4.25    4.68
 -11   3 -22   -1.86    4.53
  11  -3  22    5.57    6.70
 -11  -3 -22    7.30    3.20
  11   3  23    1.89    4.63
 -11   3 -23    2.37    4.42
  11  -3  23    6.95    9.71
 -11  -3 -23    1.23    3.10
  11   5 -25    7.90    5.66
 -11  -5  25    2.49    6.77
  11   5 -24   10.57    8.15
 -11  -5  24   -1.25    6.20
  11   5 -23   19.15    8.80
 -11  -5  23    8.87    6.82
  11   5 -22   -6.75    5.02
 -11  -5  22    2.12    5.80
  11   5 -21   10.45    5.44
 -11  -5  21    3.73    6.04
  11   5 -20   17.35    8.08
 -11  -5  20   -1.05    5.63
  11   5 -19   12.59    5.48
 -11  -5  19   23.84    9.73
  11   5 -18   -5.81    4.45
  11  -5 -18    0.78    1.06
 -11  -5  18   -5.60    7.88
  11   5 -17   -3.14    7.51
  11  -5 -17    4.82    1.00
  11  -5 -17    5.45    0.94
 -11  -5  17   19.13    7.92
  11   5 -16   13.65    7.43
  11  -5 -16    4.72    1.06
  11  -5 -16    4.96    0.78
 -11  -5  16   -4.18    7.76
  11   5 -15    7.73    4.63
  11  -5 -15    2.03    1.13
  11  -5 -15    4.41    1.14
 -11  -5  15    3.11    7.45
  11   5 -14  -13.36    6.97
  11  -5 -14    3.27    1.24
 -11  -5  14    4.13    4.63
  11   5 -13   10.78    7.24
  11  -5 -13   11.00    1.57
  11  -5 -13   12.30    2.00
 -11  -5  13   12.50    5.00
  11   5 -12   43.41    5.47
  11  -5 -12   45.01    1.93
  11  -5 -12   38.23    2.19
 -11  -5  12   56.90    6.06
  11   5 -11   -0.26    5.34
  11  -5 -11    0.37    1.67
  11  -5 -11    0.09    1.39
  11  -5 -11    0.32    2.79
 -11  -5  11    0.40    3.71
  11   5 -10   13.17    3.76
  11  -5 -10    6.11    1.55
  11  -5 -10    8.15    2.06
  11  -5 -10    5.16    4.51
 -11  -5  10   -0.56    6.32
  11   5  -9   80.78    5.42
  11  -5  -9   70.79    2.97
  11  -5  -9   74.21    2.87
  11  -5  -9   65.93    4.70
  11   5  -8   81.48    7.34
  11  -5  -8   67.68    3.17
  11  -5  -8   73.25    2.95
  11  -5  -8   62.11    6.80
 -11  -5   8   67.05    8.13
  11   5  -7   18.18    3.43
  11  -5  -7   13.32    2.40
  11  -5  -7    7.37    4.73
 -11  -5   7   20.01    3.59
  11   5  -6   37.78    5.56
 -11   5   6   34.26    2.36
  11  -5  -6   29.44    2.09
  11  -5  -6   31.27    3.43
 -11  -5   6   34.14    5.86
  11   5  -5  219.92   10.90
 -11   5   5  182.45    5.96
  11  -5  -5  168.39    6.83
  11  -5  -5  199.44    7.54
 -11  -5   5  201.75    8.00
 -11   5   4   65.50    3.98
  11   5  -4   72.02    4.45
 -11   5   4   65.42    3.67
 -11  -5   4   66.26    6.27
  11  -5  -4   59.22    4.45
 -11   5   3   59.35    3.70
  11   5  -3   59.60    5.68
 -11   5   3   57.94    3.76
 -11  -5   3   64.88    3.97
  11  -5  -3   54.39    3.25
 -11   5   2    6.65    2.44
  11   5  -2    2.79    2.45
 -11   5   2    5.68    2.58
 -11  -5   2    6.37    3.57
  11  -5  -2    6.75    3.22
  11   5  -1   23.95    1.62
  11   5  -1   28.59    4.14
 -11   5   1   22.75    2.30
 -11   5   1   24.40    4.44
  11  -5  -1   22.44    4.25
 -11  -5   1   19.71    4.20
  11   5   0   13.23    1.36
  11   5   0   15.24    2.32
 -11   5   0   16.66    3.53
 -11   5   0    8.26    4.29
  11  -5   0   12.61    2.82
 -11  -5   0   12.19    3.35
 -11   5  -1   15.42    2.45
  11   5   1   14.90    3.49
  11  -5   1   17.24    4.45
 -11  -5  -1   12.69    3.01
 -11   5  -2   14.64    3.72
  11   5   2    5.85    2.98
  11  -5   2   12.59    4.68
 -11  -5  -2    6.34    2.51
 -11   5  -3    0.40    3.72
  11   5   3    2.98    2.64
  11  -5   3    8.15    3.00
 -11  -5  -3    4.50    2.20
 -11   5  -4   83.40    4.53
  11   5   4   84.25    4.38
  11  -5   4   73.22    7.92
 -11  -5  -4   78.39    3.74
 -11   5  -5  190.91    7.37
  11   5   5  175.43    6.60
  11  -5   5  184.85   11.77
 -11  -5  -5  169.42    4.45
  11   5   6   35.88    2.42
 -11   5  -6   35.33    5.76
  11   5   6   29.64    2.92
  11  -5   6   29.69    4.78
 -11  -5  -6   32.43    2.17
  11   5   7   72.21    2.90
 -11   5  -7   77.52    7.03
  11   5   7   65.96    3.47
  11  -5   7   62.08    5.98
 -11  -5  -7   64.97    3.10
  11   5   8    5.43    1.77
 -11   5  -8    2.11    5.25
  11   5   8    4.87    2.09
  11  -5   8    3.96    6.01
  11   5   9   65.44    2.95
 -11   5  -9   63.81    8.09
  11   5   9   60.59    3.20
  11  -5   9   60.48    9.39
  11   5  10   10.14    1.93
 -11   5 -10    5.37    5.91
  11   5  10   11.25    2.05
  11  -5  10    5.79    4.86
  11   5  11   23.70    2.99
 -11   5 -11   37.17    7.21
  11   5  11   22.95    2.87
  11  -5  11   18.80    8.33
  11   5  12    9.88    2.05
 -11   5 -12    8.84    6.46
  11   5  12    9.34    1.98
  11  -5  12   18.99    8.07
  11   5  13    9.91    2.23
 -11   5 -13   15.40    6.88
  11   5  13   12.64    2.56
  11  -5  13    9.44    5.56
  11   5  14   44.57    3.10
 -11   5 -14   61.89    8.64
  11   5  14   45.31    2.79
  11  -5  14   52.60    7.64
  11   5  15   56.62    3.53
 -11   5 -15   69.54    9.51
  11   5  15   56.93    2.88
  11  -5  15   58.71   11.80
  11   5  16   15.04    2.69
 -11   5 -16   21.33    7.40
  11   5  16   15.66    2.62
  11  -5  16   14.76    9.94
  11   5  17   -1.69    2.28
 -11   5 -17    8.85    6.49
  11   5  17    1.90    1.75
  11  -5  17    0.37    5.68
  11   5  18    0.70    1.66
  11   5  18    0.39    2.24
 -11   5 -18   -5.31    6.22
  11  -5  18    2.90    8.89
  11   5  19    0.06    1.70
  11   5  19    2.89    2.34
 -11   5 -19   -0.38    6.36
  11  -5  19   -6.52    9.28
  11   5  20   -0.62    1.67
  11   5  20    2.58    2.44
 -11   5 -20   -4.02    4.20
  11  -5  20   -2.12    6.10
 -11   5 -21    4.03    4.56
  11  -5  21    1.79    6.65
  11   7 -23    5.53    6.15
 -11  -7  23   -0.79    7.13
  11   7 -22   -3.52    9.20
 -11  -7  22   10.35    7.18
  11   7 -21   10.96    8.88
 -11  -7  21   -9.81    6.39
  11   7 -20   -2.67    5.75
 -11  -7  20    9.10    6.67
  11   7 -19    4.91    5.48
 -11  -7  19    3.37    6.52
  11   7 -18    2.38    7.62
  11  -7 -18    1.13    3.67
 -11  -7  18   -2.61    5.96
  11   7 -17   19.46    8.99
  11  -7 -17    8.45    4.11
 -11  -7  17   19.73    6.65
  11   7 -16   10.98    5.48
  11  -7 -16    6.83    6.14
 -11  -7  16   14.95    6.21
  11   7 -15   15.63    5.30
  11  -7 -15    9.22    4.18
 -11  -7  15   15.13    6.19
  11   7 -14   -0.96    7.19
  11  -7 -14    3.84    3.59
 -11  -7  14    6.73    5.18
  11   7 -13    5.32    6.88
  11  -7 -13    8.14    5.44
 -11  -7  13   -3.89    4.89
  11   7 -12   12.67    6.61
  11  -7 -12    1.78    0.90
  11  -7 -12    1.97    0.80
  11  -7 -12    2.81    3.51
 -11  -7  12    4.20    4.69
  11   7 -11   10.63    4.31
  11  -7 -11    6.67    2.03
  11  -7 -11    7.39    1.68
  11  -7 -11   10.27    5.70
 -11  -7  11    7.64    4.82
  11   7 -10    1.26    3.86
  11  -7 -10   -0.57    1.72
  11  -7 -10    1.48    1.36
  11  -7 -10   -2.24    3.22
 -11  -7  10   -5.20    6.68
  11   7  -9   28.67    6.90
  11  -7  -9   18.87    3.41
  11  -7  -9   23.39    1.96
  11  -7  -9   20.11    6.45
 -11  -7   9   24.02    7.78
  11   7  -8    3.20    5.44
 -11   7   8    0.75    1.57
  11  -7  -8   -3.80    2.29
  11  -7  -8    1.42    3.30
 -11  -7   8    0.81    6.01
 -11   7   7   56.97    3.08
  11   7  -7   57.84    5.37
  11  -7  -7   58.20    4.22
 -11  -7   7   63.34    6.04
 -11   7   6   14.25    1.68
  11   7  -6   19.00    3.77
  11  -7  -6   11.58    3.24
 -11  -7   6   31.15    6.27
 -11   7   5    0.80    1.48
  11   7  -5   -2.56    4.59
  11  -7  -5   -2.60    3.12
 -11  -7   5    4.46    4.89
 -11   7   4    1.36    2.77
  11   7  -4    6.93    4.17
 -11   7   4   -2.56    2.44
 -11  -7   4   -1.85    3.01
  11  -7  -4    1.72    3.27
 -11   7   3   23.57    5.30
  11   7  -3   17.85    5.08
 -11   7   3   25.07    3.30
 -11  -7   3   24.49    5.54
  11  -7  -3   11.67    4.50
  11   7  -2    0.49    2.95
  11   7  -2    9.36    2.28
 -11   7   2    7.99    2.07
 -11   7   2    0.56    4.82
 -11  -7   2    6.78    2.82
  11   7  -1    6.75    2.18
  11   7  -1   -1.51    4.14
 -11   7   1    9.81    3.58
 -11   7   1    5.60    3.03
  11  -7  -1    7.26    4.71
 -11  -7   1    6.79    4.14
  11   7   0    1.33    1.83
  11   7   0    5.39    3.64
 -11   7   0   -3.79    2.09
 -11   7   0    2.66    2.89
  11  -7   0    4.35    4.53
 -11  -7   0    0.85    3.51
 -11   7  -1    3.24    4.68
  11   7   1    2.46    3.46
 -11   7  -1    6.66    3.45
 -11  -7  -1   -1.00    3.33
  11  -7   1   -0.47    3.20
 -11   7  -2   -0.44    2.95
  11   7   2   -4.88    3.18
 -11   7  -2    4.56    3.82
 -11  -7  -2    0.72    2.80
  11  -7   2    0.88    3.24
 -11   7  -3    6.66    2.91
  11   7   3    7.80    2.11
  11  -7   3   12.77    3.82
 -11  -7  -3    7.32    2.84
 -11   7  -4    2.39    2.87
  11   7   4    0.82    2.81
  11  -7   4   11.29    5.73
 -11  -7  -4    0.52    2.33
 -11   7  -5   30.11    5.75
  11   7   5   22.24    3.33
  11  -7   5   17.33    7.69
 -11  -7  -5   26.71    2.69
 -11   7  -6   15.41    5.68
  11   7   6    8.24    2.67
  11  -7   6    8.72    7.27
  11   7   7   32.64    2.27
 -11   7  -7   31.21    6.90
  11   7   7   26.94    2.89
  11  -7   7   29.46    5.85
  11   7   8   61.44    3.25
 -11   7  -8   57.91    8.31
  11   7   8   51.39    3.27
  11  -7   8   58.27    7.04
  11   7   9   61.90    2.88
 -11   7  -9   72.40    5.98
  11   7   9   55.72    2.84
  11  -7   9   61.28    7.30
 -11  -7  -9   54.52    3.82
  11   7  10   13.98    1.34
 -11   7 -10   16.34    4.40
  11   7  10   10.25    2.04
  11  -7  10    8.66    8.62
 -11  -7 -10   14.32    2.85
  11   7  11   19.32    1.59
 -11   7 -11   22.95    4.78
  11   7  11   18.62    1.37
  11  -7  11   31.20    9.51
 -11  -7 -11   21.55    3.15
 -11   7 -12    2.74    4.16
  11  -7  12    6.60    5.43
 -11  -7 -12    1.52    1.80
 -11   7 -13    9.44    4.37
  11  -7  13    6.93    5.76
 -11  -7 -13    1.12    2.98
 -11   7 -14    7.62    7.21
  11  -7  14   10.53    6.46
 -11  -7 -14    8.82    2.43
 -11   7 -15    7.18    7.35
  11  -7  15    6.60   10.25
 -11   7 -16    2.18    7.14
  11  -7  16   -0.01   10.30
 -11   7 -17   33.09    9.59
  11  -7  17   29.74    8.90
 -11   7 -18   -3.34    7.26
  11  -7  18    2.89    6.57
 -11   7 -19    5.87    7.90
  11  -7  19   -2.12   10.93
  11   9 -19    1.34    6.22
  11  -9 -19    0.50    4.20
 -11  -9  19    4.40    7.10
  11   9 -18    9.74    8.69
  11  -9 -18    1.49    4.24
 -11  -9  18   -1.63    6.67
  11   9 -17    7.20    8.72
  11  -9 -17   -0.73    6.27
 -11  -9  17    3.23    6.65
  11   9 -16    2.09    8.15
  11  -9 -16   -0.64    5.95
 -11  -9  16    3.32    6.45
  11   9 -15    8.05    5.43
  11  -9 -15    2.69    4.05
 -11  -9  15    7.45    6.01
  11   9 -14   -6.88    5.41
  11  -9 -14    6.48    5.65
 -11  -9  14    6.21    5.60
  11   9 -13    6.31    8.30
  11  -9 -13    6.42    5.84
 -11  -9  13    6.80    8.53
  11   9 -12    5.02    6.94
  11  -9 -12   -0.91    3.54
 -11  -9  12    0.96    7.63
  11   9 -11   18.72    7.41
  11  -9 -11    3.63    1.42
  11  -9 -11    6.37    1.44
  11   9 -10    6.41    6.57
  11  -9 -10    1.27    2.00
  11  -9 -10   -1.49    1.46
 -11  -9  10    0.70    6.81
  11   9  -9    4.31    4.58
  11  -9  -9    7.31    2.79
 -11  -9   9   13.83    4.91
  11   9  -8   -0.79    3.79
 -11   9   8    0.63    1.89
  11  -9  -8    3.64    2.89
 -11  -9   8    1.39    4.44
  11   9  -7  -10.13    3.92
 -11   9   7    1.36    2.11
  11  -9  -7   -0.65    3.08
 -11  -9   7   -0.84    6.59
  11   9  -6   -1.39    5.66
 -11   9   6   -0.52    2.24
  11  -9  -6   -0.12    3.53
 -11  -9   6   -1.24    5.90
  11   9  -5    4.76    5.91
 -11   9   5    7.61    2.85
  11  -9  -5    0.83    4.10
 -11  -9   5   10.99    4.04
  11   9  -4   44.29    7.63
 -11   9   4   43.04    3.01
  11   9  -4   36.35    4.45
  11  -9  -4   36.07    5.88
 -11  -9   4   52.00    7.57
  11   9  -3   28.68    6.81
 -11   9   3   30.82    7.19
  11   9  -3   28.15    3.76
 -11   9   3   28.19    4.17
 -11  -9   3   25.14    6.66
  11  -9  -3   22.47    3.84
  11   9  -2   14.43    5.98
 -11   9   2   17.83    4.12
  11   9  -2   18.95    3.29
 -11   9   2   15.28    2.70
 -11  -9   2   13.80    3.84
  11  -9  -2   15.96    3.97
  11   9  -1   10.38    4.85
 -11   9   1    3.36    5.66
  11   9  -1    8.61    2.84
 -11   9   1    9.39    4.12
 -11  -9   1    1.16    5.09
  11  -9  -1    7.62    3.85
  11   9   0    4.98    4.48
 -11   9   0    8.58    2.87
 -11   9   0   10.40    3.74
  11  -9   0    5.39    3.98
 -11  -9   0    3.35    4.50
  11   9   1    0.71    4.00
 -11   9  -1    3.97    4.10
 -11   9  -1   -8.68    5.55
  11  -9   1    1.11    3.71
 -11  -9  -1    1.82    2.45
  11   9   2   11.79    4.37
 -11   9  -2   15.66    5.42
 -11   9  -2   16.69    4.25
  11  -9   2   11.42    4.79
 -11  -9  -2   14.56    4.00
  11   9   3    1.88    3.43
 -11   9  -3   -8.15    4.92
 -11   9  -3    7.74    5.73
  11  -9   3    3.21    4.33
 -11  -9  -3    2.34    3.03
  11   9   4   -3.23    3.22
 -11   9  -4   -3.59    3.37
 -11   9  -4    3.13    3.81
  11  -9   4    3.66    4.53
 -11  -9  -4    2.22    2.59
  11   9   5   51.33    4.48
 -11   9  -5   48.35    5.33
  11  -9   5   37.86    6.94
 -11  -9  -5   46.22    3.65
  11   9   6    3.76    2.70
 -11   9  -6    7.22    5.63
  11  -9   6   12.29    4.85
 -11  -9  -6    1.82    2.16
  11   9   7   35.53    3.14
 -11   9  -7   38.98    7.82
  11  -9   7   35.69    9.66
  11   9   8   41.01    2.70
  11   9   8   37.22    2.81
 -11   9  -8   46.60    8.00
  11  -9   8   38.19   10.32
  11   9   9   -0.11    1.03
  11   9   9    1.25    1.29
 -11   9  -9    5.28    6.14
  11  -9   9    1.51    7.89
 -11   9 -10    6.65    7.50
  11  -9  10   10.81    9.02
 -11   9 -11    1.45    7.29
  11  -9  11    5.22    5.82
 -11   9 -12    1.58    6.63
  11  -9  12   -0.71    5.83
 -11   9 -13   -0.62    7.42
  11  -9  13   -5.27    6.67
 -11   9 -14   -0.72    7.68
  11  -9  14   13.36   10.22
 -11  -9 -14    2.24    3.25
 -11   9 -15   -4.76    7.39
  11  -9  15    5.74   10.30
 -11  -9 -15    0.55    3.32
  11  11 -12    1.46    5.81
 -11 -11  12   -3.76    5.89
  11  11 -11    8.56    9.02
 -11 -11  11    4.95    5.95
  11  11 -10   -1.73    8.06
 -11 -11  10   -1.39    8.07
  11  11  -9   -3.72    7.64
 -11 -11   9    4.36    7.60
 -11  11   8    1.88    2.13
  11 -11  -8    1.09    3.22
 -11 -11   8    6.36    7.25
  11  11  -7   10.22    7.11
 -11  11   7    6.44    2.79
  11  11  -7    2.73    3.19
  11 -11  -7    5.56    2.69
 -11 -11   7   11.64    4.91
  11  11  -6   -1.72    6.67
 -11  11   6    0.57    2.72
  11  11  -6    5.52    4.30
  11 -11  -6    1.93    4.30
 -11 -11   6    4.07    4.30
  11  11  -5    0.93    6.54
 -11  11   5   -1.66    1.90
  11  11  -5   -0.66    4.17
  11 -11  -5   -1.47    3.11
 -11 -11   5    5.99    6.24
  11  11  -4   12.27    6.77
 -11  11   4    5.51    3.46
  11  11  -4    2.34    3.87
  11 -11  -4    6.86    5.40
 -11 -11   4   12.39    6.16
  11  11  -3    8.90    5.98
 -11  11   3    0.77    3.44
  11  11  -3   -1.52    2.32
  11 -11  -3    4.92    5.26
 -11 -11   3    7.34    6.11
  11  11  -2   -0.40    5.49
 -11  11   2   -5.02    4.17
  11  11  -2   -2.49    3.43
 -11  11   2    1.68    4.13
 -11 -11   2   -2.68    5.71
  11 -11  -2    4.65    5.65
 -11  11   1    5.98    3.18
 -11  11   1   12.16    6.54
  11 -11  -1    8.67    4.49
 -11 -11   1    6.69    3.66
  11  11   0    6.98    4.65
 -11  11   0    3.05    4.55
 -11  11   0    4.43    4.20
  11 -11   0   -1.09    4.38
 -11 -11   0   -1.34    4.73
  11  11   1    8.69    4.50
 -11  11  -1    2.14    5.40
 -11  11  -1   11.90    6.83
  11 -11   1    3.26    4.46
 -11 -11  -1    3.91    4.75
  11  11   2    5.42    2.79
 -11  11  -2    7.35    3.61
 -11  11  -2   -1.78    4.66
  11 -11   2   -5.55    6.75
 -11 -11  -2    6.15    4.12
  11  11   3    9.58    4.23
 -11  11  -3   10.68    5.70
 -11  11  -3   11.50    7.31
  11 -11   3    7.13    7.72
 -11 -11  -3    7.90    2.63
  11  11   4   -2.39    3.76
 -11  11  -4   -1.26    5.62
 -11  11  -4    7.82    4.53
  11 -11   4   11.89    7.49
 -11 -11  -4    2.67    3.15
  11  11   5    1.70    3.23
 -11  11  -5   -7.24    6.57
 -11  11  -5    6.82    4.50
  11 -11   5   11.07    7.66
 -11 -11  -5   -0.37    2.73
  11  11   6   -0.82    2.72
 -11  11  -6   -9.91    7.29
 -11  11  -6   -1.04    6.97
  11 -11   6    4.17    8.06
 -11  11  -7    2.98    5.11
 -11  11  -7   11.71    4.88
  11 -11   7   -2.81    5.94
 -11  11  -8   -4.07    4.89
 -11  11  -8    3.51    4.77
  11 -11   8   -5.94    5.93
  12   0 -28    8.12    4.36
 -12   0  28   -0.36    6.54
  12   0 -27    5.24    5.78
 -12   0  27   -0.73    6.34
  12   0 -26   11.77    4.18
 -12   0  26    9.79    7.10
  12   0 -25  -10.48    5.47
 -12   0  25    2.80    6.09
  12   0 -24    0.13    5.23
 -12   0  24    5.40    5.86
  12   0 -23    1.82    5.01
 -12   0  23    0.36    5.32
  12   0 -22   12.29    6.32
 -12   0  22   21.50    4.38
  12   0 -21    2.39    4.94
 -12   0  21    3.46    3.39
  12   0 -20    4.61    3.27
 -12   0  20    3.64    3.36
  12   0 -19    5.22    4.65
 -12   0  19   -0.66    4.69
  12   0 -18   69.81    5.30
 -12   0  18   76.11    7.62
  12   0 -17    2.54    4.39
 -12   0  17    4.95    4.43
  12   0 -16    6.37    4.12
 -12   0  16    1.92    4.40
  12   0 -15    5.73    2.69
 -12   0  15    3.30    4.07
  12   0 -14    4.95    3.97
 -12   0  14    3.80    2.49
  12   0 -13    1.70    3.59
 -12   0  13   -2.69    2.26
  12   0 -12   54.29    5.41
 -12   0  12   65.73    5.37
  12   0 -11   -4.44    2.23
 -12   0  11   -0.06    2.11
  12   0 -10   -1.49    2.10
 -12   0  10    2.95    2.99
  12   0  -9    1.43    2.10
 -12   0   9   -3.53    1.90
  12   0  -8 1144.35   36.21
 -12   0   8 1151.21   38.20
  12   0  -7    0.40    1.92
 -12   0   7   -0.32    2.83
  12   0  -6   21.10    3.63
 -12   0   6   18.09    3.36
  12   0  -5    2.73    2.91
 -12   0   5    0.92    2.64
  12   0  -4  278.43    9.51
 -12   0   4  292.49    9.82
  12   0  -3    1.70    1.81
  12   0  -3    2.08    1.24
 -12   0   3    2.49    2.65
  12   0  -2 1362.49   42.31
  12   0  -2 1430.41   42.09
  12   0  -1   -3.73    1.70
  12   0  -1    0.32    2.84
 -12   0   1   -0.20    1.69
  12   0   0 5881.09  325.83
 -12   0   0 6069.50  320.89
  12   0   1   -5.22    2.77
 -12   0  -1    0.22    2.77
  12   0   2  710.65   21.05
 -12   0  -2  718.66   20.11
  12   0   3    3.41    2.56
 -12   0  -3    0.86    1.51
  12   0   4   -1.84    2.53
 -12   0  -4    1.23    2.38
  12   0   5    2.87    2.64
 -12   0  -5   -2.21    2.45
  12   0   6  376.55   13.26
 -12   0  -6  401.30   10.52
  12   0   7    1.43    2.08
 -12   0  -7    0.35    2.55
  12   0   8    6.09    2.51
 -12   0  -8   11.01    3.08
  12   0   9   -0.05    3.69
 -12   0  -9    2.00    1.86
  12   0  10   47.60    5.42
 -12   0 -10   38.37    2.94
  12   0  11    1.26    2.56
 -12   0 -11   -1.10    2.91
  12   0  12   86.57    7.59
 -12   0 -12   80.86    5.68
  12   0  13   -2.26    2.97
 -12   0 -13   -1.55    3.38
  12   0  14    7.53    5.42
 -12   0 -14   12.34    4.12
  12   0  15    4.56    4.99
 -12   0 -15   -0.34    3.67
  12   0  16    5.47    5.58
 -12   0 -16    6.67    4.07
  12   0  17    2.14    5.72
 -12   0 -17    9.51    4.25
  12   0  18    8.37    6.26
 -12   0 -18    8.80    4.41
  12   0  19    0.50    5.87
 -12   0 -19    1.59    4.07
  12   0  20    6.99    6.80
 -12   0 -20    8.29    4.58
  12   0  21    2.03    4.25
 -12   0 -21   -0.18    4.26
  12   0  22    4.69    7.06
 -12   0 -22    4.24    4.62
  12   0  23    3.98    4.62
 -12   0 -23    0.02    3.33
  12   0  24   -3.10    7.41
  12   2 -27    0.01    5.03
 -12   2  27    0.54    4.38
  12  -2 -27    0.92    4.22
 -12  -2  27    1.36    8.74
  12   2 -26    1.38    7.08
 -12   2  26    6.81    4.55
  12  -2 -26    5.14    3.02
 -12  -2  26   -2.47    8.87
  12   2 -25   -7.49    6.80
 -12   2  25    0.72    4.12
  12  -2 -25    0.31    4.31
 -12  -2  25    9.74    5.23
  12   2 -24    5.81    4.49
 -12   2  24    9.66    4.35
  12  -2 -24    5.87    2.92
 -12  -2  24    5.95    5.49
  12   2 -23   -1.80    6.52
 -12   2  23    3.64    4.07
 -12  -2  23    2.11    4.76
  12  -2 -23    4.77    4.00
  12   2 -22   13.54    7.44
 -12   2  22   10.10    4.64
  12  -2 -22   19.35    4.61
 -12  -2  22   25.84    5.42
  12   2 -21   16.51    4.20
 -12   2  21   10.54    4.36
 -12  -2  21   18.08    5.01
  12  -2 -21   14.42    4.38
  12   2 -20   -5.60    6.00
 -12   2  20    2.08    3.46
 -12  -2  20    2.21    4.10
  12  -2 -20   -5.33    3.64
  12   2 -19   20.16    4.33
 -12   2  19   12.57    4.10
 -12  -2  19   14.78    4.73
  12  -2 -19   12.52    4.08
  12   2 -18  -12.24    5.69
 -12   2  18   -0.58    2.05
 -12  -2  18    3.35    3.71
  12  -2 -18   -0.98    2.18
  12   2 -17   10.53    3.62
 -12   2  17    4.04    3.20
 -12  -2  17    5.07    3.89
  12  -2 -17    3.12    3.43
  12   2 -16    9.59    5.87
 -12   2  16   15.89    3.33
 -12  -2  16   15.63    4.12
  12  -2 -16   14.58    3.71
  12   2 -15   31.53    4.02
 -12   2  15   22.58    2.33
 -12  -2  15   27.06    4.33
  12  -2 -15   22.16    3.80
  12   2 -14    8.15    5.22
 -12   2  14   12.03    2.82
 -12  -2  14   12.00    3.57
  12  -2 -14    7.42    3.18
  12   2 -13   64.29    4.87
 -12   2  13   57.60    2.87
 -12  -2  13   72.73    7.23
  12  -2 -13   57.43    4.49
  12   2 -12   73.40    6.85
 -12   2  12   56.51    3.66
 -12  -2  12   68.55    7.20
  12  -2 -12   54.19    4.43
  12   2 -11  145.04    9.15
 -12   2  11  123.17    5.27
 -12  -2  11  135.01    6.32
  12  -2 -11  120.32    4.40
  12   2 -10  356.65   12.16
 -12   2  10  359.63    9.08
 -12  -2  10  365.55   12.54
  12  -2 -10  347.33   10.84
  12   2  -9  103.06    7.31
 -12   2   9   99.14    4.29
 -12  -2   9  103.58    7.61
  12  -2  -9   92.23    4.64
  12   2  -8  217.44   11.05
 -12   2   8  194.54    6.06
 -12  -2   8  216.68    8.13
  12  -2  -8  194.76    6.87
  12   2  -7   26.43    3.19
  12  -2  -7   26.32    2.75
 -12  -2   7   19.58    4.68
  12   2  -6    2.67    2.44
  12  -2  -6    2.41    1.93
  12  -2  -6    0.83    2.11
 -12  -2   6    1.21    2.38
  12   2  -5   17.63    4.13
  12  -2  -5   18.12    2.44
  12  -2  -5   13.67    2.60
  12  -2  -5   19.15    3.41
 -12  -2   5   16.68    2.63
  12   2  -4   16.21    3.82
  12  -2  -4   13.08    1.71
  12  -2  -4   10.02    1.67
  12  -2  -4   21.02    3.23
 -12  -2   4   14.22    3.57
  12   2  -3   54.27    4.71
 -12   2   3   52.12    3.25
 -12   2   3   48.17    2.74
  12  -2  -3   53.65    2.49
  12  -2  -3   51.07    2.74
 -12  -2   3   55.64    4.53
 -12   2   2  100.20    3.53
  12   2  -2  103.90    5.87
 -12   2   2  102.55    4.40
 -12  -2   2  103.60    5.27
  12  -2  -2  106.94    4.76
 -12   2   1  102.11    5.16
  12   2  -1  103.26    5.53
 -12   2   1  109.69    4.63
 -12  -2   1   98.39    5.10
  12  -2  -1  104.47    5.22
 -12   2   0   96.77    3.49
  12   2   0   96.42    4.96
 -12   2   0  103.85    4.69
 -12  -2   0   95.08    3.50
  12  -2   0   98.55    5.06
 -12   2  -1   -1.29    1.60
  12   2   1   -1.73    2.43
  12  -2   1   -0.99    1.74
 -12  -2  -1    0.83    1.39
  12   2   2   -0.72    2.07
 -12   2  -2   -0.04    2.72
  12   2   2    0.47    2.25
  12  -2   2    0.01    1.92
  12   2   3  279.90    8.23
 -12   2  -3  292.85    8.10
  12   2   3  285.65    7.36
  12  -2   3  284.82   11.22
  12   2   4  129.13    3.85
 -12   2  -4  135.27    6.36
  12   2   4  129.83    3.97
  12  -2   4  118.68    7.36
  12   2   5    6.53    2.30
 -12   2  -5    6.54    2.16
  12   2   5   10.60    2.26
  12  -2   5    7.60    2.74
  12   2   6   26.73    3.01
 -12   2  -6   34.05    4.22
  12  -2   6   34.43    5.44
  12   2   7   20.13    2.76
 -12   2  -7   19.82    4.04
 -12  -2  -7   15.88    2.42
  12  -2   7   17.65    3.28
  12   2   8   33.28    2.40
 -12   2  -8   35.98    3.10
 -12  -2  -8   40.19    2.95
  12  -2   8   36.03    6.06
  12   2   9   -0.42    1.66
 -12   2  -9   -0.60    2.31
 -12  -2  -9    2.51    2.13
  12  -2   9   -3.62    4.42
  12   2  10    6.41    2.11
 -12   2 -10    9.76    2.62
 -12  -2 -10    8.49    2.55
  12  -2  10   -1.59    5.30
  12   2  11   27.72    4.09
 -12   2 -11   29.87    3.37
 -12  -2 -11   24.58    2.16
  12  -2  11   33.27    4.30
  12   2  12   45.39    5.01
 -12   2 -12   45.74    3.99
 -12  -2 -12   49.75    3.78
  12  -2  12   52.24    7.80
  12   2  13   11.01    3.97
 -12   2 -13   12.24    4.90
 -12  -2 -13   13.26    3.02
  12  -2  13    9.06    4.17
  12   2  14    6.98    3.81
 -12   2 -14    8.64    4.69
 -12  -2 -14    0.76    2.89
  12   2  15    2.55    2.72
 -12   2 -15   11.22    4.47
 -12  -2 -15    3.69    1.86
  12  -2  15    4.21    4.12
  12   2  16   19.85    5.20
 -12   2 -16   19.84    3.61
 -12  -2 -16   24.69    2.37
  12  -2  16   13.72    8.03
  12   2  17   11.93    4.76
 -12   2 -17   10.53    3.33
 -12  -2 -17    7.67    3.18
  12  -2  17    0.91    7.37
  12   2  18    5.39    5.19
 -12   2 -18   13.03    3.70
 -12  -2 -18   12.51    3.38
  12  -2  18    6.85    5.12
  12   2  19   11.32    5.55
 -12   2 -19   11.57    3.98
 -12  -2 -19   15.24    3.69
  12  -2  19   19.45    8.87
  12   2  20   -4.07    3.39
 -12   2 -20   -4.16    3.61
 -12  -2 -20   -1.54    3.54
  12  -2  20    0.40    5.58
  12   2  21    7.96    6.01
 -12   2 -21   13.61    6.37
 -12  -2 -21   13.32    2.73
  12  -2  21   14.76    9.68
  12   2  22    0.63    3.56
 -12   2 -22    1.99    5.72
 -12  -2 -22   -1.16    2.30
  12  -2  22    3.05    8.72
  12   2  23    1.45    5.81
 -12   2 -23    4.84    3.98
 -12  -2 -23    2.34    2.60
  12  -2  23   -4.12    6.17
  12   4 -26   -0.33    3.68
 -12  -4  26   -6.05    8.98
  12   4 -25    5.04    7.36
 -12   4  25    3.83    2.87
  12  -4 -25   -0.84    2.47
 -12  -4  25   19.00    8.92
  12   4 -24   39.26    9.47
 -12   4  24   23.01    2.81
  12  -4 -24   24.99    3.00
 -12  -4  24   37.68   10.76
  12   4 -23    1.07    5.14
 -12   4  23    6.07    2.31
  12  -4 -23    7.03    2.37
 -12  -4  23   11.26    9.08
  12   4 -22   -4.36    6.98
 -12   4  22   -0.69    2.11
  12  -4 -22   -0.40    2.29
 -12  -4  22   -7.87    8.19
  12   4 -21   -3.93    4.14
 -12   4  21    0.70    1.93
  12  -4 -21    0.50    2.80
 -12  -4  21   -3.95    7.76
  12   4 -20    3.69    4.35
 -12   4  20    3.45    1.87
  12  -4 -20   -1.10    2.26
 -12  -4  20   -0.59    4.92
  12   4 -19  -10.63    6.22
 -12   4  19    1.81    1.74
 -12  -4  19    4.32    4.65
  12  -4 -19   -0.35    2.03
  12   4 -18   14.01    4.86
 -12   4  18   10.53    1.95
 -12  -4  18   15.43    5.36
  12  -4 -18   11.68    2.38
  12   4 -17    0.13    4.22
  12  -4 -17    1.50    2.71
 -12  -4  17    1.86    4.54
  12   4 -16   -8.79    6.56
  12  -4 -16    2.80    2.08
 -12  -4  16    0.53    4.39
  12   4 -15    9.86    4.23
  12  -4 -15    7.57    1.58
  12  -4 -15    7.75    2.21
 -12  -4  15    9.43    7.32
  12   4 -14   31.96    7.13
  12  -4 -14   21.23    2.36
  12  -4 -14   23.06    2.49
 -12  -4  14   30.56    7.64
  12   4 -13   -2.49    6.13
  12  -4 -13   10.19    1.59
  12  -4 -13   11.04    2.11
 -12  -4  13    7.47    6.62
  12   4 -12   73.85    5.64
  12  -4 -12   63.59    2.62
  12  -4 -12   61.36    3.18
 -12  -4  12   59.26    8.95
  12   4 -11   45.13    7.15
  12  -4 -11   43.94    2.24
  12  -4 -11   42.53    2.78
 -12  -4  11   53.35    5.24
  12   4 -10   20.90    3.94
  12  -4 -10   18.59    1.86
  12  -4 -10   14.33    2.26
 -12  -4  10   22.39    4.09
  12   4  -9   26.88    6.02
  12  -4  -9   30.42    2.26
  12  -4  -9   28.94    2.48
  12  -4  -9   25.79    3.48
 -12  -4   9   34.88    6.48
  12   4  -8  729.02   24.95
  12  -4  -8  643.97   17.55
  12  -4  -8  676.63   18.32
  12  -4  -8  658.22   25.04
 -12  -4   8  716.84   28.37
  12   4  -7   17.45    5.08
  12  -4  -7    8.28    2.08
  12  -4  -7   10.34    2.12
  12  -4  -7   -6.26    4.45
 -12  -4   7   14.44    3.19
  12   4  -6   72.28    4.73
  12  -4  -6   63.10    3.62
  12  -4  -6   67.99    4.18
 -12  -4   6   77.80    6.59
  12   4  -5   -4.55    4.02
 -12   4   5    1.78    1.93
  12  -4  -5    1.55    2.18
  12  -4  -5    4.30    2.33
 -12  -4   5    1.59    2.47
  12   4  -4   -5.88    2.56
 -12   4   4   -0.79    2.02
 -12   4   4    0.36    2.26
  12  -4  -4    0.22    1.55
  12  -4  -4   -0.93    2.26
 -12  -4   4   -4.41    3.63
 -12   4   3  145.58    5.40
  12   4  -3  137.16    7.97
 -12   4   3  144.65    5.42
 -12  -4   3  144.30    7.73
  12  -4  -3  123.78    6.10
 -12   4   2   25.56    2.82
  12   4  -2   21.73    4.16
 -12   4   2   22.73    2.09
 -12  -4   2   22.37    2.63
  12  -4  -2   20.97    2.43
  12   4  -1   55.22    1.57
  12   4  -1   56.01    4.99
 -12   4   1   51.36    2.82
 -12   4   1   50.31    3.40
  12  -4  -1   47.69    4.66
 -12  -4   1   50.10    2.98
 -12   4   0   10.25    3.85
  12   4   0    7.69    3.41
 -12   4   0    0.80    3.00
 -12  -4   0    8.29    1.91
  12  -4   0   12.31    2.41
 -12   4  -1   69.83    3.49
  12   4   1   60.34    3.34
  12  -4   1   68.75    5.65
 -12  -4  -1   65.41    3.15
 -12   4  -2   17.31    3.77
  12   4   2   11.73    3.09
  12  -4   2   18.64    2.98
 -12  -4  -2   12.54    2.72
 -12   4  -3  195.13    6.65
  12   4   3  172.74    6.85
  12  -4   3  166.98    9.33
 -12  -4  -3  154.18    5.77
  12   4   4  198.64    4.84
 -12   4  -4  186.33    6.85
  12   4   4  179.87    6.95
  12  -4   4  186.59    8.10
 -12  -4  -4  170.94    3.67
  12   4   5   66.88    3.19
 -12   4  -5   68.39    5.69
  12   4   5   59.92    2.75
  12  -4   5   68.05    7.16
  12   4   6   14.46    2.21
 -12   4  -6   17.42    4.65
  12   4   6   14.60    2.41
  12  -4   6   21.35    5.55
  12   4   7    1.24    1.80
 -12   4  -7   -2.67    2.65
  12   4   7    2.21    2.03
  12  -4   7    1.75    3.27
  12   4   8   11.62    2.16
 -12   4  -8    8.32    3.23
  12   4   8   10.27    1.52
  12  -4   8   10.48    5.93
  12   4   9    7.13    2.00
 -12   4  -9    4.05    3.20
  12   4   9    3.41    1.98
  12  -4   9    2.44    3.92
  12   4  10    1.06    2.11
 -12   4 -10   -1.73    3.24
  12   4  10    2.21    2.03
  12  -4  10    4.64    3.94
  12   4  11   -1.54    2.33
 -12   4 -11   -3.14    3.35
  12   4  11    0.17    1.93
  12  -4  11   -3.08    6.17
  12   4  12   24.83    3.97
 -12   4 -12   20.17    4.38
  12   4  12   21.00    2.57
  12  -4  12   28.05    5.45
  12   4  13   27.41    3.46
 -12   4 -13   40.08    4.88
  12   4  13   31.02    2.74
  12  -4  13   33.72    6.11
  12   4  14   36.88    3.92
 -12   4 -14   42.79    5.11
  12   4  14   38.34    2.98
  12  -4  14    7.94    9.72
  12   4  15   29.40    3.89
 -12   4 -15   30.95    5.03
  12   4  15   28.52    2.88
  12  -4  15   29.90    9.34
  12   4  16   -2.08    3.09
 -12   4 -16    7.30    3.81
  12   4  16    2.91    2.10
  12  -4  16    6.00    5.08
  12   4  17    1.42    3.25
 -12   4 -17    4.97    3.64
  12   4  17    0.29    2.15
  12  -4  17    6.29    7.92
  12   4  18   13.06    4.25
 -12   4 -18   23.95    4.61
  12   4  18   20.52    2.74
  12  -4  18    9.68    9.74
  12   4  19    5.07    3.84
 -12   4 -19    8.09    6.44
  12  -4  19    3.51    5.88
 -12   4 -20    3.17    5.94
  12   4  20    0.40    2.38
  12  -4  20   -1.03    8.80
 -12   4 -21    7.69    6.42
  12   4  21    2.33    3.97
  12  -4  21   18.26    9.89
 -12   4 -22    7.12    6.06
  12   4  22    0.19    3.69
  12  -4  22   -7.42    5.93
  12   6 -24    4.63    9.03
 -12  -6  24    9.93   10.49
  12   6 -23    2.29    9.25
 -12  -6  23   11.70   10.16
  12   6 -22    6.54    5.71
 -12  -6  22    3.15    6.83
  12   6 -21    9.07    5.47
 -12  -6  21   -2.03    6.57
  12   6 -20    9.92    7.44
 -12  -6  20   -6.29    5.87
  12   6 -19   10.40    8.71
 -12  -6  19    5.50    6.13
  12   6 -18   11.93    5.64
 -12  -6  18    9.82    6.06
  12   6 -17   13.72    8.00
 -12  -6  17    5.64    5.82
  12   6 -16  100.97   11.49
 -12  -6  16   30.64    7.45
  12   6 -15   13.33    5.07
  12  -6 -15    1.02    4.07
 -12  -6  15    6.94    5.55
  12   6 -14    2.97    4.47
  12  -6 -14    0.10    1.05
  12  -6 -14   -0.57    0.91
  12  -6 -14    1.60    3.51
 -12  -6  14    2.49    4.78
  12   6 -13   69.91   10.66
  12  -6 -13   59.35    2.12
  12  -6 -13   57.76    2.26
  12  -6 -13   51.11    8.07
 -12  -6  13   84.21   11.72
  12   6 -12    2.11    4.15
  12  -6 -12    1.85    1.39
  12  -6 -12   -1.01    1.40
  12  -6 -12   -0.60    3.28
 -12  -6  12    3.98    6.77
  12   6 -11   -3.80    3.66
  12  -6 -11    0.14    1.53
  12  -6 -11    0.59    1.44
  12  -6 -11   -0.91    4.78
  12   6 -10   -4.21    6.01
  12  -6 -10    1.67    1.84
  12  -6 -10    3.94    1.57
  12  -6 -10   -3.36    3.20
 -12  -6  10    4.04    6.25
  12   6  -9   24.22    6.50
  12  -6  -9   20.30    2.42
  12  -6  -9   21.32    2.10
  12  -6  -9   27.18    5.65
 -12  -6   9   22.37    4.72
  12   6  -8    8.10    3.60
  12  -6  -8    7.29    2.43
  12  -6  -8    7.06    3.14
 -12  -6   8   10.29    4.01
  12   6  -7   28.06    5.96
 -12   6   7   25.47    2.42
  12  -6  -7   26.94    3.14
  12  -6  -7   21.45    5.63
 -12  -6   7   24.10    6.62
 -12   6   6    2.03    2.08
  12   6  -6    6.00    4.74
  12  -6  -6    5.37    2.73
 -12  -6   6    7.41    3.36
 -12   6   5    0.59    2.18
  12   6  -5    5.64    2.91
  12  -6  -5    1.49    1.98
 -12  -6   5    5.47    3.12
 -12   6   4   21.94    3.25
  12   6  -4   31.02    5.01
 -12   6   4   22.37    2.06
 -12  -6   4   22.49    5.34
  12  -6  -4   21.92    3.86
 -12   6   3    7.15    2.64
  12   6  -3    0.50    4.39
 -12   6   3    2.35    2.69
 -12  -6   3    6.12    4.21
  12  -6  -3    6.27    3.53
 -12   6   2   17.96    4.57
  12   6  -2   12.45    3.00
 -12   6   2   11.34    3.22
 -12  -6   2   14.81    2.95
  12  -6  -2   19.30    4.30
  12   6  -1    1.95    1.86
  12   6  -1    1.59    3.63
 -12   6   1    1.21    1.98
 -12   6   1   -1.97    4.04
  12  -6  -1    0.02    2.39
 -12  -6   1   -2.05    3.34
 -12   6   0    3.00    2.81
  12   6   0    0.99    3.52
 -12   6   0    4.60    3.05
 -12  -6   0    8.38    3.41
  12  -6   0    6.03    2.80
 -12   6  -1   -3.92    2.65
  12   6   1    0.84    2.08
 -12   6  -1    1.48    2.00
 -12  -6  -1    1.11    2.89
  12  -6   1   -0.21    4.37
 -12   6  -2    3.39    2.44
  12   6   2    5.65    3.19
  12  -6   2    8.41    5.07
 -12  -6  -2    3.02    2.84
 -12   6  -3    4.35    3.85
  12   6   3    0.34    2.96
  12  -6   3    5.80    3.35
 -12  -6  -3    2.16    2.51
 -12   6  -4   21.73    5.07
  12   6   4   25.01    2.33
  12  -6   4   20.28    4.47
 -12  -6  -4   20.97    2.76
 -12   6  -5   27.64    3.74
  12   6   5   27.08    3.36
  12  -6   5   22.64    6.98
  12   6   6    2.03    1.85
 -12   6  -6    4.33    3.01
  12   6   6   -2.90    2.34
  12  -6   6    1.24    5.87
  12   6   7    1.34    1.77
 -12   6  -7    8.40    3.20
  12   6   7    1.61    2.90
  12  -6   7   10.16    6.74
 -12  -6  -7    1.83    1.75
  12   6   8   22.27    2.10
 -12   6  -8   18.20    6.41
  12   6   8   24.42    2.62
  12  -6   8   20.25    5.34
 -12  -6  -8   18.90    3.09
  12   6   9   19.87    2.13
 -12   6  -9   31.71    6.64
  12   6   9   20.86    2.48
  12  -6   9   17.17    5.52
 -12  -6  -9   14.69    3.29
  12   6  10  110.87    3.80
 -12   6 -10  116.76   10.40
  12   6  10  109.63    5.07
  12  -6  10  113.24   12.90
 -12  -6 -10  107.81    4.93
  12   6  11   43.98    2.57
 -12   6 -11   54.85    8.00
  12   6  11   43.14    2.79
  12  -6  11   45.82   10.37
  12   6  12   26.12    2.83
 -12   6 -12   26.45    7.46
  12   6  12   24.12    2.18
  12  -6  12   23.51    6.51
  12   6  13   -0.53    1.62
 -12   6 -13    0.85    5.87
  12   6  13   -0.94    1.47
  12  -6  13   -2.49    5.23
  12   6  14    8.83    1.72
 -12   6 -14   13.78    6.98
  12   6  14   10.99    2.11
  12  -6  14    7.59    9.39
  12   6  15   16.36    2.34
 -12   6 -15   23.47    7.42
  12   6  15   16.22    1.74
  12  -6  15   12.46   10.58
  12   6  16   26.14    1.91
 -12   6 -16   43.01    8.34
  12   6  16   24.11    1.80
  12  -6  16   29.09    7.67
 -12   6 -17    5.76    4.54
  12  -6  17    3.82    6.67
 -12   6 -18   -4.15    4.82
  12  -6  18   -0.81   10.09
 -12   6 -19    3.27    4.58
  12  -6  19   -9.38   10.01
 -12   6 -20    0.34    4.86
  12  -6  20    5.54    6.92
  12   8 -21   -2.96    9.33
  12  -8 -21   -5.14    6.69
 -12  -8  21    5.45   10.18
  12   8 -20   -0.32    9.15
  12  -8 -20   -8.32    6.44
 -12  -8  20    3.15    6.90
  12   8 -19    8.71    5.96
  12  -8 -19    1.29    4.22
 -12  -8  19    9.33    7.03
  12   8 -18   -7.25    5.82
  12  -8 -18   -1.82    4.16
 -12  -8  18   -3.56    6.69
  12   8 -17   17.25    9.17
  12  -8 -17   10.37    6.59
 -12  -8  17    9.65    7.26
  12   8 -16   -3.93    8.07
  12  -8 -16    6.80    5.70
 -12  -8  16   -0.26    5.80
  12   8 -15  -12.61    8.01
  12  -8 -15   -0.52    3.66
 -12  -8  15    6.21    8.96
  12   8 -14    4.38    4.86
  12  -8 -14    3.44    5.34
 -12  -8  14  -10.30    8.25
  12   8 -13   -0.11    4.89
  12  -8 -13    2.41    5.22
 -12  -8  13   -0.86    7.94
  12   8 -12   -0.01    7.03
  12  -8 -12    1.70    1.43
  12  -8 -12    1.83    1.01
  12  -8 -12   -1.26    3.35
 -12  -8  12  -10.58    7.39
  12   8 -11    2.37    6.69
  12  -8 -11    1.98    1.73
  12  -8 -11    2.31    1.41
  12  -8 -11    4.82    5.57
 -12  -8  11   -4.59    7.38
  12   8 -10   -2.14    4.17
  12  -8 -10    0.17    2.16
  12  -8 -10    2.21    1.58
  12  -8 -10    3.13    3.48
 -12  -8  10    1.03    4.67
  12   8  -9    9.91    3.97
  12  -8  -9   -0.19    2.46
 -12  -8   9    2.67    4.50
 -12   8   8    5.93    2.01
  12   8  -8    7.15    4.16
  12  -8  -8   12.47    3.02
 -12  -8   8   12.52    4.61
 -12   8   7   15.35    2.36
  12   8  -7   15.09    6.38
  12  -8  -7    9.23    3.48
 -12  -8   7   12.82    7.17
 -12   8   6   32.76    2.23
  12   8  -6   34.33    7.12
  12  -8  -6   26.50    4.55
 -12  -8   6   34.84    7.50
 -12   8   5   39.28    2.55
  12   8  -5   44.86    7.63
  12  -8  -5   31.33    5.14
 -12  -8   5   41.28    5.06
 -12   8   4   33.63    4.66
  12   8  -4   31.78    4.76
 -12   8   4   31.50    4.04
 -12  -8   4   39.00    6.84
  12  -8  -4   28.87    5.18
  12   8  -3    2.70    2.62
  12   8  -3    3.85    3.36
 -12   8   3    0.46    3.23
 -12   8   3   11.46    5.47
  12  -8  -3    7.47    4.45
 -12  -8   3    2.31    3.30
  12   8  -2   23.75    2.95
  12   8  -2   22.43    5.63
 -12   8   2   21.22    4.30
 -12   8   2   23.71    3.97
  12  -8  -2   18.52    5.63
 -12  -8   2   22.24    5.55
  12   8  -1   31.76    3.11
  12   8  -1   25.40    5.88
 -12   8   1   25.58    4.63
  12  -8  -1   25.40    6.26
 -12  -8   1   29.46    3.79
 -12   8   0  114.43   10.18
  12   8   0   94.82    8.20
 -12   8   0  117.48    7.77
 -12  -8   0   92.24    7.57
  12  -8   0   90.01    9.78
 -12   8  -1   36.25    4.93
  12   8   1   28.83    5.01
 -12   8  -1   27.00    3.55
 -12  -8  -1   20.22    4.39
  12  -8   1   15.96    6.96
 -12   8  -2  106.31    9.63
  12   8   2   96.71    6.57
 -12   8  -2   97.17    7.55
 -12  -8  -2   87.35    6.27
  12  -8   2   78.58   10.46
 -12   8  -3    3.79    3.98
  12   8   3    1.49    3.35
 -12   8  -3    4.63    4.76
 -12  -8  -3    0.45    3.02
  12  -8   3   -4.45    6.32
 -12   8  -4  247.47   13.94
  12   8   4  224.63    9.51
  12  -8   4  206.55   12.64
 -12  -8  -4  212.38    8.38
 -12   8  -5   10.40    3.76
  12   8   5   11.99    3.25
  12  -8   5    6.76    4.92
 -12  -8  -5    7.51    2.70
 -12   8  -6    4.24    3.53
  12   8   6    1.16    2.63
  12  -8   6    6.60    4.73
  12   8   7   40.38    2.64
 -12   8  -7   39.93    5.02
  12   8   7   38.98    3.42
  12  -8   7   30.58    9.77
  12   8   8   11.09    1.85
 -12   8  -8   16.01    5.99
  12   8   8    8.09    2.36
  12  -8   8   11.68    7.77
  12   8   9    6.26    1.48
 -12   8  -9   16.44    6.14
  12   8   9    5.55    1.90
  12  -8   9    8.28    7.96
  12   8  10    1.72    1.42
  12   8  10    1.37    1.70
 -12   8 -10   -1.49    6.24
  12  -8  10   11.53    5.15
 -12   8 -11    0.40    6.57
  12  -8  11  -15.15    5.86
 -12  -8 -11   -1.57    2.73
 -12   8 -12   12.70    6.55
  12  -8  12    3.71    6.01
 -12  -8 -12    0.50    2.87
 -12   8 -13   -0.08    6.53
  12  -8  13    6.95    9.53
 -12  -8 -13    3.52    3.02
 -12   8 -14   -2.70    7.05
  12  -8  14  -13.17    9.62
 -12  -8 -14    1.21    3.18
 -12   8 -15    4.61    7.65
  12  -8  15   -3.70   10.65
 -12  -8 -15    5.58    3.52
 -12   8 -16    0.36    7.69
  12  -8  16    1.96    7.09
 -12  -8 -16    1.88    3.33
 -12   8 -17   -0.67    5.21
  12  -8  17   -4.98    7.39
 -12  -8 -17   -0.96    2.36
  12  10 -16    2.39    9.46
  12 -10 -16    1.14    6.65
 -12 -10  16    6.72   10.10
  12  10 -15    5.98    9.13
  12 -10 -15    2.31    4.18
 -12 -10  15   -7.72    9.33
  12  10 -14   12.44    9.20
 -12 -10  14    1.46    9.97
  12  10 -13    5.12    5.56
 -12 -10  13    3.88    6.00
  12  10 -12    4.19    5.43
 -12 -10  12    8.01    5.68
  12  10 -11   -1.94    4.99
  12 -10 -11    1.20    1.54
  12 -10 -11    1.83    1.19
 -12 -10  11   -1.31    5.30
  12  10 -10    8.47    7.30
  12 -10 -10    3.00    3.13
  12 -10 -10    3.25    2.11
 -12 -10  10    5.27    7.86
  12  10  -9    8.59    7.62
  12 -10  -9    7.16    3.30
 -12 -10   9   19.68    8.24
  12  10  -8    0.74    6.62
 -12  10   8   -0.34    2.12
  12 -10  -8    4.13    3.24
 -12 -10   8  -13.60    6.57
  12  10  -7   -1.03    6.39
 -12  10   7    0.30    2.31
  12 -10  -7    1.95    3.66
 -12 -10   7   -4.32    4.08
  12  10  -6   14.83    6.47
 -12  10   6    8.41    2.86
  12 -10  -6    7.46    4.38
 -12 -10   6    4.68    4.74
  12  10  -5    3.70    4.30
 -12  10   5    7.17    2.05
  12  10  -5    9.32    3.66
  12 -10  -5    7.64    4.66
 -12 -10   5   16.39    6.80
  12  10  -4    1.70    3.82
 -12  10   4    5.47    3.21
  12  10  -4    2.63    3.28
  12 -10  -4    1.47    3.36
 -12 -10   4    5.22    4.10
  12  10  -3   16.03    4.15
 -12  10   3    4.46    4.32
  12  10  -3   11.21    3.43
 -12  10   3   10.89    2.54
 -12 -10   3    3.84    6.33
  12 -10  -3   11.47    5.78
  12  10  -2    6.88    3.54
 -12  10   2    7.87    6.28
  12  10  -2    6.60    3.05
 -12  10   2    1.85    4.00
 -12 -10   2    2.55    5.68
  12 -10  -2    9.42    5.77
  12  10  -1    0.27    3.34
 -12  10   1    1.68    2.72
 -12  10   1   -2.54    3.66
  12 -10  -1   -2.65    5.93
 -12 -10   1    8.45    4.89
  12  10   0    6.88    3.24
 -12  10   0    5.23    4.58
 -12  10   0    8.33    6.44
  12 -10   0    7.76    6.77
 -12 -10   0   10.50    3.41
  12  10   1    3.89    4.22
 -12  10  -1   -0.57    4.58
 -12  10  -1    2.49    3.94
  12 -10   1    1.81    6.55
 -12 -10  -1    1.79    3.98
  12  10   2    1.55    3.88
 -12  10  -2   -4.23    3.08
 -12  10  -2   -4.45    5.97
  12 -10   2   -0.68    6.74
 -12 -10  -2    5.32    3.51
  12  10   3   -2.50    3.68
 -12  10  -3    2.58    5.19
 -12  10  -3   -6.65    4.70
  12 -10   3   -5.55    6.80
 -12 -10  -3   -1.21    3.44
  12  10   4   66.57    5.55
 -12  10  -4   65.15    8.48
 -12  10  -4   80.00   10.65
  12 -10   4   63.51   10.72
 -12 -10  -4   62.54    4.88
  12  10   5   27.89    4.11
 -12  10  -5   26.25    7.77
 -12  10  -5   43.75    8.77
  12 -10   5   24.52    9.50
 -12 -10  -5   27.73    3.46
  12  10   6   10.62    3.17
 -12  10  -6   16.80    6.81
 -12  10  -6    5.09    5.04
  12 -10   6    5.47    8.59
 -12 -10  -6    6.35    2.46
  12  10   7    6.87    2.06
  12  10   7    1.91    2.55
 -12  10  -7    0.86    4.85
  12 -10   7   14.52    5.70
  12  10   8    9.57    1.67
  12  10   8    9.02    2.11
 -12  10  -8   10.61    4.72
  12 -10   8   14.20    5.95
 -12  10  -9    2.28    4.61
  12 -10   9    2.36    5.70
 -12  10 -10    0.80    4.74
  12 -10  10    4.77    6.18
 -12  10 -11   -0.55    4.94
  12 -10  11   19.12    9.82
 -12  10 -12   -1.64    5.11
  12 -10  12   12.33   10.08
  13   1 -28    1.82    6.52
 -13   1  28    0.37    3.69
  13  -1 -28    1.34    3.76
 -13  -1  28   -3.25    7.21
  13   1 -27    8.63    4.28
 -13   1  27    7.18    5.64
 -13  -1  27  -12.49    7.13
  13  -1 -27   -2.74    5.80
 -13   1  26    1.27    5.44
 -13  -1  26   -3.02    4.48
  13  -1 -26   -3.48    3.56
  13   1 -25    1.26    4.03
 -13   1  25   -1.06    5.26
 -13  -1  25    5.50    4.68
  13  -1 -25    5.72    5.15
  13   1 -24   -6.16    6.02
 -13   1  24   -1.60    4.94
  13  -1 -24    2.36    3.13
 -13  -1  24    5.45    4.22
  13   1 -23    0.65    5.46
 -13   1  23    0.01    4.35
  13  -1 -23    4.34    4.53
 -13  -1  23   -1.32    3.97
  13   1 -22   19.00    6.77
 -13   1  22   25.04    5.70
  13  -1 -22   23.52    3.74
 -13  -1  22   27.42    7.42
  13   1 -21    0.83    5.65
 -13   1  21    1.99    4.48
  13  -1 -21   -8.34    4.32
 -13  -1  21   -0.91    5.70
  13   1 -20    5.72    5.66
 -13   1  20    0.93    4.36
  13  -1 -20    4.50    4.35
 -13  -1  20    6.85    5.68
  13   1 -19   16.31    6.26
 -13   1  19   14.33    4.97
 -13  -1  19   25.05    4.38
  13  -1 -19   16.34    3.39
  13   1 -18   32.84    6.57
 -13   1  18   34.68    3.67
 -13  -1  18   38.75    4.86
  13  -1 -18   39.58    5.44
  13   1 -17    6.06    4.94
 -13   1  17    4.54    2.59
  13  -1 -17    1.95    4.07
 -13  -1  17    8.64    3.41
  13   1 -16   14.95    5.30
 -13   1  16   18.00    4.20
 -13  -1  16   14.58    3.75
  13  -1 -16   16.45    2.98
  13   1 -15    3.31    2.84
 -13   1  15    3.54    3.30
 -13  -1  15    1.54    3.09
  13  -1 -15   -1.14    2.34
  13   1 -14    8.84    4.30
 -13   1  14    0.70    2.21
 -13  -1  14    3.95    4.50
  13  -1 -14    1.37    3.37
  13   1 -13    4.85    4.45
 -13   1  13    1.47    3.15
 -13  -1  13    3.01    4.19
  13  -1 -13    5.39    3.38
  13   1 -12    1.70    2.69
 -13   1  12    3.38    2.76
 -13  -1  12    0.60    2.49
  13  -1 -12   -0.73    3.18
  13   1 -11    9.76    4.16
 -13   1  11    1.35    2.98
 -13  -1  11   10.42    4.04
  13  -1 -11    2.88    3.22
  13   1 -10  287.75   12.62
 -13   1  10  275.95    8.14
 -13  -1  10  283.30   12.19
  13  -1 -10  276.26   10.18
  13   1  -9   14.79    4.07
 -13   1   9    7.01    2.67
 -13  -1   9    9.29    2.65
  13  -1  -9    5.32    1.95
  13   1  -8   98.39    4.65
 -13   1   8   95.31    4.83
 -13  -1   8   93.93    6.24
  13  -1  -8   86.89    3.85
  13   1  -7   16.99    2.85
 -13   1   7   24.53    3.10
 -13  -1   7   20.97    4.22
  13  -1  -7   21.22    3.34
  13   1  -6  522.38   15.15
 -13   1   6  523.04   15.17
 -13  -1   6  512.74   14.67
  13  -1  -6  502.14   14.99
  13   1  -5   23.65    2.69
 -13   1   5   21.51    1.94
 -13  -1   5   24.36    2.51
  13  -1  -5   21.55    2.09
  13   1  -4   91.56    4.08
  13  -1  -4   89.20    4.47
  13  -1  -4   91.94    3.35
  13  -1  -4   83.01    4.58
 -13  -1   4   91.47    3.81
  13   1  -3    4.84    2.11
  13  -1  -3    6.27    2.62
  13  -1  -3    7.67    1.77
  13  -1  -3    7.69    1.58
 -13  -1   3    4.25    1.98
  13   1  -2  182.71    4.09
  13   1  -2  179.08    5.64
 -13   1   2  179.33    6.34
  13  -1  -2  184.78    6.57
 -13  -1   2  182.99    5.50
  13  -1  -2  174.17    6.14
 -13   1   1   17.39    1.72
  13   1  -1   13.09    2.05
 -13   1   1   14.92    2.89
 -13  -1   1   14.34    1.97
  13  -1  -1   13.77    2.95
  13   1   0    4.07    1.59
 -13   1   0    3.89    2.20
  13   1   0    2.70    1.69
 -13   1   0    5.58    2.45
 -13  -1   0   -0.31    0.98
  13  -1   0    2.85    2.61
  13   1   1    0.00    2.42
 -13   1  -1   -0.27    1.65
  13   1   1    6.20    1.66
  13  -1   1    5.70    1.81
 -13  -1  -1    2.35    0.98
  13   1   2   11.49    2.72
 -13   1  -2   13.65    1.92
  13   1   2   10.95    1.75
  13  -1   2   13.54    2.16
  13   1   3  193.27    6.91
 -13   1  -3  197.41    7.47
  13  -1   3  186.48    6.27
  13   1   4  270.69    8.83
 -13   1  -4  275.52    7.76
 -13  -1  -4  266.83    8.49
  13  -1   4  275.26   10.65
  13   1   5   51.68    4.07
 -13   1  -5   62.13    4.50
 -13  -1  -5   55.42    2.65
  13  -1   5   54.32    5.26
  13   1   6   15.76    3.15
 -13   1  -6   13.73    2.28
 -13  -1  -6   16.13    2.79
  13  -1   6   11.14    2.71
  13   1   7    4.76    2.99
 -13   1  -7   -0.18    1.92
 -13  -1  -7    2.85    1.60
  13  -1   7   -3.49    2.51
  13   1   8  147.89    7.63
 -13   1  -8  155.49    7.50
 -13  -1  -8  157.93    6.44
  13  -1   8  157.01    9.25
  13   1   9   -0.73    3.30
 -13   1  -9    0.14    3.23
 -13  -1  -9    0.14    1.68
  13  -1   9    3.16    2.72
  13   1  10   24.20    4.29
 -13   1 -10   27.49    2.87
 -13  -1 -10   21.67    3.46
  13  -1  10   21.01    5.81
  13   1  11    2.83    2.49
 -13   1 -11    4.35    2.41
 -13  -1 -11    7.53    3.00
  13  -1  11   -6.98    4.83
  13   1  12   39.27    5.23
 -13   1 -12   36.15    3.48
 -13  -1 -12   39.24    4.07
  13  -1  12   30.63    4.61
  13   1  13   22.04    4.95
 -13   1 -13   17.52    3.05
 -13  -1 -13   15.46    2.52
  13  -1  13   15.80    6.18
  13   1  14    3.80    2.79
 -13   1 -14    0.77    2.59
 -13  -1 -14   -0.49    2.03
  13  -1  14   -3.12    3.44
  13   1  15    4.18    4.69
 -13   1 -15   -1.41    2.82
  13  -1  15   10.60    5.70
 -13  -1 -15    3.02    2.24
  13   1  16   10.09    5.15
 -13   1 -16    3.14    3.08
 -13  -1 -16   13.44    3.53
  13  -1  16    9.38    6.62
  13   1  17    1.89    3.41
 -13   1 -17    7.27    2.91
 -13  -1 -17    3.26    3.41
  13  -1  17   -4.19    6.47
  13   1  18    4.20    5.07
 -13   1 -18   -1.85    2.87
 -13  -1 -18    0.71    3.46
  13  -1  18    7.10    6.30
  13   1  19    3.61    3.86
 -13   1 -19    1.96    3.14
  13  -1  19    6.44    4.60
 -13  -1 -19    6.12    3.82
  13   1  20    3.87    5.86
 -13   1 -20    3.13    3.12
 -13  -1 -20    0.73    2.41
  13  -1  20   -0.83    7.47
  13   1  21   -4.26    3.98
 -13   1 -21   -3.50    4.91
 -13  -1 -21    2.40    2.50
  13  -1  21   -5.76    5.07
  13   1  22   -7.62    6.27
 -13   1 -22    5.46    5.18
 -13  -1 -22    2.39    2.88
  13  -1  22   -3.23    7.99
  13   1  23    3.51    4.48
 -13   1 -23    0.20    5.77
  13  -1  23    6.02    8.35
 -13  -1 -23   10.45    3.17
  13   3 -27   -1.18    3.42
 -13   3  27    2.50    3.45
  13  -3 -27    1.14    2.24
 -13  -3  27    0.41    9.51
 -13   3  26   22.98    4.13
 -13  -3  26   18.25    7.55
  13  -3 -26   16.93    4.55
  13   3 -25   -1.35    3.35
 -13   3  25   -0.17    3.36
  13  -3 -25   -0.95    3.51
 -13  -3  25    4.22    5.68
  13   3 -24   11.59    5.56
 -13   3  24   14.93    3.78
  13  -3 -24   13.40    4.05
 -13  -3  24   14.62    6.01
  13   3 -23   22.99    8.34
 -13   3  23   20.17    3.87
  13  -3 -23   20.19    4.19
 -13  -3  23   25.20    6.10
  13   3 -22    4.57    4.41
 -13   3  22    4.79    3.08
  13  -3 -22    2.74    3.36
 -13  -3  22    4.65    4.86
  13   3 -21   -6.58    8.06
 -13   3  21   21.45    3.53
 -13  -3  21   25.54    5.86
  13  -3 -21   18.03    3.82
  13   3 -20    2.46    6.93
 -13   3  20   -3.13    2.72
 -13  -3  20   -2.21    4.68
  13  -3 -20    1.10    3.07
  13   3 -19   -2.74    3.87
 -13   3  19    4.74    2.77
 -13  -3  19    7.51    4.56
  13  -3 -19   -1.57    3.07
  13   3 -18  100.00   11.78
 -13   3  18  113.93    5.60
 -13  -3  18  132.87    9.12
  13  -3 -18  111.42    6.01
  13   3 -17   10.22    4.37
 -13   3  17   10.40    2.79
 -13  -3  17    9.13    4.72
  13  -3 -17   11.80    3.17
  13   3 -16  -13.23    5.86
 -13   3  16    1.75    2.26
 -13  -3  16    1.21    4.05
  13  -3 -16    3.64    2.77
  13   3 -15   37.25    4.86
 -13   3  15   34.08    3.07
 -13  -3  15   32.56    5.29
  13  -3 -15   29.43    3.53
  13   3 -14   65.95    8.03
 -13   3  14   62.76    3.51
 -13  -3  14   66.36    5.81
  13  -3 -14   56.79    4.20
  13   3 -13   93.67    6.25
 -13   3  13   86.06    3.93
 -13  -3  13   91.88    9.56
  13  -3 -13   76.24    4.63
  13   3 -12    6.88    4.98
 -13   3  12    0.35    1.82
 -13  -3  12   -3.89    5.35
  13  -3 -12   -1.97    2.38
  13   3 -11  237.92    9.98
  13  -3 -11  214.69    7.59
 -13  -3  11  248.70   13.45
  13   3 -10   55.68    7.03
  13  -3 -10   58.32    3.02
  13  -3 -10   58.92    3.69
 -13  -3  10   62.56    5.04
  13   3  -9  203.71    8.35
  13  -3  -9  184.97    5.64
  13  -3  -9  178.79    6.28
 -13  -3   9  202.92   11.20
  13   3  -8   36.60    5.97
  13  -3  -8   31.04    2.63
  13  -3  -8   29.17    2.90
 -13  -3   8   30.52    5.50
  13   3  -7    2.90    2.79
  13  -3  -7    0.65    1.26
  13  -3  -7    5.22    2.08
  13  -3  -7    2.71    3.50
 -13  -3   7    3.07    2.69
  13   3  -6    7.67    2.79
  13  -3  -6    6.06    2.19
  13  -3  -6    3.60    2.26
  13  -3  -6    7.27    2.23
 -13  -3   6    5.52    4.08
  13   3  -5   -4.46    4.20
  13  -3  -5    8.16    2.26
  13  -3  -5    5.58    2.34
 -13  -3   5    9.14    3.87
  13   3  -4   44.33    3.58
 -13   3   4   41.48    3.05
  13  -3  -4   40.41    3.28
  13  -3  -4   42.78    3.05
 -13  -3   4   41.82    3.30
  13   3  -3   13.98    2.46
 -13   3   3    8.87    2.56
 -13   3   3   18.46    3.36
  13  -3  -3   11.44    1.85
  13  -3  -3   10.86    2.42
 -13  -3   3   13.16    2.36
 -13   3   2  150.10    6.67
  13   3  -2  136.44    7.13
 -13   3   2  147.25    5.65
 -13  -3   2  135.78    6.54
  13  -3  -2  132.43    4.61
 -13   3   1    3.22    2.68
  13   3  -1    6.29    3.26
  13  -3  -1    4.32    2.96
 -13  -3   1    2.67    2.87
 -13   3   0  476.77   15.22
  13   3   0  453.42   12.88
 -13   3   0  461.07   11.94
 -13  -3   0  415.45   13.51
  13  -3   0  429.84   12.64
 -13   3  -1   82.52    5.10
  13   3   1   70.93    3.52
  13  -3   1   80.27    5.77
 -13  -3  -1   76.48    3.25
 -13   3  -2   31.89    4.01
  13   3   2   30.49    3.33
  13  -3   2   32.98    4.56
 -13  -3  -2   24.41    2.03
  13   3   3   50.14    3.31
 -13   3  -3   53.19    4.92
  13   3   3   46.80    3.62
  13  -3   3   52.63    3.85
  13   3   4  127.37    4.97
 -13   3  -4  143.93    5.50
  13   3   4  137.46    5.62
  13  -3   4  130.92    8.06
  13   3   5   18.37    1.69
 -13   3  -5   15.02    4.15
  13   3   5   20.65    1.85
  13  -3   5   14.61    3.35
  13   3   6   68.60    3.66
 -13   3  -6   81.59    6.03
  13   3   6   68.38    3.86
  13  -3   6   66.98    7.13
  13   3   7   13.68    2.40
 -13   3  -7   12.39    2.80
  13   3   7    9.84    2.55
  13  -3   7   11.39    3.46
  13   3   8   56.65    3.84
 -13   3  -8   64.59    4.22
  13   3   8   60.87    2.57
  13  -3   8   54.38    7.46
  13   3   9    7.21    2.77
 -13   3  -9   11.06    3.04
  13   3   9    7.74    2.28
  13  -3   9   10.26    3.79
  13   3  10    3.08    2.68
 -13   3 -10   -7.37    4.23
  13   3  10    1.54    1.35
  13  -3  10   -2.79    3.53
  13   3  11   24.54    2.50
 -13   3 -11   28.70    5.55
  13  -3  11   33.98    7.32
  13   3  12   -1.61    2.00
 -13   3 -12    7.06    4.73
  13  -3  12   -4.76    4.10
  13   3  13   92.93    6.22
 -13   3 -13   78.66    8.04
 -13  -3 -13   95.03    4.61
  13  -3  13   73.93   10.91
  13   3  14    9.35    3.91
 -13   3 -14    5.68    5.31
 -13  -3 -14   12.31    2.71
  13  -3  14   12.31    7.64
  13   3  15    5.31    3.62
 -13   3 -15    7.22    5.00
 -13  -3 -15    0.42    2.48
  13  -3  15    5.00    4.66
  13   3  16    3.53    3.69
 -13   3 -16   10.26    4.73
 -13  -3 -16   -1.54    2.48
  13  -3  16  -15.68    7.17
  13   3  17   34.95    3.75
 -13   3 -17   30.18    6.82
 -13  -3 -17   35.05    2.55
  13  -3  17   39.38    6.55
  13   3  18   10.99    4.81
 -13   3 -18   14.35    4.01
 -13  -3 -18   11.60    2.18
  13  -3  18   -1.50    5.77
  13   3  19   13.64    5.01
 -13   3 -19    8.08    4.10
 -13  -3 -19   14.76    3.28
  13  -3  19   -1.89    8.97
  13   3  20   -4.27    3.02
 -13   3 -20    2.38    3.52
 -13  -3 -20   -0.35    2.93
  13  -3  20    3.08    5.38
  13   3  21    3.82    4.94
 -13   3 -21    3.70    2.92
  13  -3  21    6.34    9.84
 -13  -3 -21    3.41    3.15
  13   3  22    1.01    4.91
 -13   3 -22   -4.25    4.33
 -13  -3 -22    1.39    2.10
  13  -3  22   -4.37    9.47
  13   5 -25    8.35    8.87
 -13  -5  25    5.49    9.97
  13   5 -24    1.95    5.12
 -13  -5  24   -1.89    9.28
  13   5 -23    0.26    4.99
  13  -5 -23    0.69    1.07
  13  -5 -23   -0.11    0.95
 -13  -5  23   -1.78    8.95
  13   5 -22   -2.66    7.41
  13  -5 -22    0.35    1.15
  13  -5 -22    0.95    1.01
  13   5 -21    2.59    5.15
  13  -5 -21   -0.10    1.29
  13  -5 -21    0.26    1.01
 -13  -5  21    4.32    8.25
  13   5 -20   -0.33    5.08
  13  -5 -20    2.65    1.81
  13  -5 -20    1.71    1.36
 -13  -5  20   -2.85    8.46
  13   5 -19    2.11    7.38
  13  -5 -19    0.19    1.44
  13  -5 -19    0.96    1.05
 -13  -5  19   -4.30    8.00
  13   5 -18   -4.47    4.58
  13  -5 -18    0.64    1.09
  13  -5 -18   -0.85    1.49
 -13  -5  18   -4.72    7.62
  13   5 -17   -2.56    4.48
  13  -5 -17    1.15    1.41
  13  -5 -17   -0.01    1.95
 -13  -5  17    2.63    7.26
  13   5 -16    4.50    7.43
  13  -5 -16    7.25    1.36
  13  -5 -16    7.58    2.37
 -13  -5  16   11.19    8.09
  13   5 -15   17.90    5.32
  13  -5 -15   16.90    1.98
  13  -5 -15   16.60    2.08
  13   5 -14   14.17    4.81
  13  -5 -14   14.05    1.63
  13  -5 -14   14.28    2.14
 -13  -5  14   24.77    8.46
  13   5 -13   17.92    7.89
  13  -5 -13   26.99    2.50
  13  -5 -13   28.46    2.51
 -13  -5  13   18.09    8.77
  13   5 -12   14.43    4.36
  13  -5 -12   15.17    1.77
  13  -5 -12   12.83    2.17
  13  -5 -12    8.67    3.68
 -13  -5  12    8.50    4.81
  13   5 -11   -0.75    3.57
  13  -5 -11    1.14    1.59
  13  -5 -11   -1.98    1.82
  13  -5 -11   -1.89    4.55
 -13  -5  11    5.45    3.72
  13   5 -10   60.01    7.85
  13  -5 -10   49.92    2.70
  13  -5 -10   49.07    2.87
  13  -5 -10   47.84    4.39
 -13  -5  10   61.72    5.60
  13   5  -9   90.36    5.99
  13  -5  -9   78.20    3.67
  13  -5  -9   80.29    3.55
  13  -5  -9   80.17    7.55
 -13  -5   9   97.58    9.21
  13   5  -8   34.76    6.42
  13  -5  -8   33.55    2.80
  13  -5  -8   34.59    2.67
  13  -5  -8   31.82    3.87
 -13  -5   8   38.62    4.35
  13   5  -7  166.21    7.92
  13  -5  -7  154.34    6.05
  13  -5  -7  146.61    9.88
 -13  -5   7  171.89    7.67
  13   5  -6   35.42    4.00
 -13   5   6   34.95    1.88
  13  -5  -6   29.01    2.32
  13  -5  -6   33.38    6.13
 -13  -5   6   36.20    6.16
  13   5  -5  213.28   11.26
 -13   5   5  226.40    6.02
  13  -5  -5  193.09    7.94
  13  -5  -5  217.81    8.61
 -13  -5   5  233.29    9.21
 -13   5   4   16.92    3.05
  13   5  -4   15.45    3.22
 -13   5   4   18.41    1.88
 -13  -5   4   10.71    4.76
  13  -5  -4   15.83    2.42
 -13   5   3    9.85    2.63
  13   5  -3    6.86    4.31
 -13   5   3   11.31    1.85
 -13  -5   3    9.85    2.74
  13  -5  -3    9.48    3.48
 -13   5   2   54.90    5.45
  13   5  -2   48.30    3.97
 -13   5   2   51.08    4.11
 -13  -5   2   51.27    3.73
  13  -5  -2   50.30    5.24
  13   5  -1   17.90    1.49
  13   5  -1   14.23    4.21
 -13   5   1   20.40    2.36
 -13   5   1   22.62    4.38
  13  -5  -1   13.76    2.90
 -13  -5   1   16.42    3.92
 -13   5   0   -1.71    4.08
  13   5   0    2.08    2.18
 -13   5   0    2.72    3.18
 -13  -5   0    2.11    2.96
  13  -5   0    1.39    3.85
 -13   5  -1   16.43    2.99
  13   5   1   21.82    3.80
 -13   5  -1   13.52    2.44
 -13  -5  -1   19.62    3.26
  13  -5   1   23.82    4.90
 -13   5  -2    7.92    3.53
  13   5   2    5.05    2.08
  13  -5   2    3.76    3.15
 -13  -5  -2    7.17    2.62
 -13   5  -3   84.37    4.48
  13   5   3   85.59    5.32
  13  -5   3   82.29    7.77
 -13  -5  -3   86.42    4.43
 -13   5  -4    3.52    2.44
  13   5   4    0.65    1.76
  13  -5   4   -1.16    4.91
  13   5   5    6.99    2.15
 -13   5  -5    7.92    4.17
  13   5   5    2.90    2.71
  13  -5   5    7.57    3.61
  13   5   6    1.77    1.95
 -13   5  -6    2.98    4.46
  13   5   6    0.35    1.61
  13  -5   6   -3.33    5.56
 -13  -5  -6    2.51    1.59
  13   5   7   50.21    2.95
 -13   5  -7   57.51    6.69
  13   5   7   50.03    3.56
  13  -5   7   45.19    8.54
 -13  -5  -7   49.87    2.43
  13   5   8    3.36    2.02
 -13   5  -8    4.16    3.30
  13   5   8    2.64    2.33
  13  -5   8    8.11    4.23
  13   5   9    4.61    2.00
 -13   5  -9    4.77    3.38
  13   5   9    2.95    2.23
  13  -5   9   -5.90    6.59
  13   5  10   16.83    2.49
 -13   5 -10   16.68    4.21
  13   5  10   15.91    2.58
  13  -5  10   11.45    8.26
  13   5  11   30.36    3.00
 -13   5 -11   33.93    4.65
  13   5  11   33.11    2.79
  13  -5  11   29.33    6.30
  13   5  12    1.98    2.14
 -13   5 -12    6.39    3.74
  13   5  12    0.81    1.99
  13  -5  12    3.89    4.96
  13   5  13    6.56    2.47
 -13   5 -13    3.97    4.01
  13   5  13    7.01    2.16
  13  -5  13    4.26    8.15
  13   5  14    3.53    2.54
 -13   5 -14    6.06    4.16
  13   5  14    2.88    2.08
  13  -5  14   10.09    8.25
  13   5  15    4.39    3.41
 -13   5 -15    9.45    4.39
  13   5  15    4.03    2.78
  13  -5  15   10.64    5.91
  13   5  16    2.70    2.67
 -13   5 -16   10.70    4.35
  13   5  16    1.59    2.13
  13  -5  16    0.14    8.75
  13   5  17    1.12    3.43
 -13   5 -17    9.51    4.20
  13   5  17   -0.55    2.04
  13  -5  17   -2.41    8.92
  13   5  18    1.47    3.59
 -13   5 -18   -0.11    6.62
  13   5  18    1.57    2.06
  13  -5  18    0.34    5.78
  13   5  19   -0.67    2.08
  13   5  19    3.26    2.77
 -13   5 -19   -3.49    6.59
  13  -5  19    8.03    6.24
 -13   5 -20    0.01    7.99
  13  -5  20   -0.48    9.40
 -13   5 -21   -3.39    6.65
  13  -5  21    2.29    6.56
  13   7 -23   -2.77    9.23
 -13  -7  23    2.31   10.21
  13   7 -22   -1.85    5.98
 -13  -7  22   14.94   10.48
  13   7 -21    9.63    6.06
 -13  -7  21    2.73   10.91
  13   7 -20   -7.48    8.17
 -13  -7  20    6.78   10.19
  13   7 -19   -3.57    8.49
  13  -7 -19    4.23    4.09
 -13  -7  19   -0.84    9.86
  13   7 -18    1.35    5.32
  13  -7 -18    2.26    4.10
[truncated: 1,496,725 more chars]
