# Supplementary material for: Crystal structures and supra­molecular inter­actions of prism[6]arene-based host–guest systems with dihalohexa­nes
Source: Acta Crystallogr E Crystallogr Commun. 2025 May 2;81(Pt 6):452–7. doi: 10.1107/S2056989025003767 (PMC12142403; doi:10.1107/S2056989025003767)
Supplement: Supplementary file 2 [file e-81-00452-PS6_HexCl2sup4.mol]

PS6_HexCl2
  --CCDC--031425    3D                              

245248  0  0  0  0  0  0  0  0999 V2000
   19.8212    6.2026    6.7009 Cl     0
   20.1924    4.5490    6.1420 C      0
   20.1521    4.5353    5.1731 H      0
   21.1024    4.3342    6.3997 H      0
   19.2984    3.4996    6.6630 C      0
   19.4292    3.4468    7.6222 H      0
   19.5849    2.6523    6.2872 H      0
   17.7942    3.6471    6.4002 C      0
   17.3292    2.9191    6.8406 H      0
   17.4887    4.4760    6.7994 H      0
   15.4126    6.2026    4.7240 Cl     0
   15.0414    4.5490    5.2829 C      0
   15.0818    4.5353    6.2518 H      0
   14.1314    4.3342    5.0251 H      0
   15.9354    3.4996    4.7619 C      0
   15.8047    3.4468    3.8027 H      0
   15.6489    2.6523    5.1376 H      0
   17.4397    3.6471    5.0247 C      0
   17.9047    2.9191    4.5843 H      0
   17.7452    4.4760    4.6254 H      0
   22.2878    5.8599   10.7149 O      0
   22.2207    3.5770   10.1473 C      0
   23.6517   -0.5597    6.6168 O      0
   22.5736    4.8660    9.7991 C      0
   25.1849    4.3073    4.5846 O      0
   23.2286    5.1328    8.5936 C      0
   23.4683    6.0078    8.3872 H      0
   23.5222    4.1326    7.7157 C      0
   23.9536    4.3396    6.9181 H      0
   15.6969    5.0763    9.3364 O      0
   23.1857    2.7913    7.9910 C      0
   23.5132    1.7346    7.0960 C      0
   21.2169    0.8914   12.7997 O      0
   23.2656    0.4457    7.4808 C      0
   22.5387    2.5203    9.2439 C      0
   22.2728    1.1697    9.5544 C      0
   21.8481    0.9613   10.3550 H      0
   22.6258    0.1632    8.7026 C      0
   22.4420   -0.7185    8.9319 H      0
   23.4623    2.6951    4.6298 C      0
   24.2086    2.0035    5.7718 C      0
   24.5230    1.1507    5.4343 H      0
   24.9955    2.5373    5.9643 H      0
   24.0427    3.7967    4.0222 C      0
   22.3565    3.8250    2.3058 C      0
   22.0174    4.2096    1.5300 H      0
   23.4751    4.3355    2.8590 C      0
   23.8832    5.0675    2.4559 H      0
   21.6848    2.7160    2.8786 C      0
   20.4947    2.1636    2.3211 C      0
   19.8897    1.0985    2.9545 C      0
   21.6006    1.0556    4.6433 C      0
   21.9657    0.6523    5.3975 H      0
   20.4480    0.5545    4.1228 C      0
   20.0241   -0.1566    4.5464 H      0
   22.2608    2.1646    4.0791 C      0
   19.9490    2.6187    0.9670 C      0
   20.5725    3.2577    0.5879 H      0
   19.9262    1.8504    0.3753 H      0
   16.8247    4.5197    9.8775 C      0
   16.6747    3.2558   10.4474 C      0
   19.0904    3.2768   11.0211 C      0
   19.1572    4.5584   10.4156 C      0
   19.9762    4.9976   10.3848 H      0
   18.0697    5.1631    9.8809 C      0
   18.1500    6.0128    9.5124 H      0
   18.8217    0.8610   12.3704 C      0
   18.7293    0.0741   12.8568 H      0
   20.0781    1.4584   12.2683 C      0
   20.2361    2.6616   11.5796 C      0
   25.9692    5.2248    3.8548 C      0
   25.4644    6.0358    3.6886 H      0
   26.2245    4.8407    3.0023 H      0
   18.7671    0.5639    2.3727 O      0
   17.9400   -0.3118    3.1578 C      0
   17.8268    0.0539    4.0487 H      0
   18.3642   -1.1805    3.2377 H      0
   16.6131   -0.4603    2.5066 C      0
   16.0636   -1.0452    3.0303 H      0
   16.1944    0.3998    2.4366 H      0
   16.7304   -0.8315    1.6277 H      0
   23.7292   -2.7055    5.6782 C      0
   23.4247   -3.6099    5.7761 H      0
   24.6895   -2.6905    5.6646 H      0
   23.3935   -2.3423    4.8543 H      0
   23.2339   -1.8842    6.8225 C      0
   22.2660   -1.9258    6.8686 H      0
   23.5957   -2.2225    7.6567 H      0
   21.5081    7.9942   11.3221 C      0
   21.5246    8.9267   11.0945 H      0
   21.9667    7.8595   12.1543 H      0
   20.5977    7.7017   11.4069 H      0
   22.1841    7.2095   10.2493 C      0
   21.6658    7.2431    9.4300 H      0
   23.0659    7.5723   10.0716 H      0
   21.5975    3.3155   11.5151 C      0
   22.2143    2.7612   12.0180 H      0
   21.5370    4.1660   11.9780 H      0
   17.8017    2.6344   11.0568 C      0
   17.7339    1.4051   11.7747 C      0
   16.9179    0.9636   11.8361 H      0
   15.7774    6.4133    8.8166 C      0
   16.4053    6.4450    8.0780 H      0
   16.0862    7.0203    9.5072 H      0
   27.1871    5.5335    4.6659 C      0
   27.7675    6.1102    4.1646 H      0
   27.6482    4.7178    4.8748 H      0
   26.9269    5.9710    5.4805 H      0
   14.4126    6.8203    8.3470 C      0
   14.4452    7.7175    8.0076 H      0
   13.7961    6.7794    9.0829 H      0
   14.1217    6.2251    7.6531 H      0
   22.5420   -0.2469   14.3519 C      0
   22.5183   -0.9225   15.0341 H      0
   22.9405    0.5512   14.7063 H      0
   23.0612   -0.5613   13.6085 H      0
   21.1475    0.0513   13.8970 C      0
   20.6937   -0.7719   13.6569 H      0
   20.6493    0.4781   14.6111 H      0
   12.9460    5.8599    0.7099 O      0
   13.0132    3.5770    1.2775 C      0
   11.5821   -0.5597    4.8080 O      0
   12.6602    4.8660    1.6258 C      0
   10.0490    4.3073    6.8403 O      0
   12.0052    5.1328    2.8313 C      0
   11.7656    6.0078    3.0377 H      0
   11.7116    4.1326    3.7092 C      0
   11.2803    4.3396    4.5068 H      0
   19.5369    5.0763    2.0885 O      0
   12.0482    2.7913    3.4339 C      0
   11.7207    1.7346    4.3289 C      0
   14.0170    0.8914   -1.3749 O      0
   11.9683    0.4457    3.9441 C      0
   12.6951    2.5203    2.1810 C      0
   12.9611    1.1697    1.8705 C      0
   13.3858    0.9613    1.0698 H      0
   12.6081    0.1632    2.7223 C      0
   12.7919   -0.7185    2.4929 H      0
   11.7716    2.6951    6.7951 C      0
   11.0252    2.0035    5.6530 C      0
   10.7109    1.1507    5.9906 H      0
   10.2383    2.5373    5.4606 H      0
   11.1911    3.7967    7.4026 C      0
   12.8773    3.8250    9.1191 C      0
   13.2164    4.2096    9.8949 H      0
   11.7587    4.3355    8.5659 C      0
   11.3507    5.0675    8.9690 H      0
   13.5490    2.7160    8.5463 C      0
   14.7391    2.1636    9.1038 C      0
   15.3441    1.0985    8.4704 C      0
   13.6332    1.0556    6.7816 C      0
   13.2682    0.6523    6.0274 H      0
   14.7858    0.5545    7.3021 C      0
   15.2098   -0.1566    6.8785 H      0
   12.9731    2.1646    7.3457 C      0
   15.2848    2.6187   10.4579 C      0
   14.6613    3.2577   10.8370 H      0
   15.3076    1.8504   11.0496 H      0
   18.4092    4.5197    1.5474 C      0
   18.5592    3.2558    0.9775 C      0
   16.1435    3.2768    0.4038 C      0
   16.0767    4.5584    1.0093 C      0
   15.2577    4.9976    1.0401 H      0
   17.1642    5.1631    1.5440 C      0
   17.0839    6.0128    1.9125 H      0
   16.4121    0.8610   -0.9455 C      0
   16.5046    0.0741   -1.4319 H      0
   15.1558    1.4584   -0.8434 C      0
   14.9978    2.6616   -0.1547 C      0
    9.2647    5.2248    7.5701 C      0
    9.7695    6.0358    7.7363 H      0
    9.0094    4.8407    8.4226 H      0
   16.4668    0.5639    9.0522 O      0
   17.2939   -0.3118    8.2670 C      0
   17.4071    0.0539    7.3762 H      0
   16.8697   -1.1805    8.1872 H      0
   18.6207   -0.4603    8.9183 C      0
   19.1702   -1.0452    8.3945 H      0
   19.0395    0.3998    8.9883 H      0
   18.5035   -0.8315    9.7972 H      0
   11.5047   -2.7055    5.7467 C      0
   11.8092   -3.6099    5.6488 H      0
   10.5443   -2.6905    5.7602 H      0
   11.8404   -2.3423    6.5706 H      0
   12.0000   -1.8842    4.6024 C      0
   12.9679   -1.9258    4.5563 H      0
   11.6382   -2.2225    3.7682 H      0
   13.7258    7.9942    0.1028 C      0
   13.7092    8.9267    0.3304 H      0
   13.2672    7.8595   -0.7295 H      0
   14.6361    7.7017    0.0180 H      0
   13.0497    7.2095    1.1756 C      0
   13.5680    7.2431    1.9949 H      0
   12.1679    7.5723    1.3533 H      0
   13.6364    3.3155   -0.0903 C      0
   13.0196    2.7612   -0.5931 H      0
   13.6969    4.1660   -0.5531 H      0
   17.4322    2.6344    0.3681 C      0
   17.5000    1.4051   -0.3498 C      0
   18.3160    0.9636   -0.4112 H      0
   19.4564    6.4133    2.6083 C      0
   18.8285    6.4450    3.3469 H      0
   19.1477    7.0203    1.9177 H      0
    8.0467    5.5335    6.7590 C      0
    7.4664    6.1102    7.2603 H      0
    7.5857    4.7178    6.5501 H      0
    8.3070    5.9710    5.9444 H      0
   20.8213    6.8203    3.0779 C      0
   20.7887    7.7175    3.4173 H      0
   21.4377    6.7794    2.3420 H      0
   21.1122    6.2251    3.7718 H      0
   12.6919   -0.2469   -2.9271 C      0
   12.7155   -0.9225   -3.6093 H      0
   12.2934    0.5512   -3.2815 H      0
   12.1727   -0.5613   -2.1836 H      0
   14.0864    0.0513   -2.4721 C      0
   14.5401   -0.7719   -2.2320 H      0
   14.5845    0.4781   -3.1863 H      0
   25.1762    6.9494   13.1219 Cl     0
   25.6401    5.7458   11.8864 C      0
   25.1883    5.9547   11.0532 H      0
   26.5957    5.8044   11.7281 H      0
   25.2945    4.3470   12.2955 C      0
   24.3380    4.2816   12.4396 H      0
   25.7395    4.1375   13.1308 H      0
   25.7167    3.3353   11.2284 C      0
   25.2660    3.5458   10.3959 H      0
   26.6714    3.4132   11.0777 H      0
   25.9305   -1.7183    9.7278 Cl     0
   25.4666   -0.5147   10.9633 C      0
   25.9184   -0.7236   11.7966 H      0
   24.5110   -0.5733   11.1217 H      0
   25.8122    0.8841   10.5543 C      0
   26.7688    0.9495   10.4102 H      0
   25.3672    1.0936    9.7189 H      0
   25.3900    1.8958   11.6214 C      0
   25.8407    1.6853   12.4538 H      0
   24.4353    1.8179   11.7720 H      0
   17.5728    0.4290    3.1556 C      0
   16.9696    1.1679    3.0010 H      0
   17.7826    0.3806    4.1012 H      0
   16.9618   -0.8579    2.6963 C      0
   16.1530   -1.0209    3.1703 H      0
   16.7738   -0.7951    1.7486 H      0
   17.5813   -1.5771    2.8413 H      0
  1  2  1
  2  3  1
  2  4  1
  2  5  1
  5  6  1
  5  7  1
  5  8  1
  8  9  1
  8 10  1
  8 18  1
 11 12  1
 12 13  1
 12 14  1
 12 15  1
 15 16  1
 15 17  1
 15 18  1
 18 19  1
 18 20  1
 21 24  1
 21 93  1
 22 24  1
 22 35  1
 22 96  1
 23 34  1
 23 86  1
 24 26  1
 25 44  1
 25 71  1
 26 27  1
 26 28  1
 28 29  1
 28 31  1
 30 60  1
 30102  1
 31 32  1
 31 35  1
 32 34  1
 32 41  1
 33 69  1
 33117  1
 34 38  1
 35 36  1
 36 37  1
 36 38  1
 38 39  1
 40 41  1
 40 44  1
 40 56  1
 41 42  1
 41 43  1
 44 47  1
 45 46  1
 45 47  1
 45 49  1
 47 48  1
 49 50  1
 49 56  1
 50 51  1
 50 57  1
 51 54  1
 51 74  1
 52 53  1
 52 54  1
 52 56  1
 54 55  1
 57 58  1
 57 59  1
 57160  1
 60 61  1
 60 65  1
 61 99  1
 61156  1
 62 63  1
 62 70  1
 62 99  1
 63 64  1
 63 65  1
 65 66  1
 67 68  1
 67 69  1
 67100  1
 69 70  1
 70 96  1
 71 72  1
 71 73  1
 71105  1
 74 75  1
 75 76  1
 75 77  1
 75 78  1
 78 79  1
 78 80  1
 78 81  1
 82 83  1
 82 84  1
 82 85  1
 82 86  1
 86 87  1
 86 88  1
 89 90  1
 89 91  1
 89 92  1
 89 93  1
 93 94  1
 93 95  1
 96 97  1
 96 98  1
 99100  1
100101  1
102103  1
102104  1
102109  1
105106  1
105107  1
105108  1
109110  1
109111  1
109112  1
113114  1
113115  1
113116  1
113117  1
117118  1
117119  1
120123  1
120192  1
121123  1
121134  1
121195  1
122133  1
122185  1
123125  1
124143  1
124170  1
125126  1
125127  1
127128  1
127130  1
129159  1
129201  1
130131  1
130134  1
131133  1
131140  1
132168  1
132216  1
133137  1
134135  1
135136  1
135137  1
137138  1
139140  1
139143  1
139155  1
140141  1
140142  1
143146  1
144145  1
144146  1
144148  1
146147  1
148149  1
148155  1
149150  1
149156  1
150153  1
150173  1
151152  1
151153  1
151155  1
153154  1
156157  1
156158  1
159160  1
159164  1
160198  1
161162  1
161169  1
161198  1
162163  1
162164  1
164165  1
166167  1
166168  1
166199  1
168169  1
169195  1
170171  1
170172  1
170204  1
173174  1
174175  1
174176  1
174177  1
177178  1
177179  1
177180  1
181182  1
181183  1
181184  1
181185  1
185186  1
185187  1
188189  1
188190  1
188191  1
188192  1
192193  1
192194  1
195196  1
195197  1
198199  1
199200  1
201202  1
201203  1
201208  1
204205  1
204206  1
204207  1
208209  1
208210  1
208211  1
212213  1
212214  1
212215  1
212216  1
216217  1
216218  1
219220  1
220221  1
220222  1
220223  1
223224  1
223225  1
223226  1
226227  1
226228  1
226236  1
229230  1
230231  1
230232  1
230233  1
233234  1
233235  1
233236  1
236237  1
236238  1
M  END
$$$$
