# Supplementary material for: Crystal structures and supra­molecular inter­actions of prism[6]arene-based host–guest systems with dihalohexa­nes
Source: Acta Crystallogr E Crystallogr Commun. 2025 May 2;81(Pt 6):452–7. doi: 10.1107/S2056989025003767 (PMC12142403; doi:10.1107/S2056989025003767)
Supplement: Supplementary file 3 [file e-81-00452-PS6_HexCl2sup6.hkl]

data_PS6_HexCl2                                                                 
_shelx_title ' User-defined'                                                    
_shelx_refln_list_code          4                                               
_shelx_F_calc_maximum      786.81                                               
_exptl_crystal_F_000      3584.00                                               
_reflns_d_resolution_high  0.8421                                               
                                                                                
loop_                                                                           
 _space_group_symop_operation_xyz                                               
 'x, y, z'                                                                      
 '-x, y, -z+1/2'                                                                
 'x+1/2, y+1/2, z'                                                              
 '-x+1/2, y+1/2, -z+1/2'                                                        
 '-x, -y, -z'                                                                   
 'x, -y, z-1/2'                                                                 
 '-x+1/2, -y+1/2, -z'                                                           
 'x+1/2, -y+1/2, z-1/2'                                                         
                                                                                
_cell_length_a    38.7220                                                       
_cell_length_b    10.4622                                                       
_cell_length_c    23.8910                                                       
_cell_angle_alpha  90.000                                                       
_cell_angle_beta  106.978                                                       
_cell_angle_gamma  90.000                                                       
                                                                                
_shelx_F_squared_multiplier     1.000                                           
                                                                                
loop_                                                                           
 _refln_index_h                                                                 
 _refln_index_k                                                                 
 _refln_index_l                                                                 
 _refln_F_squared_calc                                                          
 _refln_F_squared_meas                                                          
 _refln_F_squared_sigma                                                         
 _refln_observed_status                                                         
   6   0   0     215074.27     227564.06      4900.90 o                         
   8   0   0        120.24        -34.53        79.24 o                         
  10   0   0     619071.62     666737.81     32705.36 o                         
  12   0   0     388617.69     405921.19     15523.98 o                         
  14   0   0       3272.68       2758.62       141.76 o                         
  16   0   0      10093.26      11991.19       528.47 o                         
  18   0   0       1374.84       1249.35       107.58 o                         
  20   0   0      68565.17      71137.96      1542.75 o                         
  22   0   0      53426.96      56406.18       992.42 o                         
  24   0   0       1711.68       1516.67       132.94 o                         
  26   0   0       2546.60       2573.28       163.25 o                         
  28   0   0       5443.14       5514.91       312.89 o                         
  30   0   0       9891.33       9693.67       561.87 o                         
  32   0   0        314.28        375.37       214.18 o                         
  34   0   0       2416.12       2757.85       297.47 o                         
  36   0   0         26.04        271.84       236.70 o                         
  38   0   0         59.56        -81.57       237.52 o                         
  40   0   0        174.36        293.06       479.03 o                         
  42   0   0         60.18       -204.16       274.64 o                         
   5   1   0        944.12       1015.06        45.05 o                         
   7   1   0      23696.98      26349.91       429.95 o                         
   9   1   0       4497.83       5285.71       149.21 o                         
  11   1   0       8031.19       7348.82        97.45 o                         
  13   1   0        202.86        174.84        46.06 o                         
  15   1   0       3100.01       2877.73        69.17 o                         
  17   1   0        453.53        267.10        74.72 o                         
  19   1   0      18627.29      19891.86       308.04 o                         
  21   1   0      13664.79      13995.03       355.02 o                         
  23   1   0        546.78        376.95       107.06 o                         
  25   1   0       2656.10       2785.18       149.68 o                         
  27   1   0       1171.23        732.91       105.24 o                         
  29   1   0         21.24        -51.57       115.80 o                         
  31   1   0          6.18         88.27       188.22 o                         
  33   1   0       1606.26       1798.38       186.65 o                         
  35   1   0        920.94       1007.13       183.71 o                         
  37   1   0        158.26        253.32       190.12 o                         
  39   1   0        129.03        299.64       188.49 o                         
  41   1   0          2.04        -59.38       247.96 o                         
  43   1   0         66.52        243.56       296.27 o                         
   0   2   0      34969.84      32613.74       491.75 o                         
   2   2   0        201.95        628.48       170.25 o                         
   4   2   0      43175.45      45072.58       540.70 o                         
   6   2   0       5043.99       6078.38       121.78 o                         
   8   2   0      19537.79      18769.53       268.13 o                         
  10   2   0       5755.34       5778.26       101.12 o                         
  12   2   0       6541.54       6632.79       126.33 o                         
  14   2   0       4327.56       4352.54       188.37 o                         
  16   2   0       1775.35       2036.76        94.28 o                         
  18   2   0         52.37        224.85        67.89 o                         
  20   2   0        129.97        247.07        97.82 o                         
  22   2   0        682.50        539.12       103.63 o                         
  24   2   0         52.33         22.81        88.96 o                         
  26   2   0          0.03         13.81        94.57 o                         
  28   2   0       1436.17       1303.63       146.99 o                         
  30   2   0       2681.18       3541.88       298.48 o                         
  32   2   0        881.92       1019.81       154.68 o                         
  34   2   0        113.17        207.08       114.29 o                         
  36   2   0        335.79        602.56       176.14 o                         
  38   2   0          3.56         89.86       191.69 o                         
  40   2   0         14.07         91.63       241.57 o                         
  42   2   0          1.93         11.49       192.59 o                         
   1   3   0      16670.79      17102.88       349.39 o                         
   3   3   0       2447.58       2831.73       110.26 o                         
   5   3   0         18.41         41.44        50.75 o                         
   7   3   0       6505.59       5803.02       135.76 o                         
   9   3   0       2229.52       1966.51        76.02 o                         
  11   3   0       2833.35       2522.03        91.21 o                         
  13   3   0      27423.80      30384.46       668.69 o                         
  15   3   0      19302.18      20791.16      1010.00 o                         
  17   3   0       3361.61       3609.42       163.87 o                         
  19   3   0       3056.68       2542.23        99.39 o                         
  21   3   0        936.80        879.67       126.39 o                         
  23   3   0       1339.27       1090.85       121.71 o                         
  25   3   0        975.61       1046.54       139.76 o                         
  27   3   0       1745.82       1629.23       131.26 o                         
  29   3   0       2339.73       2427.49       152.90 o                         
  31   3   0        865.27       1015.31       136.88 o                         
  33   3   0       1743.55       2128.16       181.04 o                         
  35   3   0          4.27       -138.70       138.70 o                         
  37   3   0        292.17        281.59       137.71 o                         
  39   3   0        213.65          1.35       200.83 o                         
  41   3   0        282.57        432.04       205.66 o                         
   0   4   0       1476.04       1279.13        81.13 o                         
   2   4   0        279.82        228.30        57.72 o                         
   4   4   0       2650.17       3198.24       130.75 o                         
   6   4   0      40404.61      40785.18       454.32 o                         
   8   4   0         30.39         -5.75        44.61 o                         
  10   4   0         48.17         22.75        49.65 o                         
  12   4   0        460.93        582.44        97.49 o                         
  14   4   0        161.64        178.17       135.05 o                         
  16   4   0       6158.89       5587.02       154.36 o                         
  18   4   0        648.56        624.84       108.38 o                         
  20   4   0         89.85          4.08       105.86 o                         
  22   4   0       1042.25        945.30       106.78 o                         
  24   4   0        488.93        466.17       128.10 o                         
  26   4   0        344.16        349.07       114.69 o                         
  28   4   0       1503.65       1649.34       149.24 o                         
  30   4   0         27.16        137.30       112.87 o                         
  32   4   0       3065.04       2623.87       161.89 o                         
  34   4   0        470.73        419.36       151.17 o                         
  36   4   0        318.27        492.48       153.11 o                         
  38   4   0        370.52        440.32       144.97 o                         
  40   4   0         64.82        118.60       191.66 o                         
   1   5   0        454.52        625.60        72.48 o                         
   3   5   0       2540.69       2682.80        95.75 o                         
   5   5   0         34.00        134.79        63.11 o                         
   7   5   0       1229.56       1498.20       119.74 o                         
   9   5   0        741.17        784.55        74.70 o                         
  11   5   0       1097.50        919.99        65.46 o                         
  13   5   0        169.56        103.55        91.47 o                         
  15   5   0        682.41        342.91        91.58 o                         
  17   5   0       9800.62       9093.10       207.06 o                         
  19   5   0         21.54         40.23       100.53 o                         
  21   5   0        968.26       1101.10       118.02 o                         
  23   5   0        364.23        242.53       124.16 o                         
  25   5   0        765.30        860.32       173.57 o                         
  27   5   0        286.07        358.80       124.43 o                         
  29   5   0        150.88        195.00       130.76 o                         
  31   5   0        633.70        685.74       133.77 o                         
  33   5   0         56.73       -122.27       131.34 o                         
  35   5   0        247.36        342.76       147.96 o                         
  37   5   0        207.41        104.28       238.74 o                         
  39   5   0         45.21        151.41       134.27 o                         
   0   6   0       6030.58       6852.98       223.47 o                         
   2   6   0       4961.27       4887.19       112.42 o                         
   4   6   0      10727.78      10816.17       198.76 o                         
   6   6   0        107.07        123.94        75.12 o                         
   8   6   0       3310.58       3318.55       111.99 o                         
  10   6   0       1020.49       1080.02        89.54 o                         
  12   6   0        140.11        313.36        93.41 o                         
  14   6   0       2172.24       2279.35       207.97 o                         
  16   6   0          3.86        108.78        91.93 o                         
  18   6   0         39.78         -0.20       108.66 o                         
  20   6   0       1994.44       2201.72       149.58 o                         
  22   6   0       1740.97       1693.52       130.31 o                         
  24   6   0        115.92        267.22       139.97 o                         
  26   6   0        607.11        592.66       116.39 o                         
  28   6   0        181.60        363.83       155.88 o                         
  30   6   0         28.87        209.33       139.48 o                         
  32   6   0         36.11       -122.14       135.05 o                         
  34   6   0         81.01        -34.12       146.41 o                         
  36   6   0        139.53        340.38       176.38 o                         
  38   6   0        132.79        239.55       154.86 o                         
   1   7   0        843.57        676.10       120.18 o                         
   3   7   0        700.54        829.44        84.37 o                         
   5   7   0        189.20        255.64        67.62 o                         
   7   7   0        115.79        139.93        74.08 o                         
   9   7   0          4.56        -25.42       117.01 o                         
  11   7   0         10.17         79.44        73.53 o                         
  13   7   0        233.14        215.68       113.79 o                         
  15   7   0        473.14        378.98       138.96 o                         
  17   7   0        325.17        270.26       105.29 o                         
  19   7   0       1762.40       1753.07       176.65 o                         
  21   7   0        820.98        785.23       129.10 o                         
  23   7   0         33.52         98.27       119.81 o                         
  25   7   0        286.79        489.96       166.56 o                         
  27   7   0         69.60         37.85       116.38 o                         
  29   7   0        174.19         96.28       177.33 o                         
  31   7   0         39.36        278.67       136.40 o                         
  33   7   0         62.36       -157.17       157.17 o                         
  35   7   0         93.49        194.21       219.99 o                         
   0   8   0        534.60        562.37       138.22 o                         
   2   8   0       1254.36       1461.41       124.45 o                         
   4   8   0        872.96       1169.95       116.31 o                         
   6   8   0        181.40        166.06        90.39 o                         
   8   8   0        241.00        318.76       101.05 o                         
  10   8   0         98.98          3.82        99.63 o                         
  12   8   0       7925.26       6990.98       392.46 o                         
  14   8   0        541.55        285.84       197.46 o                         
  16   8   0       1773.04       1850.98       168.85 o                         
  18   8   0         15.85        152.58       137.99 o                         
  20   8   0          3.87         18.96       119.37 o                         
  22   8   0         44.93        -50.51       110.35 o                         
  24   8   0        816.13       1010.27       166.01 o                         
  26   8   0          0.17        141.35       156.07 o                         
  28   8   0        443.64        365.17       131.61 o                         
  30   8   0         67.63        437.37       194.57 o                         
  32   8   0         35.53        126.01       152.08 o                         
   1   9   0          8.06        214.59       106.43 o                         
   3   9   0          6.97         45.93        87.08 o                         
   5   9   0       1576.48       1572.13       102.03 o                         
   7   9   0          4.21         38.49        98.72 o                         
   9   9   0          2.26         65.43       101.18 o                         
  11   9   0        296.77        464.60       113.92 o                         
  13   9   0         22.07        265.80       287.86 o                         
  15   9   0        335.40        133.53       177.47 o                         
  17   9   0       1426.22       1642.89       242.78 o                         
  19   9   0         72.84          7.86       130.59 o                         
  21   9   0        358.50        654.49       145.69 o                         
  23   9   0        204.99        296.43       160.69 o                         
  25   9   0         83.85        233.30       136.14 o                         
  27   9   0       1497.12       1507.46       191.72 o                         
  29   9   0        348.64        513.42       170.36 o                         
   0  10   0        629.11        708.39       125.61 o                         
   2  10   0        154.90         84.05        90.01 o                         
   4  10   0         48.50        232.70       108.02 o                         
   6  10   0          5.65        -27.20       100.16 o                         
   8  10   0        302.67        419.14       126.93 o                         
  10  10   0        613.22        582.91       116.60 o                         
  12  10   0        653.65        532.26       129.51 o                         
  14  10   0        450.26        344.79       150.89 o                         
  16  10   0        106.68        202.39       161.50 o                         
  18  10   0        525.10        568.46       151.03 o                         
  20  10   0        136.35        139.01       138.21 o                         
  22  10   0        549.67        691.87       146.43 o                         
  24  10   0         21.45         -6.74       147.13 o                         
  26  10   0        175.80         71.53       306.42 o                         
   1  11   0        247.62        471.35       125.56 o                         
   3  11   0        190.93        251.15       107.28 o                         
   5  11   0        212.32        192.07       107.19 o                         
   7  11   0          8.43         37.27       118.70 o                         
   9  11   0          2.77       -128.47       128.47 o                         
  11  11   0         60.21        164.40       136.33 o                         
  13  11   0        109.37        185.15       125.95 o                         
  15  11   0        358.27        443.67       168.55 o                         
  17  11   0        527.09        489.83       200.33 o                         
  19  11   0          4.37         18.84       140.77 o                         
   0  12   0       1253.27       1632.92       232.99 o                         
   2  12   0        109.50         63.14       164.07 o                         
   4  12   0         14.55        296.72       153.31 o                         
   6  12   0          0.35        167.91       150.88 o                         
   8  12   0         77.92        441.12       145.79 o                         
  10  12   0        444.64        532.91       163.49 o                         
 -43   1   1         16.03       -112.47       184.94 o                         
 -41   1   1         17.38        -60.43       209.09 o                         
 -39   1   1          3.34        288.24       234.04 o                         
 -37   1   1        116.73       -124.02       191.99 o                         
 -35   1   1         70.08       -122.51       156.73 o                         
 -33   1   1       1197.64       1408.64       204.02 o                         
 -31   1   1         77.10        370.57       147.15 o                         
 -29   1   1       1100.96        722.07       149.32 o                         
 -27   1   1       4522.45       4011.63       151.81 o                         
 -25   1   1         52.91        226.99       157.05 o                         
 -23   1   1        405.52        411.96        94.48 o                         
 -21   1   1       8139.20       8183.88       176.39 o                         
 -19   1   1      12851.27      13308.95       347.43 o                         
 -17   1   1       6573.04       7645.71       179.38 o                         
 -15   1   1        229.54        896.09       265.89 o                         
 -13   1   1       1214.14       1033.60        65.69 o                         
 -11   1   1       2441.77       2044.28        58.76 o                         
  -9   1   1        714.50        667.92        52.88 o                         
  -7   1   1      25716.86      27475.62       303.89 o                         
  -5   1   1        151.95        400.27        65.86 o                         
   5   1   1       9881.12      10538.84       116.40 o                         
   7   1   1        347.59        530.16        86.54 o                         
   9   1   1        393.51        872.94       411.89 o                         
  11   1   1      27212.46      29461.43       371.52 o                         
  13   1   1        360.72        205.33        87.21 o                         
  15   1   1      17096.81      18901.29       287.21 o                         
  17   1   1         66.62        -15.80        73.43 o                         
  19   1   1        502.32        827.72       123.64 o                         
  21   1   1       1468.51       1638.99       146.14 o                         
  23   1   1       2833.30       3032.38       101.16 o                         
  25   1   1       1294.86       1080.64        83.28 o                         
  27   1   1       3480.25       3620.81       163.16 o                         
  29   1   1       2817.62       2923.27       189.11 o                         
  31   1   1        343.83        276.61       137.36 o                         
  33   1   1         46.60       -138.13       138.13 o                         
  35   1   1         18.53        196.03       164.58 o                         
  37   1   1         33.41        -21.68       168.07 o                         
  39   1   1          5.20       -133.44       176.73 o                         
  41   1   1        105.12       -165.37       213.89 o                         
  43   1   1         48.93          5.59       259.69 o                         
 -42   2   1          0.86        151.86       181.52 o                         
 -40   2   1         53.31       -159.97       209.04 o                         
 -38   2   1        202.69        305.89       203.31 o                         
 -36   2   1        158.29        122.80       150.46 o                         
 -34   2   1        164.87        110.32       185.33 o                         
 -32   2   1        494.43        839.30       211.56 o                         
 -30   2   1          6.31       -126.52       126.52 o                         
 -28   2   1        246.87        395.15       118.65 o                         
 -26   2   1       1171.79       1268.38       127.37 o                         
 -24   2   1       1132.28        921.07       103.51 o                         
 -22   2   1       1015.29        950.05        88.50 o                         
 -20   2   1        922.40        881.46       112.64 o                         
 -18   2   1        890.28        752.21        93.01 o                         
 -16   2   1        760.59        713.92        78.77 o                         
 -14   2   1       2127.41       2251.28        91.93 o                         
 -12   2   1       8150.15       7061.43       154.94 o                         
 -10   2   1       1831.02       1815.25        99.00 o                         
  -8   2   1      15910.34      14893.81       200.64 o                         
  -6   2   1      95541.26      99878.41      1293.62 o                         
  -4   2   1       5725.67       6001.11        90.11 o                         
  -2   2   1      29811.90      37697.69       458.76 o                         
   0   2   1       2806.39       3707.15       102.98 o                         
   2   2   1       2383.42       3081.51       118.73 o                         
   4   2   1      14033.57      15587.31       188.92 o                         
   6   2   1       4835.49       4470.90       290.68 o                         
   8   2   1       6940.92       6737.77       247.95 o                         
  10   2   1       1044.65        878.78        74.72 o                         
  12   2   1         40.90        -43.41        57.23 o                         
  14   2   1       3814.54       3616.07       136.14 o                         
  16   2   1        427.40        543.67       109.47 o                         
  18   2   1      16436.14      18807.19       329.48 o                         
  20   2   1         44.68         75.57        88.84 o                         
  22   2   1          0.26          8.90        92.28 o                         
  24   2   1        253.26        377.83       101.44 o                         
  26   2   1         12.38        -14.25       112.21 o                         
  28   2   1         28.51        -25.39       107.45 o                         
  30   2   1       6924.79       8152.24       293.71 o                         
  32   2   1        629.77        328.03       126.55 o                         
  34   2   1        243.10        525.08       171.48 o                         
  36   2   1         91.88         28.87       129.66 o                         
  38   2   1          0.01        275.68       168.81 o                         
  40   2   1         14.73        309.08       220.12 o                         
  42   2   1         63.55        179.75       205.38 o                         
 -43   3   1          3.22       -236.58       242.69 o                         
 -41   3   1         73.71        345.28       229.52 o                         
 -39   3   1         85.04        127.52       254.81 o                         
 -37   3   1        192.16        326.47       193.36 o                         
 -35   3   1       1531.46       1414.43       246.82 o                         
 -33   3   1        387.11        579.68       124.80 o                         
 -31   3   1        315.31        272.37       159.17 o                         
 -29   3   1        483.08        579.93       154.65 o                         
 -27   3   1          8.12         24.83       104.92 o                         
 -25   3   1        629.08        551.57       125.92 o                         
 -23   3   1        935.06       1023.96       133.46 o                         
 -21   3   1        453.69        494.20        86.01 o                         
 -19   3   1       1068.51       1447.57       171.24 o                         
 -17   3   1       2261.23       2393.91       237.83 o                         
 -15   3   1      17759.48      20032.88       744.35 o                         
 -13   3   1        499.11        274.39        99.16 o                         
 -11   3   1       2481.31       2314.58        91.17 o                         
  -9   3   1       7812.83       7491.90       124.50 o                         
  -7   3   1       2539.01       2216.73        79.06 o                         
  -5   3   1        589.73        548.13        56.87 o                         
  -3   3   1        404.77        282.15        58.07 o                         
  -1   3   1        459.88        567.93        80.49 o                         
   1   3   1        972.64       1049.26        71.11 o                         
   3   3   1      11584.07      11259.70       157.31 o                         
   5   3   1       8401.51       8300.83       126.51 o                         
   7   3   1       4328.99       3710.97        96.86 o                         
   9   3   1        122.88        101.37        65.03 o                         
  11   3   1      15841.13      15011.67       253.57 o                         
  13   3   1       4941.43       5180.29       154.40 o                         
  15   3   1      10337.67      11050.05       360.17 o                         
  17   3   1       2289.41       2556.57       113.03 o                         
  19   3   1         60.05         94.44        81.74 o                         
  21   3   1       1217.06       1136.35       118.34 o                         
  23   3   1        727.32        855.54       154.47 o                         
  25   3   1        192.24        248.86       118.81 o                         
  27   3   1        495.03        367.42       131.65 o                         
  29   3   1        458.83        430.60       124.35 o                         
  31   3   1       2141.32       2049.49       182.17 o                         
  33   3   1       4218.38       4334.46       213.88 o                         
  35   3   1          3.38        192.00       139.86 o                         
  37   3   1        152.30        146.82       168.58 o                         
  39   3   1        105.29        119.36       139.66 o                         
  41   3   1         95.39       -204.77       204.77 o                         
 -42   4   1         36.89        165.13       220.86 o                         
 -40   4   1         75.23        193.45       243.94 o                         
 -38   4   1        450.70        494.54       222.70 o                         
 -36   4   1        137.94        231.32       136.41 o                         
 -34   4   1        263.78        286.33       147.53 o                         
 -32   4   1         31.81        492.37       189.28 o                         
 -30   4   1        108.21        294.48       144.58 o                         
 -28   4   1        698.86        764.60       129.13 o                         
 -26   4   1          0.13        -70.56       136.87 o                         
 -24   4   1       1288.69       1223.93       127.57 o                         
 -22   4   1        150.11        211.82       104.54 o                         
 -20   4   1       2121.55       1941.51       122.80 o                         
 -18   4   1       4874.55       4772.39       135.16 o                         
 -16   4   1       5154.35       4808.44       416.70 o                         
 -14   4   1       7136.52       6750.69       378.35 o                         
 -12   4   1       3368.78       3608.40        91.38 o                         
 -10   4   1       2318.30       2311.10       104.57 o                         
  -8   4   1      15979.60      18014.01       240.58 o                         
  -6   4   1      28042.20      27234.60       340.83 o                         
  -4   4   1       6843.05       6715.20       131.78 o                         
  -2   4   1      20975.70      19997.94       241.13 o                         
   0   4   1        246.80         60.24        75.52 o                         
   2   4   1       4578.45       5195.06       131.39 o                         
   4   4   1      13632.35      12875.69       190.89 o                         
   6   4   1       2344.22       2264.83        86.61 o                         
   8   4   1         18.63         27.96        72.64 o                         
  10   4   1        449.75        551.72        76.56 o                         
  12   4   1       4539.60       4458.79       125.74 o                         
  14   4   1        165.92        224.84        68.64 o                         
  16   4   1        256.51        257.23        80.38 o                         
  18   4   1         21.18         36.85        96.16 o                         
  20   4   1       2958.13       2676.49       148.60 o                         
  22   4   1        661.98        538.27       106.68 o                         
  24   4   1          0.13         65.76        95.88 o                         
  26   4   1        774.52        873.65       126.63 o                         
  28   4   1        158.99        161.66       107.72 o                         
  30   4   1         75.96        169.46       230.63 o                         
  32   4   1       2946.67       2448.48       186.14 o                         
  34   4   1        639.36        468.12       136.71 o                         
  36   4   1          2.19        149.74       163.51 o                         
  38   4   1        123.00        235.30       171.11 o                         
  40   4   1         27.17        309.73       180.67 o                         
 -39   5   1          1.51        -79.13       185.60 o                         
 -37   5   1         84.05        359.89       140.30 o                         
 -35   5   1         34.16        218.49       187.50 o                         
 -33   5   1        721.27        775.46       161.13 o                         
 -31   5   1          7.72        248.57       171.13 o                         
 -29   5   1         73.22        106.08       112.62 o                         
 -27   5   1        169.06        278.20       144.42 o                         
 -25   5   1        111.06        -61.10       128.94 o                         
 -23   5   1       1989.04       2007.16       132.37 o                         
 -21   5   1          1.03        173.03       116.66 o                         
 -19   5   1       4071.39       3652.49       144.64 o                         
 -17   5   1        370.83        376.72       105.58 o                         
 -15   5   1       1334.33       1058.92       124.95 o                         
 -13   5   1       1273.84       1229.56        85.67 o                         
 -11   5   1       1859.59       1613.57        76.34 o                         
  -9   5   1         67.37          5.67        75.87 o                         
  -7   5   1       8073.37       7202.46       202.58 o                         
  -5   5   1        119.85        487.19       139.03 o                         
  -3   5   1        415.65        414.79        80.66 o                         
  -1   5   1       2982.42       3275.21       110.08 o                         
   1   5   1       3387.75       4109.93       126.69 o                         
   3   5   1       6608.39       6426.86       140.54 o                         
   5   5   1        121.95        271.44        75.59 o                         
   7   5   1       3825.23       4058.39       180.35 o                         
   9   5   1       1264.18       1020.21       163.86 o                         
  11   5   1       1123.72       1014.82       106.10 o                         
  13   5   1       1522.21       1234.07       116.35 o                         
  15   5   1       6229.35       5885.00       167.16 o                         
  17   5   1        918.91       1047.56       120.57 o                         
  19   5   1        386.39        198.23        98.46 o                         
  21   5   1         19.58        -18.92        87.31 o                         
  23   5   1        149.38        169.71       130.06 o                         
  25   5   1        224.44         71.36       124.06 o                         
  27   5   1          0.14       -111.44       183.54 o                         
  29   5   1        192.62        414.16       129.20 o                         
  31   5   1        241.80        203.89       133.61 o                         
  33   5   1        175.65        232.56       139.31 o                         
  35   5   1         20.01        258.81       135.91 o                         
  37   5   1        371.40        385.54       179.93 o                         
  39   5   1         30.19        260.74       174.57 o                         
 -38   6   1         30.80        205.02       308.29 o                         
 -36   6   1         20.00        -58.24       168.55 o                         
 -34   6   1        133.50        176.12       163.34 o                         
 -32   6   1          0.04         60.99       144.35 o                         
 -30   6   1        344.84        541.54       143.65 o                         
 -28   6   1        986.31        875.36       142.98 o                         
 -26   6   1         86.89        -61.23       125.34 o                         
 -24   6   1        790.46        759.74       128.16 o                         
 -22   6   1        776.80        839.01       142.76 o                         
 -20   6   1        196.01        285.16       132.40 o                         
 -18   6   1        673.36        742.88       150.40 o                         
 -16   6   1        873.49        607.85       166.57 o                         
 -14   6   1         21.42        -50.19        70.20 o                         
 -12   6   1         77.38         29.87        69.81 o                         
 -10   6   1        431.96        425.80        76.37 o                         
  -8   6   1        952.15       1191.27       112.70 o                         
  -6   6   1          2.30        -79.41        79.41 o                         
  -4   6   1       4749.52       4976.49       250.99 o                         
  -2   6   1       9662.28      10575.62       210.69 o                         
   0   6   1          1.76        142.38        80.89 o                         
   2   6   1        917.11       1462.37       177.95 o                         
   4   6   1        709.13        823.56        88.06 o                         
   6   6   1         51.50        122.73        63.01 o                         
   8   6   1         81.96        102.16        69.52 o                         
  10   6   1        129.53         64.82        76.93 o                         
  12   6   1         22.46          0.02        76.12 o                         
  14   6   1       1064.33        989.17       173.27 o                         
  16   6   1        119.66        -39.44       108.28 o                         
  18   6   1       1259.40       1162.91       122.31 o                         
  20   6   1       1856.23       1802.00       120.23 o                         
  22   6   1       1841.45       1778.63       166.29 o                         
  24   6   1        127.74        207.16       145.26 o                         
  26   6   1       1470.46       1389.09       165.50 o                         
  28   6   1       1490.41       1685.78       157.40 o                         
  30   6   1        607.05        526.06       151.32 o                         
  32   6   1         21.03        101.42       151.15 o                         
  34   6   1          1.19        164.57       160.07 o                         
  36   6   1          0.02        204.43       161.43 o                         
 -35   7   1         48.37        193.69       155.99 o                         
 -33   7   1          4.52        -17.86       149.66 o                         
 -31   7   1        108.04        245.11       180.55 o                         
 -29   7   1         37.23        216.51       141.82 o                         
 -27   7   1         16.90         19.71       127.25 o                         
 -25   7   1        222.24        450.36       131.15 o                         
 -23   7   1          5.28         77.54       115.07 o                         
 -21   7   1       5681.17       5891.40       236.82 o                         
 -19   7   1        391.11        662.68       179.73 o                         
 -17   7   1       1565.08       1536.34       173.15 o                         
 -15   7   1       3945.55       3831.00       237.17 o                         
 -13   7   1        380.58        608.48       146.41 o                         
 -11   7   1        227.10        404.79        90.81 o                         
  -9   7   1       3393.43       3484.86       129.62 o                         
  -7   7   1          0.49        160.23        79.95 o                         
  -5   7   1         40.75        -27.99        78.27 o                         
  -3   7   1       8232.29       8466.54       182.67 o                         
  -1   7   1        494.14        556.43       114.43 o                         
   1   7   1       1879.18       2095.12       113.25 o                         
   3   7   1         98.53         84.72        90.90 o                         
   5   7   1        924.37        772.25        89.48 o                         
   7   7   1        565.47        402.84        87.71 o                         
   9   7   1       1260.49       1117.74       114.34 o                         
  11   7   1         23.18        139.46       107.22 o                         
  13   7   1        216.30        152.74       114.82 o                         
  15   7   1        931.62        859.96       117.79 o                         
  17   7   1        123.92        101.11       115.19 o                         
  19   7   1        380.48        351.14       140.20 o                         
  21   7   1         20.02         97.42       119.75 o                         
  23   7   1        150.69        190.82       128.78 o                         
  25   7   1          0.32         54.25       112.29 o                         
  27   7   1         59.79        243.51       175.14 o                         
  29   7   1         43.32        103.35       138.18 o                         
  31   7   1         64.69        171.94       173.99 o                         
  33   7   1        198.58         32.33       144.77 o                         
  35   7   1          0.44         95.86       170.79 o                         
 -34   8   1        292.09        481.93       198.58 o                         
 -32   8   1        127.76          4.33       200.93 o                         
 -30   8   1         86.76        188.95       161.67 o                         
 -28   8   1        320.94        349.29       207.40 o                         
 -26   8   1         19.07         45.34       128.56 o                         
 -24   8   1        136.22        287.63       157.26 o                         
 -22   8   1        136.95        203.40       146.08 o                         
 -20   8   1         24.60        206.49       142.23 o                         
 -18   8   1        129.90        165.67       134.10 o                         
 -16   8   1         92.91        161.27       100.78 o                         
 -14   8   1        133.86        -46.20       122.54 o                         
 -12   8   1       1999.51       1977.23       129.69 o                         
 -10   8   1       1040.94       1078.30        96.98 o                         
  -8   8   1        137.92        238.50        76.33 o                         
  -6   8   1       1349.95       1557.96       130.27 o                         
  -4   8   1          8.73        240.17       172.96 o                         
  -2   8   1       1273.81       2124.48       125.99 o                         
   0   8   1       1505.85        928.12       192.28 o                         
   2   8   1         48.37        180.36        77.22 o                         
   4   8   1       1601.26       1769.22       114.19 o                         
   6   8   1        449.28        652.71        92.63 o                         
   8   8   1        574.28        489.48       112.73 o                         
  10   8   1        180.94        247.08       121.43 o                         
  12   8   1       1632.88       1876.95       200.60 o                         
  14   8   1       1190.99       1015.49       157.29 o                         
  16   8   1       1071.74       1109.59       278.52 o                         
  18   8   1        146.11        191.96       112.06 o                         
  20   8   1        715.69        575.78       141.36 o                         
  22   8   1        702.20        983.25       137.36 o                         
  24   8   1         33.77        322.09       144.72 o                         
  26   8   1        157.44        441.52       133.02 o                         
  28   8   1         14.44        133.00       215.14 o                         
  30   8   1         46.05        296.27       160.68 o                         
  32   8   1         10.51        158.38       155.36 o                         
 -29   9   1        718.78        854.19       185.33 o                         
 -27   9   1        840.76        872.90       157.28 o                         
 -25   9   1          0.29        226.83       169.17 o                         
 -23   9   1        867.39        879.37       159.46 o                         
 -21   9   1        142.73        131.01       156.31 o                         
 -19   9   1        749.64        910.35       193.16 o                         
 -17   9   1      12891.38      12313.58       349.81 o                         
 -15   9   1       2577.24       2716.47       210.03 o                         
 -13   9   1         31.35        251.71       123.90 o                         
 -11   9   1        613.32        485.71       112.75 o                         
  -9   9   1        359.05        496.07       120.27 o                         
  -7   9   1       2936.15       2918.72       145.56 o                         
  -5   9   1       1693.94       1769.07       109.58 o                         
  -3   9   1          0.06        104.48        84.11 o                         
  -1   9   1        564.04        645.27       106.45 o                         
   1   9   1          0.29         10.97       112.70 o                         
   3   9   1       1642.79       1742.89       141.31 o                         
   5   9   1       1279.69       1223.29       116.49 o                         
   7   9   1         70.90         29.44       125.74 o                         
   9   9   1       1014.82       1113.45       154.33 o                         
  11   9   1         71.26         31.34       108.21 o                         
  13   9   1       5412.02       5871.05       220.86 o                         
  15   9   1       2340.43       2637.75       159.52 o                         
  17   9   1       1102.84       1060.74       152.60 o                         
  19   9   1          9.97          7.23       123.99 o                         
  21   9   1        245.36         -1.66       184.11 o                         
  23   9   1         48.19        252.87       128.83 o                         
  25   9   1        376.61        569.71       172.98 o                         
  27   9   1        213.70        238.26       202.46 o                         
  29   9   1         15.03         76.87       190.70 o                         
 -26  10   1         11.15        177.08       174.52 o                         
 -24  10   1        129.38        132.12       139.07 o                         
 -22  10   1        277.13        134.48       150.41 o                         
 -20  10   1         65.62        147.34       197.25 o                         
 -18  10   1        135.04        258.44       144.00 o                         
 -16  10   1        843.84        964.21       137.11 o                         
 -14  10   1         45.74        205.13       137.99 o                         
 -12  10   1        146.31         66.46       111.67 o                         
 -10  10   1          0.19        156.32       112.06 o                         
  -8  10   1         13.82        188.73       111.62 o                         
  -6  10   1          8.50        -32.59        87.22 o                         
  -4  10   1        508.17        632.68       117.58 o                         
  -2  10   1          3.96         36.19       107.16 o                         
   0  10   1         46.46        171.31       109.85 o                         
   2  10   1         17.74         82.14       107.36 o                         
   4  10   1        218.26        291.44       103.45 o                         
   6  10   1        102.57        106.30       115.92 o                         
   8  10   1        375.73        369.17       115.89 o                         
  10  10   1        162.45        190.69       140.41 o                         
  12  10   1         29.98        131.49       134.55 o                         
  14  10   1         29.06         31.96       118.67 o                         
  16  10   1        216.57        262.55       146.14 o                         
  18  10   1        287.51        178.08       121.48 o                         
  20  10   1        103.38        287.05       156.39 o                         
  22  10   1        193.25        310.86       153.26 o                         
  24  10   1         85.04        298.15       189.42 o                         
 -19  11   1         38.14         19.88       214.41 o                         
 -17  11   1         63.93        143.89       157.18 o                         
 -15  11   1        234.04        403.37       152.72 o                         
 -13  11   1         25.07        -87.87       144.84 o                         
 -11  11   1        485.02        528.55       136.75 o                         
  -9  11   1          5.81          5.70       106.66 o                         
  -7  11   1          0.66         28.10       118.93 o                         
  -5  11   1        155.19        172.62       117.47 o                         
  -3  11   1       1492.04       1577.46       152.82 o                         
  -1  11   1        398.06        379.93       118.27 o                         
   1  11   1         14.98         22.35       109.56 o                         
   3  11   1         42.37        240.76       120.19 o                         
   5  11   1        103.73         17.25       136.30 o                         
   7  11   1          0.06        -33.38       129.95 o                         
   9  11   1        369.40        425.47       160.89 o                         
  11  11   1        394.21        386.28       151.94 o                         
  13  11   1        310.88        281.59       129.84 o                         
  15  11   1        731.85        785.12       153.35 o                         
  17  11   1         17.98         84.96       142.23 o                         
  19  11   1        152.83        344.75       153.59 o                         
 -10  12   1          0.23         39.47       125.59 o                         
  -8  12   1          1.02         57.53       154.31 o                         
  -6  12   1         29.80        131.44       119.98 o                         
  -4  12   1        174.30        320.06       124.27 o                         
  -2  12   1         56.14        133.38       161.00 o                         
   0  12   1        112.18        375.05       157.89 o                         
   2  12   1         40.21        120.19       134.55 o                         
   4  12   1         15.23        200.59       148.40 o                         
   6  12   1          0.83        103.48       131.75 o                         
   8  12   1         29.44         22.26       122.98 o                         
  10  12   1         59.94         56.43       158.42 o                         
 -44   0   2         15.78        222.35       252.53 o                         
 -42   0   2         32.54         90.49       266.00 o                         
 -40   0   2       1491.19       1252.97       397.04 o                         
 -38   0   2         39.27         50.59       233.28 o                         
 -36   0   2        903.74        888.99       222.55 o                         
 -34   0   2       1315.29       1071.61       255.01 o                         
 -32   0   2       4331.89       4100.52       394.39 o                         
 -30   0   2      26946.77      27843.20       861.06 o                         
 -28   0   2        123.78        444.39       184.77 o                         
 -26   0   2       2049.72       1505.89       317.77 o                         
 -24   0   2      11528.43      12365.60       506.87 o                         
 -22   0   2        196.78        491.12       121.07 o                         
 -20   0   2       5228.51       5661.75       240.94 o                         
 -18   0   2      17759.32      17068.29       418.63 o                         
 -16   0   2       8025.32       8354.47       296.66 o                         
 -14   0   2      74877.84      75936.84      1324.20 o                         
 -12   0   2      91269.86      94887.08      2305.89 o                         
 -10   0   2       2894.81       3098.52        93.72 o                         
  -8   0   2       5391.63       5685.64       177.22 o                         
  -6   0   2       4122.39       4079.95       154.13 o                         
   4   0   2       8869.26      10061.87       384.31 o                         
   6   0   2      41645.72      44929.50      1008.32 o                         
   8   0   2     558415.50     614051.50     28529.80 o                         
  10   0   2     153516.33     164475.75      4203.02 o                         
  12   0   2      50670.16      48539.03       987.33 o                         
  14   0   2      23795.06      25975.56       519.97 o                         
  16   0   2      49051.96      50758.39      1161.07 o                         
  18   0   2      28221.53      26776.48       606.41 o                         
  20   0   2      55708.93      57691.45      1274.74 o                         
  22   0   2       5902.21       5467.83       188.82 o                         
  24   0   2        283.52        277.19       133.03 o                         
  26   0   2      15322.46      15249.22       375.35 o                         
  28   0   2        765.40        453.90       143.73 o                         
  30   0   2      14168.24      12899.35       341.94 o                         
  32   0   2        452.70        562.64       165.47 o                         
  34   0   2          9.34        -23.62       117.26 o                         
  36   0   2        870.73        852.54       297.40 o                         
  38   0   2         60.13        246.21       213.00 o                         
  40   0   2       1401.36       1502.13       322.51 o                         
  42   0   2        412.77        326.23       374.24 o                         
 -43   1   2          5.25        340.39       234.58 o                         
 -41   1   2         91.02        271.11       191.34 o                         
 -39   1   2         94.13        141.42       178.76 o                         
 -37   1   2       1190.78       1016.54       195.18 o                         
 -35   1   2        976.31        783.13       164.06 o                         
 -33   1   2       2942.82       2889.51       234.33 o                         
 -31   1   2        622.05        508.60       172.45 o                         
 -29   1   2       2991.72       2862.95       186.91 o                         
 -27   1   2       4715.39       4490.34       198.62 o                         
 -25   1   2         92.06         10.31       120.63 o                         
 -23   1   2       1558.27       1636.65       127.20 o                         
 -21   1   2       3738.95       3607.98       121.47 o                         
 -19   1   2       1403.24       1323.09        83.43 o                         
 -17   1   2        513.08        670.79        85.26 o                         
 -15   1   2      22498.08      21218.00       252.67 o                         
 -13   1   2      11378.58      12284.40       152.27 o                         
 -11   1   2      22801.96      25384.55       293.30 o                         
  -9   1   2      17042.35      19377.21       560.76 o                         
  -7   1   2       9849.88      11184.73       125.86 o                         
  -5   1   2       4682.28       4015.10        75.76 o                         
   3   1   2      14570.17      14588.21       177.41 o                         
   5   1   2        430.31        556.04        67.81 o                         
   7   1   2      99949.73     103052.66      1723.06 o                         
   9   1   2      45878.71      49221.78       859.21 o                         
  11   1   2        637.82        604.61        82.12 o                         
  13   1   2        789.17        849.71        69.76 o                         
  15   1   2      17677.91      17954.35       283.92 o                         
  17   1   2      30278.34      30883.46       768.26 o                         
  19   1   2       9975.98      10677.39       204.91 o                         
  21   1   2      10701.17      10205.34       167.76 o                         
  23   1   2        426.05        498.46        78.39 o                         
  25   1   2        231.17        243.34        70.13 o                         
  27   1   2          6.64         48.74        88.36 o                         
  29   1   2         19.94         32.01       147.67 o                         
  31   1   2       6069.78       6004.32       326.65 o                         
  33   1   2        746.94        792.42       128.50 o                         
  35   1   2         25.35        233.74       137.49 o                         
  37   1   2        604.92        553.86       125.29 o                         
  39   1   2        133.20        747.95       227.54 o                         
  41   1   2        146.07        158.39       196.08 o                         
 -44   2   2        193.09        397.20       244.29 o                         
 -42   2   2         12.99        -61.87       199.51 o                         
 -40   2   2         29.63        -59.60       288.92 o                         
 -38   2   2          4.90         97.51       142.70 o                         
 -36   2   2        332.99        352.81       194.11 o                         
 -34   2   2        385.27        634.58       183.50 o                         
 -32   2   2        132.20        334.30       135.23 o                         
 -30   2   2         95.91        368.21       160.96 o                         
 -28   2   2        148.39         21.92       120.90 o                         
 -26   2   2         49.88        206.78       137.39 o                         
 -24   2   2        298.24        417.09       160.43 o                         
 -22   2   2       5307.64       5261.39       237.03 o                         
 -20   2   2        925.81        929.23        98.89 o                         
 -18   2   2        859.29        709.86       105.96 o                         
 -16   2   2         65.86        -26.98        99.65 o                         
 -14   2   2          7.80         30.37        59.09 o                         
 -12   2   2       6733.83       6990.00       138.29 o                         
 -10   2   2       7325.86       7339.23       104.38 o                         
  -8   2   2        240.93        299.43        60.56 o                         
  -6   2   2      21576.02      21501.92       370.97 o                         
  -4   2   2      60330.61      62815.08       666.24 o                         
  -2   2   2       3484.06       4432.21        66.38 o                         
   0   2   2      15536.28      16303.84       220.57 o                         
   2   2   2        275.92        277.26        42.14 o                         
   4   2   2      15794.38      15466.44       200.81 o                         
   6   2   2      10639.16      10900.52       164.15 o                         
   8   2   2       1449.20       1274.68        68.91 o                         
  10   2   2       4727.37       4838.47       107.61 o                         
  12   2   2          1.07         -5.55        74.20 o                         
  14   2   2       2196.32       2316.45        99.23 o                         
  16   2   2      20714.44      22768.07       276.55 o                         
  18   2   2         37.32         29.08        54.91 o                         
  20   2   2        634.23        607.40        74.86 o                         
  22   2   2         50.09        -36.23       121.79 o                         
  24   2   2       2257.63       1970.21       132.28 o                         
  26   2   2          0.89        123.92        91.16 o                         
  28   2   2        618.69        647.68       122.33 o                         
  30   2   2       2700.33       2091.90       155.75 o                         
  32   2   2         24.13        -51.52       137.17 o                         
  34   2   2       1129.75       1040.18       179.73 o                         
  36   2   2         10.89         54.22       152.77 o                         
  38   2   2          0.23         46.75       163.50 o                         
  40   2   2        111.31        116.68       174.31 o                         
  42   2   2          0.32       -274.27       274.27 o                         
 -43   3   2         83.72        416.16       199.93 o                         
 -41   3   2         17.81        112.78       175.07 o                         
 -39   3   2         26.75         -9.25       199.94 o                         
 -37   3   2         23.36        -71.71       151.07 o                         
 -35   3   2        206.41        198.20       162.81 o                         
 -33   3   2        875.40        959.60       216.40 o                         
 -31   3   2         24.99        165.96       126.17 o                         
 -29   3   2        153.60        404.49       112.97 o                         
 -27   3   2         38.54        183.51       111.33 o                         
 -25   3   2        190.21        154.61       103.09 o                         
 -23   3   2        434.12        331.36        86.40 o                         
 -21   3   2         28.92        -30.93        78.48 o                         
 -19   3   2       4561.85       4756.70       129.85 o                         
 -17   3   2       2781.72       2475.48       123.87 o                         
 -15   3   2        684.43        785.74       177.59 o                         
 -13   3   2      10148.19       9497.20       221.15 o                         
 -11   3   2       4238.98       3383.44       115.92 o                         
  -9   3   2        501.73        548.21        77.24 o                         
  -7   3   2        987.87        860.80        77.01 o                         
  -5   3   2       1387.69       2805.29        79.66 o                         
  -3   3   2      34007.74      33054.36       343.39 o                         
  -1   3   2       1267.26       1064.37        59.41 o                         
   1   3   2      22491.24      23211.62       265.29 o                         
   3   3   2       4396.97       3880.51        79.05 o                         
   5   3   2        471.04        614.21        55.32 o                         
   7   3   2       5894.10       6127.32       117.61 o                         
   9   3   2       4948.22       5687.47       137.81 o                         
  11   3   2      45943.92      48824.30       696.55 o                         
  13   3   2       1205.46       1907.83       144.61 o                         
  15   3   2        466.12        480.74       100.53 o                         
  17   3   2       4678.41       4501.94       156.02 o                         
  19   3   2          3.65         84.94        83.50 o                         
  21   3   2         11.53          1.01        89.37 o                         
  23   3   2        524.32        487.14        99.49 o                         
  25   3   2        114.92         82.95        98.45 o                         
  27   3   2        900.78       1146.66       124.92 o                         
  29   3   2        757.15        912.18       142.67 o                         
  31   3   2          7.78         36.91       105.82 o                         
  33   3   2        432.82        372.77       147.59 o                         
  35   3   2          0.50        -87.44       151.54 o                         
  37   3   2        703.10        924.47       161.76 o                         
  39   3   2         15.26        122.56       207.06 o                         
  41   3   2          0.01        146.25       153.98 o                         
 -42   4   2        511.41        985.31       262.23 o                         
 -40   4   2         43.90        414.91       201.14 o                         
 -38   4   2        143.60        215.31       260.52 o                         
 -36   4   2         28.95       -228.89       228.89 o                         
 -34   4   2       2435.42       2644.88       195.99 o                         
 -32   4   2        364.95        383.16       117.49 o                         
 -30   4   2       1499.93       1491.81       139.34 o                         
 -28   4   2       1485.55       1195.68       151.22 o                         
 -26   4   2        143.30        200.19       108.01 o                         
 -24   4   2        333.36        385.38       102.55 o                         
 -22   4   2        826.37        851.00       122.38 o                         
 -20   4   2       2557.63       2794.06       163.84 o                         
 -18   4   2      10240.16      10429.99       552.94 o                         
 -16   4   2       2512.79       2960.05       317.93 o                         
 -14   4   2       2564.65       3138.49       122.12 o                         
 -12   4   2       1600.31       1545.12        79.67 o                         
 -10   4   2       3416.42       3292.25        92.37 o                         
  -8   4   2      26364.31      27406.82       339.26 o                         
  -6   4   2       7512.49       7760.88       169.59 o                         
  -4   4   2        201.90        949.18       257.95 o                         
  -2   4   2       4284.59       4457.60       112.49 o                         
   0   4   2       1447.13       1534.16        76.49 o                         
   2   4   2      41215.98      43238.76       525.18 o                         
   4   4   2         10.03        -70.83        70.83 o                         
   6   4   2          8.13         29.35        64.31 o                         
   8   4   2         10.28         85.64        82.38 o                         
  10   4   2         35.05        375.66       106.68 o                         
  12   4   2        864.65       1043.17       114.47 o                         
  14   4   2        113.56        -23.88       162.79 o                         
  16   4   2       2996.86       3142.11       119.41 o                         
  18   4   2        400.15        637.24       178.05 o                         
  20   4   2        395.27        546.61       127.92 o                         
  22   4   2         55.97         34.08       103.94 o                         
  24   4   2         71.09         54.94       106.22 o                         
  26   4   2          3.57         38.15       107.80 o                         
  28   4   2         11.03       -126.83       126.83 o                         
  30   4   2        473.88        593.62       155.05 o                         
  32   4   2        523.66        538.79       160.49 o                         
  34   4   2        507.25        636.37       158.70 o                         
  36   4   2        144.40        -83.39       175.26 o                         
  38   4   2          6.03       -104.32       169.42 o                         
  40   4   2          1.66         37.05       198.30 o                         
 -41   5   2         13.69         15.44       215.56 o                         
 -39   5   2         24.72        -25.09       209.08 o                         
 -37   5   2        303.07        281.37       180.54 o                         
 -35   5   2        623.44        682.82       177.80 o                         
 -33   5   2        365.59        244.25       143.89 o                         
 -31   5   2        421.03         75.65       126.66 o                         
 -29   5   2        581.21        438.65       161.86 o                         
 -27   5   2        118.44        377.85       157.09 o                         
 -25   5   2         87.56        263.32       108.00 o                         
 -23   5   2       1554.22       1558.08       138.23 o                         
 -21   5   2         43.90        218.91       222.93 o                         
 -19   5   2        480.13        233.02        97.96 o                         
 -17   5   2       1983.70       1891.20       181.24 o                         
 -15   5   2       2585.65       2219.90       192.39 o                         
 -13   5   2       3290.83       3457.29       132.00 o                         
 -11   5   2        333.69        375.98        83.60 o                         
  -9   5   2       9216.21      10240.36       196.66 o                         
  -7   5   2        638.25        862.11       101.46 o                         
  -5   5   2       2806.86       3119.67       120.66 o                         
  -3   5   2       4707.39       5500.77       143.24 o                         
  -1   5   2      22059.23      23831.41       323.67 o                         
   1   5   2      24271.05      27389.58       439.91 o                         
   3   5   2       2876.68       3457.60       101.17 o                         
   5   5   2       1615.37       1549.23       107.90 o                         
   7   5   2       1397.47       1197.83       107.39 o                         
   9   5   2       8467.53       8195.45       215.91 o                         
  11   5   2        694.74        644.48       147.40 o                         
  13   5   2        339.99        399.17        90.91 o                         
  15   5   2       1121.67       1009.43       133.31 o                         
  17   5   2        939.86       1121.87       117.65 o                         
  19   5   2         88.50        300.29        90.57 o                         
  21   5   2        611.48        782.13       173.02 o                         
  23   5   2         34.15          6.53       110.26 o                         
  25   5   2          8.69         49.53       114.95 o                         
  27   5   2       1756.17       1998.67       158.76 o                         
  29   5   2        305.98        102.78       168.79 o                         
  31   5   2        251.19        251.81       120.19 o                         
  33   5   2         11.93         42.11       146.88 o                         
  35   5   2         81.86        195.92       146.89 o                         
  37   5   2        286.88        491.88       139.87 o                         
  39   5   2          7.28         51.86       183.08 o                         
 -38   6   2        244.32        478.57       171.65 o                         
 -36   6   2        125.21        530.84       227.47 o                         
 -34   6   2         17.10        -27.79       157.19 o                         
 -32   6   2        743.67       1180.96       168.22 o                         
 -30   6   2         45.15         47.64       138.44 o                         
 -28   6   2          1.53        204.63       137.89 o                         
 -26   6   2        203.90        308.58       119.87 o                         
 -24   6   2        857.89        872.91       136.73 o                         
 -22   6   2        242.64        263.62       123.20 o                         
 -20   6   2       3990.70       3901.43       264.53 o                         
 -18   6   2        271.88        306.16       116.90 o                         
 -16   6   2       1101.81       1152.94        79.07 o                         
 -14   6   2        688.65        659.43        69.68 o                         
 -12   6   2        998.48       1009.35       104.22 o                         
 -10   6   2       1495.91       1288.78       134.32 o                         
  -8   6   2       1159.24       1142.41       114.66 o                         
  -6   6   2        417.27        515.57        82.93 o                         
  -4   6   2        403.86        297.91       103.71 o                         
  -2   6   2       4450.13       3700.47       129.13 o                         
   0   6   2       1105.75       1272.91       156.46 o                         
   2   6   2        284.24        213.40        86.21 o                         
   4   6   2         82.36        155.16        62.90 o                         
   6   6   2       4026.78       4246.18       124.92 o                         
   8   6   2         20.35         12.09        81.11 o                         
  10   6   2          6.88         71.62        98.99 o                         
  12   6   2        258.19        313.85       103.65 o                         
  14   6   2        109.05         94.68        97.12 o                         
  16   6   2        909.45        839.55       112.00 o                         
  18   6   2        401.85        385.14        94.81 o                         
  20   6   2       1669.54       1565.46       165.74 o                         
  22   6   2         15.86        128.74       143.98 o                         
  24   6   2         91.92        -36.95        99.99 o                         
  26   6   2         42.17         56.10       138.68 o                         
  28   6   2        374.71        526.73       162.37 o                         
  30   6   2         34.70         23.91       132.86 o                         
  32   6   2         25.92         91.25       127.47 o                         
  34   6   2          1.35        107.90       154.55 o                         
  36   6   2         82.56        111.18       145.03 o                         
 -37   7   2         64.76        -93.02       226.00 o                         
 -35   7   2          9.87         84.09       150.51 o                         
 -33   7   2         72.54         59.06       184.50 o                         
 -31   7   2         48.77        115.94       137.63 o                         
 -29   7   2          4.62         23.93       169.67 o                         
 -27   7   2         28.81        195.85       135.73 o                         
 -25   7   2        418.96        592.88       124.61 o                         
 -23   7   2        621.77        739.95       161.92 o                         
 -21   7   2       5047.89       4869.05       199.61 o                         
 -19   7   2        596.15        734.64       122.72 o                         
 -17   7   2         11.15        185.46        93.02 o                         
 -15   7   2       3293.32       3068.59       295.11 o                         
 -13   7   2        576.89        583.90        87.76 o                         
 -11   7   2        405.98        424.47       114.27 o                         
  -9   7   2         78.60        122.52       139.94 o                         
  -7   7   2        164.20        222.43        69.89 o                         
  -5   7   2       2237.65       2468.78       106.94 o                         
  -3   7   2       2381.59       3028.98       292.58 o                         
  -1   7   2        173.28        235.31        82.38 o                         
   1   7   2       3663.25       4056.22       152.51 o                         
   3   7   2        416.72        334.68        98.10 o                         
   5   7   2       1624.69       1851.40       139.95 o                         
   7   7   2         90.56        252.23       114.83 o                         
   9   7   2        491.75        283.39        90.37 o                         
  11   7   2          3.49          1.66        95.54 o                         
  13   7   2        608.20        733.81       161.69 o                         
  15   7   2        437.71        270.33       160.03 o                         
  17   7   2       1764.05       1854.20       142.96 o                         
  19   7   2        727.43        579.25       111.04 o                         
  21   7   2        615.47        704.37       129.71 o                         
  23   7   2         23.60        295.35       182.19 o                         
  25   7   2         92.31        -19.64       168.28 o                         
  27   7   2        160.15        190.56       154.29 o                         
  29   7   2          0.52       -143.07       143.07 o                         
  31   7   2         92.39         80.23       149.72 o                         
  33   7   2         90.10        190.18       195.11 o                         
  35   7   2         14.27         98.87       155.03 o                         
 -34   8   2          0.85        148.43       241.15 o                         
 -32   8   2        146.58        289.05       157.90 o                         
 -30   8   2         59.26        271.23       155.01 o                         
 -28   8   2        257.44        314.46       144.92 o                         
 -26   8   2          5.02        211.23       135.47 o                         
 -24   8   2        486.25        664.89       153.00 o                         
 -22   8   2         17.49        179.05       117.46 o                         
 -20   8   2        408.68        487.96       122.13 o                         
 -18   8   2       4810.07       4741.89       198.08 o                         
 -16   8   2       1662.98       1709.06       119.85 o                         
 -14   8   2         25.40        111.84        84.45 o                         
 -12   8   2       1482.28       1538.77       118.56 o                         
 -10   8   2        423.84        684.53       190.46 o                         
  -8   8   2       1144.02       1010.07        98.77 o                         
  -6   8   2        412.78        367.16       102.64 o                         
  -4   8   2         15.95        -39.32        98.48 o                         
  -2   8   2       3101.90       3249.47       214.48 o                         
   0   8   2        220.21        254.45       135.61 o                         
   2   8   2         89.46        -46.37        78.83 o                         
   4   8   2       1677.25       1588.83       109.33 o                         
   6   8   2          2.97         43.53       107.89 o                         
   8   8   2       1132.63       1263.37       123.02 o                         
  10   8   2         21.00        177.99       111.50 o                         
  12   8   2       7067.46       6380.38       273.59 o                         
  14   8   2       6477.51       6481.74       247.97 o                         
  16   8   2       1719.59       1811.46       150.63 o                         
  18   8   2       1819.23       1791.55       155.43 o                         
  20   8   2        386.04        363.53       112.85 o                         
  22   8   2         39.16        228.81       138.45 o                         
  24   8   2          1.49        -26.20       179.25 o                         
  26   8   2         79.09        120.62       158.58 o                         
  28   8   2        114.61        290.20       167.20 o                         
  30   8   2        176.87         39.06       130.69 o                         
  32   8   2          1.19         85.43       223.13 o                         
 -31   9   2        863.14        832.16       256.32 o                         
 -29   9   2        696.18        738.98       172.16 o                         
 -27   9   2         39.61        104.22       139.76 o                         
 -25   9   2       1669.21       1751.53       185.11 o                         
 -23   9   2       1644.19       1760.98       192.48 o                         
 -21   9   2        950.66       1124.54       165.54 o                         
 -19   9   2       1071.10       1106.17       190.19 o                         
 -17   9   2       3407.77       3421.29       210.42 o                         
 -15   9   2       3378.60       3226.28       162.36 o                         
 -13   9   2       5930.96       5739.32       180.75 o                         
 -11   9   2        982.29       1111.27       101.48 o                         
  -9   9   2       3947.35       3487.63       183.47 o                         
  -7   9   2       1826.98       1873.58       208.85 o                         
  -5   9   2        602.46        584.11       101.26 o                         
  -3   9   2       7224.62       6980.77       232.29 o                         
  -1   9   2       3866.54       4098.70       165.10 o                         
   1   9   2        145.80        219.42        94.16 o                         
   3   9   2       2236.55       2140.82       151.04 o                         
   5   9   2         18.06         76.18       114.69 o                         
   7   9   2       1843.96       1866.52       136.09 o                         
   9   9   2       5283.33       5391.71       207.43 o                         
  11   9   2        889.17        964.93       136.39 o                         
  13   9   2       1349.47       1169.90       138.46 o                         
  15   9   2       2034.00       2029.80       172.00 o                         
  17   9   2        387.36        378.96       155.06 o                         
  19   9   2       1134.34       1285.78       140.71 o                         
  21   9   2        190.54        285.51       206.70 o                         
  23   9   2         37.40       -137.99       137.99 o                         
  25   9   2         51.32        -16.31       179.57 o                         
  27   9   2         30.71        270.49       133.64 o                         
  29   9   2         70.31        394.72       199.64 o                         
 -26  10   2        111.92        260.20       129.39 o                         
 -24  10   2        419.48        506.47       179.81 o                         
 -22  10   2         18.56         26.30       136.27 o                         
 -20  10   2          2.29        218.26       153.93 o                         
 -18  10   2        707.41        416.15       145.56 o                         
 -16  10   2        420.91        324.60       172.23 o                         
 -14  10   2       1899.37       1873.17       134.75 o                         
 -12  10   2        298.79        392.07       117.11 o                         
 -10  10   2          3.08        138.96       110.30 o                         
  -8  10   2         19.35         83.86        96.23 o                         
  -6  10   2        419.56        384.22       107.90 o                         
  -4  10   2         76.10        172.87        91.46 o                         
  -2  10   2        103.04         35.28        98.46 o                         
   0  10   2        276.84        359.50       135.52 o                         
   2  10   2         15.73         70.54       114.41 o                         
   4  10   2         49.63        174.02       112.46 o                         
   6  10   2        173.38        107.69       105.17 o                         
   8  10   2        212.48         74.86       107.81 o                         
  10  10   2        878.54        833.88       157.29 o                         
  12  10   2         11.04        -17.47       123.34 o                         
  14  10   2        238.79        349.92       144.31 o                         
  16  10   2         11.90        -67.92       146.74 o                         
  18  10   2          1.56       -138.88       138.88 o                         
  20  10   2          6.84        111.57       150.71 o                         
  22  10   2          5.60         10.81       143.23 o                         
  24  10   2        191.02        273.05       133.24 o                         
 -21  11   2        361.14        455.53       183.56 o                         
 -19  11   2        149.92        297.57       156.39 o                         
 -17  11   2         16.82        119.79       125.92 o                         
 -15  11   2        174.52        407.11       168.36 o                         
 -13  11   2          1.02        -49.21       125.41 o                         
 -11  11   2          9.88        -64.50       124.74 o                         
  -9  11   2         60.08        188.55       110.16 o                         
  -7  11   2         91.88        177.36        89.90 o                         
  -5  11   2          3.32        140.51       107.25 o                         
  -3  11   2        223.37        329.15       132.51 o                         
  -1  11   2        162.45         78.49       117.10 o                         
   1  11   2        449.74        427.41       125.28 o                         
   3  11   2        133.51        158.11       131.72 o                         
   5  11   2          6.31         35.65       114.57 o                         
   7  11   2        393.02        563.55       150.87 o                         
   9  11   2         44.35        -20.23       133.90 o                         
  11  11   2        307.32        233.50       154.89 o                         
  13  11   2        231.32        404.61       127.83 o                         
  15  11   2        206.79        388.94       142.05 o                         
  17  11   2        309.86        407.83       168.18 o                         
  19  11   2         17.27         57.24       149.21 o                         
 -10  12   2         21.43         39.27       177.79 o                         
  -8  12   2          9.25        -94.78       156.78 o                         
  -6  12   2        271.49        577.22       142.84 o                         
  -4  12   2          1.31        298.92       160.97 o                         
  -2  12   2         19.81         85.48       113.86 o                         
   0  12   2        295.58        437.86       136.48 o                         
   2  12   2         61.01        -37.05       149.61 o                         
   4  12   2         64.44        185.69       142.93 o                         
   6  12   2          7.54         65.05       121.27 o                         
   8  12   2        272.03        484.85       143.10 o                         
 -43   1   3         47.77        277.43       202.59 o                         
 -41   1   3        100.03       -162.55       264.22 o                         
 -39   1   3        283.03         45.07       195.74 o                         
 -37   1   3          0.23        217.34       247.07 o                         
 -35   1   3        482.22        208.49       164.76 o                         
 -33   1   3        880.48        745.55       168.21 o                         
 -31   1   3         14.92       -144.18       144.18 o                         
 -29   1   3       3358.84       3521.45       199.15 o                         
 -27   1   3       1487.20       1775.21       140.61 o                         
 -25   1   3        171.93        343.07       114.89 o                         
 -23   1   3       2391.16       2814.16       142.89 o                         
 -21   1   3          9.08         97.08       144.04 o                         
 -19   1   3       2771.49       3416.92        96.04 o                         
 -17   1   3       4637.58       4746.97       105.47 o                         
 -15   1   3       2712.02       2422.57        77.04 o                         
 -13   1   3        362.57        444.86        58.54 o                         
 -11   1   3        633.78        682.24        63.38 o                         
  -9   1   3       8168.74       8035.38       177.02 o                         
  -7   1   3      12898.59      13369.61       189.28 o                         
  -5   1   3       9058.83      10609.26       126.82 o                         
  -3   1   3      82178.50      93104.76      1209.29 o                         
  -1   1   3      72542.94      74817.95      1040.67 o                         
   1   1   3       8665.53       8689.35       170.19 o                         
   3   1   3      43015.13      41979.19       457.25 o                         
   5   1   3       8049.04      11094.45       304.60 o                         
   7   1   3      33850.21      33381.86       734.40 o                         
   9   1   3        111.15        112.95        69.26 o                         
  11   1   3        795.65        938.83        76.60 o                         
  13   1   3      12245.48      13026.32       267.77 o                         
  15   1   3       1204.76       1209.64       117.59 o                         
  17   1   3       8926.46       8610.62       180.48 o                         
  19   1   3      10484.59      10638.24       246.55 o                         
  21   1   3        316.27        347.34       101.28 o                         
  23   1   3        912.31        715.88        94.38 o                         
  25   1   3       1806.23       1856.17       102.63 o                         
  27   1   3        464.22        456.81       102.74 o                         
  29   1   3      15936.90      14869.98       308.36 o                         
  31   1   3        516.31        591.99        90.83 o                         
  33   1   3        183.92        281.57       129.90 o                         
  35   1   3       1008.98        929.93       138.46 o                         
  37   1   3        117.43        315.43       152.61 o                         
  39   1   3        975.96       1003.81       146.22 o                         
  41   1   3        727.08        931.68       220.95 o                         
 -44   2   3        173.48         32.21       225.71 o                         
 -42   2   3          1.27        341.00       200.08 o                         
 -40   2   3         68.24         93.76       199.59 o                         
 -38   2   3        862.77        552.23       185.72 o                         
 -36   2   3        580.35        647.90       152.14 o                         
 -34   2   3        214.20        564.62       166.71 o                         
 -32   2   3        294.33        476.29       154.78 o                         
 -30   2   3        355.62        464.44       132.50 o                         
 -28   2   3         63.56         82.77       127.86 o                         
 -26   2   3       4940.32       5055.24       196.06 o                         
 -24   2   3         71.20         76.32       115.15 o                         
 -22   2   3        491.94        615.60        94.35 o                         
 -20   2   3        831.05        832.89        75.27 o                         
 -18   2   3        157.08        225.51        57.10 o                         
 -16   2   3      20453.22      20700.37       293.82 o                         
 -14   2   3       1221.58        936.56        93.05 o                         
 -12   2   3       3127.65       3529.51        86.50 o                         
 -10   2   3       3703.17       3342.40        91.81 o                         
  -8   2   3        552.72        830.80        57.85 o                         
  -6   2   3     118574.58     116639.84      1606.76 o                         
  -4   2   3      31522.48      33483.54       337.55 o                         
  -2   2   3      16435.59      15965.11       152.57 o                         
   0   2   3      28792.70      30490.57       374.17 o                         
   2   2   3          8.21         -7.54        33.68 o                         
   4   2   3       2879.09       3374.13       624.68 o                         
   6   2   3      25298.11      25454.47       391.60 o                         
   8   2   3       9331.96       8785.06       139.52 o                         
  10   2   3        314.06        272.72        60.74 o                         
  12   2   3      18676.47      19422.99       285.89 o                         
  14   2   3       1969.19       1724.25        89.50 o                         
  16   2   3       7212.37       8158.50       290.19 o                         
  18   2   3       2677.96       2383.20       133.06 o                         
  20   2   3        362.43        207.67       108.29 o                         
  22   2   3        901.46        957.26        73.00 o                         
  24   2   3       1730.63       1705.47        87.66 o                         
  26   2   3        506.53        469.81        79.93 o                         
  28   2   3       1880.89       1538.54       141.44 o                         
  30   2   3         24.94        -65.92       118.48 o                         
  32   2   3        178.55         22.05       143.03 o                         
  34   2   3        595.69        508.82       145.24 o                         
  36   2   3         92.76         69.14       138.85 o                         
  38   2   3         49.83        322.42       169.66 o                         
  40   2   3        138.41        206.73       158.52 o                         
 -43   3   3         68.77        360.26       230.98 o                         
 -41   3   3        151.31        542.27       204.08 o                         
 -39   3   3         56.67         38.30       174.82 o                         
 -37   3   3        308.85        369.08       178.71 o                         
 -35   3   3        680.58        748.10       162.96 o                         
 -33   3   3        764.77        974.66       145.49 o                         
 -31   3   3          0.10       -102.02       159.67 o                         
 -29   3   3       1387.40       1610.07       164.34 o                         
 -27   3   3         12.17       -131.66       131.66 o                         
 -25   3   3         68.03        185.64       109.77 o                         
 -23   3   3       1839.05       1421.42       128.87 o                         
 -21   3   3         24.67        197.78        80.50 o                         
 -19   3   3        276.22        262.42        56.20 o                         
 -17   3   3      12332.93      13011.42       369.95 o                         
 -15   3   3       7870.11       8108.60       271.06 o                         
 -13   3   3        917.61        865.79        73.03 o                         
 -11   3   3        446.75        345.44        68.47 o                         
  -9   3   3       1915.02       2366.45        76.57 o                         
  -7   3   3      17398.62      17671.49       203.00 o                         
  -5   3   3       3173.40       2846.10        75.63 o                         
  -3   3   3      15558.07      14699.21       161.81 o                         
  -1   3   3       1232.19       1025.02        52.59 o                         
   1   3   3       9045.97       8832.22       116.08 o                         
   3   3   3       8383.44       7079.51       264.72 o                         
   5   3   3        409.48        455.17        61.97 o                         
   7   3   3       1570.98       1590.09        63.32 o                         
   9   3   3       7716.16       7483.93       146.36 o                         
  11   3   3       1045.92        902.74       131.32 o                         
  13   3   3       3549.63       3422.17       129.16 o                         
  15   3   3       1448.10       1529.87       118.00 o                         
  17   3   3         23.37        -77.27        77.27 o                         
  19   3   3        209.92        231.14       106.32 o                         
  21   3   3        213.36        192.73       109.93 o                         
  23   3   3          0.18        -20.53       136.30 o                         
  25   3   3         72.94         40.14        96.06 o                         
  27   3   3         86.04        -87.08       112.63 o                         
  29   3   3       3956.20       4397.05       173.20 o                         
  31   3   3       2175.81       2184.63       175.42 o                         
  33   3   3       2040.39       1841.85       139.24 o                         
  35   3   3        216.18         90.22       189.00 o                         
  37   3   3         43.11        176.75       168.46 o                         
  39   3   3        137.46        187.84       167.81 o                         
 -42   4   3         15.85        -13.78       221.23 o                         
 -40   4   3          0.35         41.75       164.71 o                         
 -38   4   3          0.03          9.16       159.32 o                         
 -36   4   3       2685.80       2365.23       191.88 o                         
 -34   4   3        121.83        351.65       164.83 o                         
 -32   4   3        701.99        681.46       133.92 o                         
 -30   4   3        111.55        287.39       152.00 o                         
 -28   4   3       2261.84       2088.91       175.46 o                         
 -26   4   3        459.35        771.26       157.45 o                         
 -24   4   3       2476.78       2345.75       145.42 o                         
 -22   4   3       1035.32       1177.20       110.78 o                         
 -20   4   3        254.69        421.78       108.20 o                         
 -18   4   3       1554.50       1327.65       129.27 o                         
 -16   4   3       6189.22       6014.54       162.90 o                         
 -14   4   3         27.58        -67.40       120.88 o                         
 -12   4   3      10569.36       9510.01       227.68 o                         
 -10   4   3        516.63        749.64        77.14 o                         
  -8   4   3      17704.37      17591.17       272.18 o                         
  -6   4   3        125.60        573.97       199.43 o                         
  -4   4   3       1477.69       1487.52        62.23 o                         
  -2   4   3      14339.15      12629.79       298.11 o                         
   0   4   3        344.53        492.61        91.43 o                         
   2   4   3      40313.16      40650.00       480.35 o                         
   4   4   3      13387.37      12572.31       174.59 o                         
   6   4   3       2834.14       3158.96        81.43 o                         
   8   4   3         13.69        -41.84        78.33 o                         
  10   4   3       2647.71       2854.93       107.96 o                         
  12   4   3      11625.18      11737.37       460.18 o                         
  14   4   3      32213.72      31923.50       613.62 o                         
  16   4   3         51.66         96.09        80.31 o                         
  18   4   3        967.42        872.01       118.97 o                         
  20   4   3        228.97         55.82        98.28 o                         
  22   4   3        431.26        425.38       151.61 o                         
  24   4   3       1144.36       1356.77       126.35 o                         
  26   4   3        359.55        493.11       127.80 o                         
  28   4   3        167.84        452.81       129.11 o                         
  30   4   3        177.20         80.85       124.88 o                         
  32   4   3        519.37        405.35       149.71 o                         
  34   4   3         14.83         65.04       145.05 o                         
  36   4   3         74.02        190.83       147.92 o                         
  38   4   3         95.54        117.06       180.90 o                         
 -41   5   3          9.14        191.13       185.44 o                         
 -39   5   3        166.16        239.34       181.47 o                         
 -37   5   3       2113.67       2204.95       236.10 o                         
 -35   5   3        159.26        250.71       153.16 o                         
 -33   5   3        539.99        387.40       145.22 o                         
 -31   5   3        664.41        805.17       248.31 o                         
 -29   5   3         51.93        113.96       141.83 o                         
 -27   5   3       2044.58       2180.93       207.70 o                         
 -25   5   3       5339.28       5174.63       203.05 o                         
 -23   5   3         54.92        -17.36       110.17 o                         
 -21   5   3       4065.79       3798.99       233.71 o                         
 -19   5   3       1866.84       1647.36       116.52 o                         
 -17   5   3       8563.67       7921.03       206.77 o                         
 -15   5   3       4144.10       4508.46       143.32 o                         
 -13   5   3        589.45        690.48        80.79 o                         
 -11   5   3       4022.10       4001.75       117.68 o                         
  -9   5   3       6469.37       7435.47       259.06 o                         
  -7   5   3       2577.31       2490.46       107.03 o                         
  -5   5   3      32955.79      34977.86       493.12 o                         
  -3   5   3      12941.95      13671.16       501.73 o                         
  -1   5   3       7487.64       7661.23       156.80 o                         
   1   5   3      21167.61      24718.95       499.52 o                         
   3   5   3       1902.72       2028.23        90.40 o                         
   5   5   3         34.97        -72.56        72.56 o                         
   7   5   3       1610.67       1648.28       162.88 o                         
   9   5   3       4292.12       3423.63       138.38 o                         
  11   5   3        286.27        283.73        92.96 o                         
  13   5   3       6162.39       5780.36       173.77 o                         
  15   5   3        435.45        438.31       100.91 o                         
  17   5   3         92.50         32.21       154.06 o                         
  19   5   3        649.87        807.41       165.92 o                         
  21   5   3        113.52        133.18       104.61 o                         
  23   5   3       1161.50       1339.88       119.19 o                         
  25   5   3        240.38        149.25       112.72 o                         
  27   5   3         98.00        137.57       113.67 o                         
  29   5   3        619.16        596.02       134.54 o                         
  31   5   3        445.96        440.22       167.42 o                         
  33   5   3          0.52         16.40       123.91 o                         
  35   5   3          0.13        288.06       169.79 o                         
  37   5   3          0.66        172.99       155.84 o                         
 -38   6   3        107.12        201.76       199.96 o                         
 -36   6   3         26.11        127.11       149.84 o                         
 -34   6   3        392.21       -141.73       257.54 o                         
 -32   6   3       1512.53       1443.13       169.94 o                         
 -30   6   3         74.34         60.19       120.10 o                         
 -28   6   3         41.97       -114.53       114.53 o                         
 -26   6   3        138.72        217.30       114.62 o                         
 -24   6   3         33.48        514.02       272.96 o                         
 -22   6   3       2780.07       2738.41       144.32 o                         
 -20   6   3       4842.16       4795.84       372.03 o                         
 -18   6   3        404.56        439.13        67.58 o                         
 -16   6   3        606.31        481.85       106.18 o                         
 -14   6   3          7.76        -55.80       132.42 o                         
 -12   6   3        243.12        313.68        99.02 o                         
 -10   6   3        889.38        898.20        94.95 o                         
  -8   6   3          7.50         80.78        82.74 o                         
  -6   6   3        528.98        374.02        91.86 o                         
  -4   6   3       8431.48      10474.88       199.43 o                         
  -2   6   3        367.70        414.20        65.23 o                         
   0   6   3         28.01        100.00        86.74 o                         
   2   6   3        292.72        485.30        94.22 o                         
   4   6   3         51.05         36.44        81.44 o                         
   6   6   3          9.38         13.93        82.90 o                         
   8   6   3         68.30        212.73       121.62 o                         
  10   6   3        316.06        406.07       121.53 o                         
  12   6   3         12.87        201.24       103.61 o                         
  14   6   3        337.29        425.52       115.49 o                         
  16   6   3        954.86        952.73       135.74 o                         
  18   6   3       1305.33       1469.35       117.75 o                         
  20   6   3        673.48        791.72       154.32 o                         
  22   6   3          0.18         39.62       106.82 o                         
  24   6   3        153.58        324.51       149.26 o                         
  26   6   3        277.81        426.33       126.81 o                         
  28   6   3         80.91        118.55       125.86 o                         
  30   6   3        202.05        190.12       144.36 o                         
  32   6   3          8.02       -154.47       154.47 o                         
  34   6   3          2.26          8.78       125.14 o                         
  36   6   3          3.56         56.75       171.76 o                         
 -37   7   3         21.15        -90.54       168.08 o                         
 -35   7   3          1.15        487.24       393.82 o                         
 -33   7   3        139.30        122.22       152.91 o                         
 -31   7   3          0.43        184.77       175.27 o                         
 -29   7   3        100.87        184.15       130.11 o                         
 -27   7   3         12.15         80.67       128.20 o                         
 -25   7   3         55.83        194.85       162.23 o                         
 -23   7   3          1.30        102.94       109.48 o                         
 -21   7   3        313.00        608.93       164.78 o                         
 -19   7   3        580.73        636.10        81.24 o                         
 -17   7   3        108.03         80.78        80.02 o                         
 -15   7   3       3738.03       3636.61       256.02 o                         
 -13   7   3        146.23        643.87       206.60 o                         
 -11   7   3       1599.56       1501.68       145.94 o                         
  -9   7   3       1387.06       1309.76       125.41 o                         
  -7   7   3       1784.10       1867.24       120.36 o                         
  -5   7   3          1.76         95.34       143.44 o                         
  -3   7   3         35.24        189.98       149.30 o                         
  -1   7   3        183.41        151.32       133.50 o                         
   1   7   3       1313.28       1503.44       124.24 o                         
   3   7   3       1023.52        956.09       118.45 o                         
   5   7   3       1976.18       2247.92       142.11 o                         
   7   7   3         53.88        146.78       127.18 o                         
   9   7   3        474.57        347.08        98.65 o                         
  11   7   3        380.39        568.03        92.81 o                         
  13   7   3        355.17        388.54       115.69 o                         
  15   7   3       1285.69       1331.33       114.59 o                         
  17   7   3       1485.97       1361.04       114.78 o                         
  19   7   3        754.02        719.43       119.83 o                         
  21   7   3         39.69        -39.43       206.60 o                         
  23   7   3         34.37        113.75       109.69 o                         
  25   7   3         71.64        116.52       123.56 o                         
  27   7   3        196.60        156.95       127.89 o                         
  29   7   3        119.57        239.42       170.71 o                         
  31   7   3         49.76       -119.84       131.65 o                         
  33   7   3         15.95        -83.92       172.37 o                         
 -34   8   3         63.61       -196.30       202.60 o                         
 -32   8   3        140.23        146.90       192.75 o                         
 -30   8   3        404.81        695.69       218.08 o                         
 -28   8   3         27.24        -97.24       140.28 o                         
 -26   8   3         34.16        -17.95       149.80 o                         
 -24   8   3        334.61        271.11       112.02 o                         
 -22   8   3       1323.52       1420.52       191.85 o                         
 -20   8   3        752.27        827.79       135.67 o                         
 -18   8   3       3976.89       4485.83       480.04 o                         
 -16   8   3        318.55        458.96        87.72 o                         
 -14   8   3         35.94        266.29        93.67 o                         
 -12   8   3        135.07        271.39        95.47 o                         
 -10   8   3       2655.69       2686.71       123.82 o                         
  -8   8   3       2832.08       3468.12       133.29 o                         
  -6   8   3        463.63       1351.66       326.39 o                         
  -4   8   3        368.88        364.26       107.08 o                         
  -2   8   3        375.06        362.93       178.00 o                         
   0   8   3       1605.25       1914.08       280.39 o                         
   2   8   3       3070.89       2979.25       173.95 o                         
   4   8   3       4164.86       4430.27       189.90 o                         
   6   8   3        264.00        343.53        91.38 o                         
   8   8   3         18.89         66.48        99.81 o                         
  10   8   3       1617.31       1761.92       138.66 o                         
  12   8   3         11.79         98.63       118.01 o                         
  14   8   3       9397.23       9745.29       329.49 o                         
  16   8   3         97.87         77.69       179.23 o                         
  18   8   3       1146.82        944.73       130.19 o                         
  20   8   3        117.59        364.77       110.28 o                         
  22   8   3        123.70        -65.53       238.84 o                         
  24   8   3        626.25        723.69       142.54 o                         
  26   8   3         41.43        145.20       160.28 o                         
  28   8   3          0.20        161.33       129.25 o                         
  30   8   3         20.06        123.50       159.70 o                         
 -31   9   3        166.77        425.91       247.56 o                         
 -29   9   3         95.52        370.10       184.78 o                         
 -27   9   3         43.54        146.23       148.69 o                         
 -25   9   3         97.54        -26.99       122.69 o                         
 -23   9   3          7.34        -52.33       161.23 o                         
 -21   9   3         46.84        160.81       134.93 o                         
 -19   9   3        613.35        864.52       151.12 o                         
 -17   9   3       3571.13       3977.50       233.50 o                         
 -15   9   3       4533.61       5325.52       286.01 o                         
 -13   9   3          8.50        -65.31       137.92 o                         
 -11   9   3       1687.66       1829.16       133.29 o                         
  -9   9   3       1858.18       1783.46       110.66 o                         
  -7   9   3        742.56        887.73        93.91 o                         
  -5   9   3        106.30        480.03       225.41 o                         
  -3   9   3       2760.13       3136.09       174.69 o                         
  -1   9   3         30.67        192.04       118.01 o                         
   1   9   3       2616.66       2852.61       149.87 o                         
   3   9   3       2455.91       2769.54       157.65 o                         
   5   9   3        133.02        204.42       107.19 o                         
   7   9   3        424.93        410.48       129.48 o                         
   9   9   3       1148.46       1078.51       143.83 o                         
  11   9   3         93.84         96.91       129.27 o                         
  13   9   3       2112.64       1853.68       226.38 o                         
  15   9   3        289.35        264.39       127.67 o                         
  17   9   3         69.53        -36.58       133.89 o                         
  19   9   3         44.83        183.00       116.69 o                         
  21   9   3          0.21        -71.92       146.61 o                         
  23   9   3        281.95        118.12       175.11 o                         
  25   9   3          0.83         43.82       132.47 o                         
  27   9   3         88.91        164.97       153.37 o                         
 -26  10   3         98.43         61.09       168.08 o                         
 -24  10   3         43.74        133.74       144.64 o                         
 -22  10   3        135.78         34.10       146.88 o                         
 -20  10   3        190.85        262.24       143.25 o                         
 -18  10   3         28.93         94.77       139.28 o                         
 -16  10   3          2.76        109.68        98.53 o                         
 -14  10   3         40.58        -30.98       100.41 o                         
 -12  10   3        724.67        708.23       106.49 o                         
 -10  10   3        190.57        271.48       118.58 o                         
  -8  10   3         80.48         43.03       110.18 o                         
  -6  10   3          3.72          9.25       121.09 o                         
  -4  10   3        452.41        545.77       118.50 o                         
  -2  10   3         26.21         21.41       102.33 o                         
   0  10   3        142.25        399.87       113.89 o                         
   2  10   3          3.90          5.74       111.37 o                         
   4  10   3          0.05         88.44       104.80 o                         
   6  10   3        606.79        559.86       128.39 o                         
   8  10   3        342.23        248.50       120.36 o                         
  10  10   3        100.30        200.01       117.25 o                         
  12  10   3         92.66       -132.56       132.56 o                         
  14  10   3        364.55        367.84       133.45 o                         
  16  10   3        200.65        231.63       112.15 o                         
  18  10   3       1456.43       1451.53       151.99 o                         
  20  10   3         22.88         36.29       142.89 o                         
  22  10   3         23.54          4.44       192.01 o                         
  24  10   3         52.26        199.02       157.59 o                         
 -21  11   3        308.17        259.82       161.58 o                         
 -19  11   3          1.84         68.04       138.95 o                         
 -17  11   3          2.43         69.63       189.73 o                         
 -15  11   3         60.25         93.69       108.78 o                         
 -13  11   3          0.61         92.27       161.46 o                         
 -11  11   3        143.54        174.49       131.32 o                         
  -9  11   3        103.01        157.15       130.34 o                         
  -7  11   3          9.50        -20.97       133.07 o                         
  -5  11   3        116.30         24.84       118.49 o                         
  -3  11   3         76.70        279.02       120.93 o                         
  -1  11   3          2.84         45.62       139.16 o                         
   1  11   3         93.36        311.03       139.71 o                         
   3  11   3          0.65        158.34       190.72 o                         
   5  11   3         69.18        242.68       127.68 o                         
   7  11   3         11.08         69.47       111.62 o                         
   9  11   3        161.80        186.01       112.37 o                         
  11  11   3        807.13        618.34       131.47 o                         
  13  11   3        172.06        388.78       150.66 o                         
  15  11   3         19.71        155.05       131.66 o                         
  17  11   3         86.04         94.93       144.43 o                         
 -10  12   3          8.24        134.15       117.94 o                         
  -8  12   3         11.03        275.48       158.99 o                         
  -6  12   3        104.52        141.11       120.79 o                         
  -4  12   3         49.48        225.48       149.40 o                         
  -2  12   3          1.37         93.87       138.31 o                         
   0  12   3          3.88        -58.25       146.04 o                         
   2  12   3          1.62         40.16       184.00 o                         
   4  12   3          5.24        -14.16       119.29 o                         
   6  12   3         26.62         12.82       137.68 o                         
   8  12   3         38.79         -2.67       136.23 o                         
 -44   0   4        573.99        581.30       591.07 o                         
 -42   0   4          0.79         -2.72       228.54 o                         
 -40   0   4        353.33        470.76       237.11 o                         
 -38   0   4         34.12        222.50       258.71 o                         
 -36   0   4        993.84       1107.48       273.14 o                         
 -34   0   4       2290.04       2887.05       311.12 o                         
 -32   0   4        908.91       1024.69       296.89 o                         
 -30   0   4      11209.69      11030.77       460.22 o                         
 -28   0   4         16.56       -165.17       176.42 o                         
 -26   0   4         15.43        124.94       162.92 o                         
 -24   0   4        264.01        134.75       126.02 o                         
 -22   0   4      23896.79      24888.84       487.18 o                         
 -20   0   4      12437.99      10714.68       236.31 o                         
 -18   0   4       3347.82       3208.96       184.15 o                         
 -16   0   4       6572.97       6488.60       174.72 o                         
 -14   0   4         26.02        157.66        89.24 o                         
 -12   0   4      20665.70      19379.19       477.34 o                         
 -10   0   4      42625.66      44667.01       880.36 o                         
  -8   0   4      21606.81      22400.15       385.93 o                         
  -6   0   4      59377.79      59177.08      1005.51 o                         
  -4   0   4       5332.95       5452.69       254.96 o                         
  -2   0   4      38152.80      35198.94       923.78 o                         
   0   0   4       2250.38       2188.67       109.95 o                         
   2   0   4       9824.77       8516.93       193.96 o                         
   4   0   4      53191.31      53731.43      1085.04 o                         
   6   0   4      55998.53      58146.38      1911.73 o                         
   8   0   4       4123.99       4260.94       183.57 o                         
  10   0   4       4154.25       3439.46       140.54 o                         
  12   0   4          0.31        -17.53       117.71 o                         
  14   0   4       5760.39       5852.93       175.49 o                         
  16   0   4       4021.96       3907.69       190.85 o                         
  18   0   4       1643.81       1846.47       135.17 o                         
  20   0   4      12511.12      11682.39       363.27 o                         
  22   0   4       9111.67       8533.39       271.99 o                         
  24   0   4        596.62        803.26       232.90 o                         
  26   0   4          7.93       -168.73       179.94 o                         
  28   0   4       8401.06       7670.32       255.95 o                         
  30   0   4        120.00        225.89       139.51 o                         
  32   0   4       1262.19       1121.93       139.95 o                         
  34   0   4       2470.62       2316.75       203.02 o                         
  36   0   4        131.54        267.91       183.88 o                         
  38   0   4        737.43        556.75       161.79 o                         
  40   0   4        435.74        363.73       252.54 o                         
 -45   1   4        106.02        -79.84       176.74 o                         
 -43   1   4         61.92        192.79       201.99 o                         
 -41   1   4        197.93        -51.53       208.65 o                         
 -39   1   4        387.18        435.80       189.85 o                         
 -37   1   4        348.02        499.15       183.18 o                         
 -35   1   4        186.29        263.79       149.23 o                         
 -33   1   4          3.90        315.32       171.14 o                         
 -31   1   4         91.06        175.53       184.17 o                         
 -29   1   4       2037.12       1794.91       167.16 o                         
 -27   1   4       2828.47       2845.84       186.99 o                         
 -25   1   4       5227.40       5192.06       188.20 o                         
 -23   1   4         95.49         19.62        95.14 o                         
 -21   1   4       4838.59       4499.33       110.94 o                         
 -19   1   4       9402.47       9094.10       142.14 o                         
 -17   1   4       9294.27       8698.69       161.64 o                         
 -15   1   4       1243.23       1358.37        91.24 o                         
 -13   1   4       6915.11       6116.98       120.83 o                         
 -11   1   4        116.68        -31.46        91.18 o                         
  -9   1   4      12865.90      14142.20       205.40 o                         
  -7   1   4      46899.41      48130.90       596.36 o                         
  -5   1   4     211083.08     229245.02      4467.99 o                         
  -3   1   4       5975.07       5108.64       109.23 o                         
  -1   1   4       3110.74       3607.23        69.11 o                         
   1   1   4      90991.52      94883.81      1273.89 o                         
   3   1   4       2708.96       3153.32        76.18 o                         
   5   1   4      64730.29      63974.69       827.57 o                         
   7   1   4      37133.43      36503.85       489.14 o                         
   9   1   4       1086.89        856.54        62.47 o                         
  11   1   4       3195.50       3397.68       127.21 o                         
  13   1   4      18153.40      18470.39       297.41 o                         
  15   1   4      37766.61      39310.43       642.52 o                         
  17   1   4       6714.21       6583.51       255.29 o                         
  19   1   4       1962.10       1516.97       128.35 o                         
  21   1   4       5808.00       5623.46       163.92 o                         
  23   1   4       3366.26       3293.89       149.00 o                         
  25   1   4        697.27        838.86       104.24 o                         
  27   1   4      34969.36      35434.17       530.67 o                         
  29   1   4        377.88        319.68       108.21 o                         
  31   1   4        391.45        460.97       114.81 o                         
  33   1   4        657.97        752.20       107.22 o                         
  35   1   4        191.73        215.78       130.38 o                         
  37   1   4        542.89        446.40       137.88 o                         
  39   1   4        929.78       1031.09       196.52 o                         
  41   1   4        131.29        202.85       224.09 o                         
 -44   2   4        107.30        208.33       190.00 o                         
 -42   2   4          4.79        117.46       188.17 o                         
 -40   2   4         57.53        133.71       204.60 o                         
 -38   2   4        368.89        485.26       193.93 o                         
 -36   2   4         47.51        374.27       183.87 o                         
 -34   2   4        111.30        205.89       169.16 o                         
 -32   2   4        207.54        331.34       147.77 o                         
 -30   2   4        829.99       1162.68       193.72 o                         
 -28   2   4        560.99        719.53       138.19 o                         
 -26   2   4       2302.40       2364.83       169.98 o                         
 -24   2   4        290.91        223.12       107.31 o                         
 -22   2   4        850.77        872.60        76.39 o                         
 -20   2   4        305.58        246.18        63.29 o                         
 -18   2   4         87.05         -8.56       149.14 o                         
 -16   2   4      14608.41      14054.65       214.62 o                         
 -14   2   4       4623.53       4601.09       108.83 o                         
 -12   2   4       1097.59        941.94        98.30 o                         
 -10   2   4        438.76        359.10        66.19 o                         
  -8   2   4       3487.84       3511.40        77.69 o                         
  -6   2   4     307114.62     310539.16      7184.06 o                         
  -4   2   4        158.32        227.11        77.03 o                         
  -2   2   4       2467.80       3980.44       224.75 o                         
   0   2   4     135187.34     140813.67      3591.40 o                         
   2   2   4       8631.74       9868.05       105.69 o                         
   4   2   4       1231.50       1020.04       142.99 o                         
   6   2   4      29202.43      29078.15       352.32 o                         
   8   2   4      10412.88      10962.21       149.16 o                         
  10   2   4        144.88        219.29        52.62 o                         
  12   2   4       8090.52       8778.21       169.45 o                         
  14   2   4       8814.74       9453.70       178.28 o                         
  16   2   4       4225.85       4257.58       150.87 o                         
  18   2   4         99.01         65.13       101.59 o                         
  20   2   4       1519.95       1460.85       136.03 o                         
  22   2   4         48.77        -29.96        92.86 o                         
  24   2   4        283.38        362.72       100.95 o                         
  26   2   4       1269.39       1325.48       106.12 o                         
  28   2   4         78.56         87.82        98.52 o                         
  30   2   4          4.71         -4.01        78.61 o                         
  32   2   4        941.01        991.23       139.42 o                         
  34   2   4         42.52        268.07       150.09 o                         
  36   2   4        135.99        -28.80       131.40 o                         
  38   2   4        319.71        414.79       179.81 o                         
  40   2   4        472.00        821.57       191.31 o                         
 -43   3   4         14.52        416.57       275.68 o                         
 -41   3   4         29.05        233.87       238.45 o                         
 -39   3   4          3.37        -11.41       210.65 o                         
 -37   3   4          0.73        -34.95       163.51 o                         
 -35   3   4         70.88        162.65       175.49 o                         
 -33   3   4         35.66         14.24       179.02 o                         
 -31   3   4         54.98         32.61       133.88 o                         
 -29   3   4         32.59        230.42       204.91 o                         
 -27   3   4         12.91         11.74       118.93 o                         
 -25   3   4       3367.59       3628.99       149.73 o                         
 -23   3   4        278.10        251.01        58.04 o                         
 -21   3   4        199.01        174.06       164.90 o                         
 -19   3   4       9349.52       9357.44       226.96 o                         
 -17   3   4       1851.49       2232.02        92.60 o                         
 -15   3   4      10996.35      10611.56       186.30 o                         
 -13   3   4       2998.12       2860.79        98.23 o                         
 -11   3   4       5738.75       5429.73       194.29 o                         
  -9   3   4        473.92        103.65        73.56 o                         
  -7   3   4       6297.16       6885.36       166.90 o                         
  -5   3   4      22705.92      21834.95       246.43 o                         
  -3   3   4        981.68        952.77        61.94 o                         
  -1   3   4       2080.30       1996.59        59.17 o                         
   1   3   4      21185.83      17601.26       177.03 o                         
   3   3   4      15052.21      15092.52       255.09 o                         
   5   3   4       9459.63       9056.63       178.10 o                         
   7   3   4       6059.65       5860.56       117.09 o                         
   9   3   4        213.04         53.80        61.18 o                         
  11   3   4         22.88         34.46        58.52 o                         
  13   3   4       8505.71       9189.98       226.39 o                         
  15   3   4       2282.83       2213.78       142.70 o                         
  17   3   4        680.81        715.72       136.54 o                         
  19   3   4         78.10        176.99       118.78 o                         
  21   3   4        144.11        181.72        60.41 o                         
  23   3   4        699.19        848.33       146.89 o                         
  25   3   4        983.53       1483.60       162.48 o                         
  27   3   4        854.80        592.44       123.68 o                         
  29   3   4         58.14        134.98       152.65 o                         
  31   3   4       2164.08       2496.39       187.25 o                         
  33   3   4        836.53       1071.95       176.86 o                         
  35   3   4          4.00          3.46       125.42 o                         
  37   3   4         41.02        246.62       190.93 o                         
  39   3   4          0.00       -100.60       145.78 o                         
 -42   4   4        187.43        162.52       179.55 o                         
 -40   4   4         27.99       -109.21       212.41 o                         
 -38   4   4        773.03        626.20       192.66 o                         
 -36   4   4        616.68        466.46       206.50 o                         
 -34   4   4        969.20       1129.32       174.43 o                         
 -32   4   4        174.03       -143.19       217.40 o                         
 -30   4   4         52.41       -153.68       153.68 o                         
 -28   4   4       2722.11       2555.14       179.72 o                         
 -26   4   4        717.22        827.39       185.88 o                         
 -24   4   4        546.89        401.85       118.16 o                         
 -22   4   4       1292.30       1162.42       113.46 o                         
 -20   4   4       1834.21       1490.57       116.27 o                         
 -18   4   4         12.05        201.76        97.17 o                         
 -16   4   4       2533.61       2731.60       111.47 o                         
 -14   4   4       1097.03       1138.02        93.24 o                         
 -12   4   4          4.01        -61.40        61.40 o                         
 -10   4   4        552.14        664.07        66.20 o                         
  -8   4   4      10123.16      10547.01       212.18 o                         
  -6   4   4       1976.85       1702.79        81.33 o                         
  -4   4   4       4646.38       4634.85        97.79 o                         
  -2   4   4       7002.42       7012.60       114.40 o                         
   0   4   4       2639.38       2598.29        65.33 o                         
   2   4   4       6161.08       6167.91       175.92 o                         
   4   4   4       3286.45       3635.92       101.66 o                         
   6   4   4       1123.12       1080.20        73.49 o                         
   8   4   4       1725.55       1465.67        68.14 o                         
  10   4   4       1476.75       1931.70       134.55 o                         
  12   4   4      13222.99      12407.16       258.18 o                         
  14   4   4      14542.72      13166.38       277.81 o                         
  16   4   4        874.65        803.46        95.70 o                         
  18   4   4       2083.48       2057.79       138.29 o                         
  20   4   4        233.03        302.51       111.53 o                         
  22   4   4        197.96        227.81       134.47 o                         
  24   4   4          1.27         95.02       140.06 o                         
  26   4   4          5.79        -68.51       101.60 o                         
  28   4   4        875.22        748.14       136.59 o                         
  30   4   4       1829.91       1884.14       166.23 o                         
  32   4   4         71.20        156.99       138.03 o                         
  34   4   4         43.23        116.85       161.29 o                         
  36   4   4          2.71       -110.45       171.15 o                         
  38   4   4         24.65        179.86       206.74 o                         
 -41   5   4         93.42         74.54       218.73 o                         
 -39   5   4       1399.21       1740.62       205.44 o                         
 -37   5   4         22.47        186.84       196.90 o                         
 -35   5   4        402.34        700.46       198.44 o                         
 -33   5   4         93.32        159.63       219.40 o                         
 -31   5   4       1332.83       1141.42       182.32 o                         
 -29   5   4        388.17        470.15       246.56 o                         
 -27   5   4         75.16        253.12       131.45 o                         
 -25   5   4       1533.19       1406.02       173.12 o                         
 -23   5   4          2.34         -5.78        93.40 o                         
 -21   5   4        132.01        322.71        94.46 o                         
 -19   5   4        113.83        195.37       109.67 o                         
 -17   5   4        126.03        178.57        88.83 o                         
 -15   5   4        186.06        298.38        90.73 o                         
 -13   5   4       1294.39       1141.48        81.05 o                         
 -11   5   4       4307.96       4470.31       132.20 o                         
  -9   5   4        995.23       1068.52       118.59 o                         
  -7   5   4        431.13        515.07        82.41 o                         
  -5   5   4       3491.03       3724.88       193.73 o                         
  -3   5   4       3199.33       3304.86        94.30 o                         
  -1   5   4        133.92        204.93        56.51 o                         
   1   5   4       7897.56       9046.59       198.17 o                         
   3   5   4       1281.53       1329.39       105.69 o                         
   5   5   4       1300.72       1289.51        62.01 o                         
   7   5   4       4669.54       4778.94       121.62 o                         
   9   5   4       1169.49       1079.73        89.00 o                         
  11   5   4       5047.06       5501.32       157.20 o                         
  13   5   4        139.77         90.54        93.07 o                         
  15   5   4        382.06        480.45       139.97 o                         
  17   5   4       4146.72       4503.33       195.51 o                         
  19   5   4         78.38        222.81       100.21 o                         
  21   5   4       1160.49       1214.05       135.93 o                         
  23   5   4        405.65        568.06       156.22 o                         
  25   5   4        871.78        654.83       130.01 o                         
  27   5   4         23.30        270.16       196.78 o                         
  29   5   4       1982.82       2216.96       169.26 o                         
  31   5   4         25.95         23.98       143.55 o                         
  33   5   4        177.81        585.10       170.31 o                         
  35   5   4          0.01        -45.88       116.92 o                         
  37   5   4          0.62        -37.91       170.49 o                         
 -38   6   4        119.41        230.48       213.71 o                         
 -36   6   4          3.88        162.30       264.14 o                         
 -34   6   4          2.08        -24.31       148.99 o                         
 -32   6   4        168.94        191.76       239.99 o                         
 -30   6   4          4.95        130.66       220.71 o                         
 -28   6   4        381.72        476.40       132.43 o                         
 -26   6   4         35.93       -127.20       155.24 o                         
 -24   6   4       5000.05       5431.74       171.49 o                         
 -22   6   4       1675.00       1782.42       236.77 o                         
 -20   6   4        374.63        383.58       120.62 o                         
 -18   6   4          3.29        268.59       105.50 o                         
 -16   6   4         23.17         63.65        97.95 o                         
 -14   6   4          0.79         61.00        90.76 o                         
 -12   6   4       1461.93       1576.71        98.80 o                         
 -10   6   4       1728.10       1727.84       121.52 o                         
  -8   6   4       1351.12       1189.92        96.38 o                         
  -6   6   4          2.19         55.88        75.95 o                         
  -4   6   4        103.70         33.54        72.68 o                         
  -2   6   4        505.50        628.35        83.36 o                         
   0   6   4       4607.73       4728.94       166.11 o                         
   2   6   4        521.74        589.99        84.75 o                         
   4   6   4        317.61        235.01        99.62 o                         
   6   6   4        646.72        556.44        89.57 o                         
   8   6   4        129.66        119.10        87.01 o                         
  10   6   4         33.23         72.46        93.40 o                         
  12   6   4       1515.84       1560.50       106.77 o                         
  14   6   4        509.44        416.89        93.94 o                         
  16   6   4        117.87         20.53       133.99 o                         
  18   6   4        119.14        225.69       118.39 o                         
  20   6   4         76.58        137.35       106.71 o                         
  22   6   4        462.03        398.74       109.30 o                         
  24   6   4          4.76        -49.12       119.52 o                         
  26   6   4        546.04        320.67       154.52 o                         
  28   6   4          0.27         59.90       131.54 o                         
  30   6   4         88.27         93.61       136.44 o                         
  32   6   4          0.45         66.49       145.10 o                         
  34   6   4          2.39        271.30       170.20 o                         
  36   6   4          0.60        181.18       130.69 o                         
 -37   7   4          7.19       -110.13       226.33 o                         
 -35   7   4         38.72          6.56       157.07 o                         
 -33   7   4         15.91         59.04       246.58 o                         
 -31   7   4         13.34          2.20       126.40 o                         
 -29   7   4        124.19        -17.93       163.23 o                         
 -27   7   4          0.03        222.93       163.29 o                         
 -25   7   4        501.72        430.77       128.02 o                         
 -23   7   4        346.67        573.77       152.45 o                         
 -21   7   4        345.08        341.78        68.89 o                         
 -19   7   4        753.57        682.02        84.47 o                         
 -17   7   4        572.54        629.43       126.36 o                         
 -15   7   4       1690.94       1661.72       144.78 o                         
 -13   7   4       3585.83       3867.25       192.87 o                         
 -11   7   4        191.37         41.80        93.73 o                         
  -9   7   4       1390.98       1360.45       109.51 o                         
  -7   7   4       1615.00       1629.29       142.50 o                         
  -5   7   4         49.04       1940.11       302.16 o                         
  -3   7   4       2778.45       3386.19       369.38 o                         
  -1   7   4       2082.58       2272.30       126.61 o                         
   1   7   4       5852.41       6009.30       231.92 o                         
   3   7   4        298.89        451.33        99.01 o                         
   5   7   4         12.17         -7.49        85.85 o                         
   7   7   4          6.33         47.46       135.44 o                         
   9   7   4          0.09         -3.42        87.06 o                         
  11   7   4          2.16        172.24       123.81 o                         
  13   7   4        757.42        963.69       133.57 o                         
  15   7   4       1877.51       1749.82       150.54 o                         
  17   7   4       3353.94       3520.00       150.57 o                         
  19   7   4        509.61        563.89       161.37 o                         
  21   7   4        277.29        305.78       114.75 o                         
  23   7   4        172.92        303.99       150.93 o                         
  25   7   4         81.97         94.21       154.78 o                         
  27   7   4        128.08        104.33       128.94 o                         
  29   7   4         15.46         46.06       159.69 o                         
  31   7   4          5.08        -53.75       143.38 o                         
  33   7   4        117.48         90.07       125.73 o                         
 -34   8   4          0.39        260.95       237.76 o                         
 -32   8   4        103.98        245.94       150.97 o                         
 -30   8   4          2.12         -4.77       173.13 o                         
 -28   8   4          1.83        147.70       161.48 o                         
 -26   8   4         42.36         48.27       136.43 o                         
 -24   8   4         25.90        439.76       186.35 o                         
 -22   8   4       2138.82       2322.46       141.41 o                         
 -20   8   4       2375.16       2170.56       111.85 o                         
 -18   8   4       7394.05       7537.03       399.68 o                         
 -16   8   4       4545.68       4781.63       163.82 o                         
 -14   8   4         48.75        178.22       108.83 o                         
 -12   8   4       2218.91       2209.98       148.14 o                         
 -10   8   4       2445.60       2601.36       209.01 o                         
  -8   8   4          6.29        100.00       175.63 o                         
  -6   8   4        164.15        615.67       324.83 o                         
  -4   8   4       3750.62       3731.13       188.83 o                         
  -2   8   4        898.71       1310.44       525.98 o                         
   0   8   4       6140.25       5983.69       426.22 o                         
   2   8   4       1579.27       1711.19       129.33 o                         
   4   8   4        123.17        193.71       102.21 o                         
   6   8   4       1960.23       1764.43       124.71 o                         
   8   8   4       1794.54       1707.77       135.40 o                         
  10   8   4        443.90        425.28       129.17 o                         
  12   8   4      15315.29      14988.88       521.09 o                         
  14   8   4        828.20       1105.18       140.74 o                         
  16   8   4       2027.19       2091.85       149.79 o                         
  18   8   4        395.38        499.09       102.44 o                         
  20   8   4        198.18        279.33       152.21 o                         
  22   8   4       1246.44       1438.44       180.25 o                         
  24   8   4        153.60        100.20       137.38 o                         
  26   8   4          1.50        -42.49       145.46 o                         
  28   8   4        227.45        383.93       147.68 o                         
  30   8   4         53.33        204.01       257.92 o                         
 -31   9   4          0.01       -203.78       203.78 o                         
 -29   9   4        232.61        498.05       188.42 o                         
 -27   9   4       1234.87       1504.53       185.00 o                         
 -25   9   4        100.51        134.95       166.46 o                         
 -23   9   4        757.17        682.05       151.99 o                         
 -21   9   4        916.77        748.59       221.10 o                         
 -19   9   4       1694.18       1712.43       183.67 o                         
 -17   9   4       1702.52       1652.78       164.12 o                         
 -15   9   4       4064.00       3924.14       167.98 o                         
 -13   9   4        143.82        288.74       135.82 o                         
 -11   9   4       3005.33       2845.95       169.72 o                         
  -9   9   4          2.35       -141.73       162.74 o                         
  -7   9   4       1168.70       1132.41       113.72 o                         
  -5   9   4       8550.62       8765.80       391.24 o                         
  -3   9   4       1406.75       6072.23       473.52 o                         
  -1   9   4        219.81        -62.70       264.91 o                         
   1   9   4       3244.92       3082.33       201.70 o                         
   3   9   4       1677.06       1937.76       138.91 o                         
   5   9   4       4462.61       4401.98       178.17 o                         
   7   9   4       2213.89       1770.89       132.33 o                         
   9   9   4        114.82        215.55       108.63 o                         
  11   9   4         85.70         19.23       105.56 o                         
  13   9   4       2578.16       2039.60       157.73 o                         
  15   9   4       3429.89       3449.47       183.17 o                         
  17   9   4        991.94        947.57       139.75 o                         
  19   9   4        470.50        522.97       180.79 o                         
  21   9   4         19.51        -10.47       154.46 o                         
  23   9   4         53.40        209.97       180.12 o                         
  25   9   4         56.38        196.82       149.23 o                         
  27   9   4         60.18        155.95       174.06 o                         
 -26  10   4         58.80        198.18       165.25 o                         
 -24  10   4         63.60        315.81       202.03 o                         
 -22  10   4        133.66         59.86       145.07 o                         
 -20  10   4          1.50        109.88       157.31 o                         
 -18  10   4          5.68        112.74       105.26 o                         
 -16  10   4        675.65        709.94       130.68 o                         
 -14  10   4        838.42        918.73       120.67 o                         
 -12  10   4         41.05        222.95       106.49 o                         
 -10  10   4        366.37        431.03       111.03 o                         
  -8  10   4        122.62         79.73       104.14 o                         
  -6  10   4        410.42        465.81       165.07 o                         
  -4  10   4        139.79        314.24       113.40 o                         
  -2  10   4          1.95        -57.71       132.20 o                         
   0  10   4        922.95       1028.65       132.32 o                         
   2  10   4         11.81         38.19       110.08 o                         
   4  10   4        197.81        372.43       118.66 o                         
   6  10   4        808.88        878.02       136.83 o                         
   8  10   4        238.82        365.80       124.78 o                         
  10  10   4       1011.32       1205.17       142.39 o                         
  12  10   4       4315.97       4480.17       208.67 o                         
  14  10   4        402.24        323.27       120.01 o                         
  16  10   4         21.26        226.85       107.41 o                         
  18  10   4        279.41        384.42       120.79 o                         
  20  10   4         19.81        -63.69       162.44 o                         
  22  10   4          6.08        103.17       129.37 o                         
 -21  11   4        236.47        169.42       198.38 o                         
 -19  11   4         32.02        370.23       180.33 o                         
 -17  11   4        396.23        370.45       120.03 o                         
 -15  11   4          8.56         96.94       124.52 o                         
 -13  11   4        144.99        181.45       137.64 o                         
 -11  11   4        264.11        474.83       140.74 o                         
  -9  11   4          7.90        -28.76       118.15 o                         
  -7  11   4        166.76        133.93       122.59 o                         
  -5  11   4        225.60        434.76       139.64 o                         
  -3  11   4         24.52         18.17       103.34 o                         
  -1  11   4        136.75        183.95        94.86 o                         
   1  11   4         14.68        111.53       110.64 o                         
   3  11   4         55.02         40.39       108.95 o                         
   5  11   4         89.21         56.81       122.61 o                         
   7  11   4         15.64        -78.00       117.43 o                         
   9  11   4        148.08        226.45       122.34 o                         
  11  11   4         26.09        200.94       160.58 o                         
  13  11   4         14.27         58.62       128.91 o                         
  15  11   4         36.16        -99.08       143.59 o                         
  17  11   4         92.49        276.13       132.96 o                         
 -10  12   4          0.15         73.11       153.36 o                         
  -8  12   4         17.08          1.80       110.56 o                         
  -6  12   4        102.60        150.02       144.61 o                         
  -4  12   4          0.01        167.00       128.66 o                         
  -2  12   4        211.97        292.66       108.56 o                         
   0  12   4         43.30         40.40       122.89 o                         
   2  12   4         46.54         82.28       136.07 o                         
   4  12   4          0.48        101.43       127.55 o                         
   6  12   4         32.97        274.04       114.11 o                         
 -45   1   5        130.41        309.53       218.51 o                         
 -43   1   5         52.35       -100.98       199.67 o                         
 -41   1   5        157.79        198.47       175.96 o                         
 -39   1   5          0.08         15.33       231.29 o                         
 -37   1   5        157.62        474.87       177.86 o                         
 -35   1   5       1670.03       1544.80       195.04 o                         
 -33   1   5        988.64       1817.89       172.05 o                         
 -31   1   5          6.80        -13.18       156.12 o                         
 -29   1   5       1850.69       1628.10       167.83 o                         
 -27   1   5       1151.13       1242.33       124.42 o                         
 -25   1   5       2248.68       2022.07       150.47 o                         
 -23   1   5       1942.88       2105.29       115.74 o                         
 -21   1   5       4132.93       3886.02       114.96 o                         
 -19   1   5       9583.73       9120.77       250.18 o                         
 -17   1   5         94.66         35.26        66.26 o                         
 -15   1   5       7386.07       7142.91       129.23 o                         
 -13   1   5       1277.38       1530.06        76.32 o                         
 -11   1   5       8074.29       7317.69       165.80 o                         
  -9   1   5       5341.73       3976.42       126.29 o                         
  -7   1   5      25556.53      27592.67       343.40 o                         
  -5   1   5     191552.22     208122.77      3956.83 o                         
  -3   1   5      82765.88      86487.85      1174.67 o                         
   1   1   5        945.24        763.28        61.35 o                         
   3   1   5      77218.30      79309.95      1113.82 o                         
   5   1   5      30430.91      30303.60       384.12 o                         
   7   1   5       2069.55       1999.96        95.91 o                         
   9   1   5        441.99        475.33        75.71 o                         
  11   1   5       1485.48       1526.29        83.10 o                         
  13   1   5       4742.82       3791.63       126.46 o                         
  15   1   5      34148.03      37712.52       614.01 o                         
  17   1   5          0.13         19.02        77.32 o                         
  19   1   5        205.44        508.98       157.74 o                         
  21   1   5        657.80        888.06       274.78 o                         
  23   1   5       1728.60       1954.72       183.53 o                         
  25   1   5      17241.12      18418.59       439.71 o                         
  27   1   5       1715.67       1795.27       145.03 o                         
  29   1   5       1341.55       1396.75        99.20 o                         
  31   1   5        627.04        498.05       116.04 o                         
  33   1   5          2.17         47.59       103.60 o                         
  35   1   5        404.95        434.68       144.46 o                         
  37   1   5        828.03        805.49       173.88 o                         
  39   1   5        238.97        366.13       139.21 o                         
 -44   2   5         70.19         38.08       200.85 o                         
 -42   2   5          4.86        -27.54       185.12 o                         
 -40   2   5        218.45        -38.88       149.51 o                         
 -38   2   5        493.90        702.84       192.80 o                         
 -36   2   5        505.17        245.63       189.60 o                         
 -34   2   5         76.60        173.86       136.41 o                         
 -32   2   5        143.83        291.82       152.01 o                         
 -30   2   5       1716.84       1678.60       148.34 o                         
 -28   2   5         37.86       -107.08       142.35 o                         
 -26   2   5        278.62        365.54        99.96 o                         
 -24   2   5        276.73        487.58       126.32 o                         
 -22   2   5       2505.26       2340.98       100.54 o                         
 -20   2   5         66.48        206.93        85.95 o                         
 -18   2   5      16668.01      15775.44       267.00 o                         
 -16   2   5       9947.30      10429.18       174.22 o                         
 -14   2   5      12227.07      13939.72       207.56 o                         
 -12   2   5       1539.41       1154.94        87.29 o                         
 -10   2   5        688.91        470.46        72.13 o                         
  -8   2   5       3077.97       3196.13        84.85 o                         
  -6   2   5     148013.84     152470.89      2602.99 o                         
  -4   2   5       4448.06       6285.21       322.08 o                         
  -2   2   5      42011.79      45706.65       622.70 o                         
   0   2   5      52899.42      51667.96      1925.99 o                         
   2   2   5      13039.03      15017.89       214.48 o                         
   4   2   5      23199.22      23887.93       369.22 o                         
   6   2   5       5216.00       5515.01       144.13 o                         
   8   2   5       9565.69      10767.11       309.31 o                         
  10   2   5        115.62        155.58        90.60 o                         
  12   2   5        462.31        554.69        79.34 o                         
  14   2   5       5377.57       5721.20       266.85 o                         
  16   2   5        155.69         55.53        96.97 o                         
  18   2   5        171.68        286.40       139.84 o                         
  20   2   5       1353.68       1399.58       115.14 o                         
  22   2   5        406.12        499.34       148.69 o                         
  24   2   5        804.18       1025.80       133.00 o                         
  26   2   5       1389.64       1542.30       113.80 o                         
  28   2   5        311.95        214.90       113.90 o                         
  30   2   5        713.76        642.30       107.39 o                         
  32   2   5          2.59        123.44       129.94 o                         
  34   2   5          9.08        134.98       250.99 o                         
  36   2   5        269.43        300.79       146.81 o                         
  38   2   5        448.77        232.64       149.42 o                         
  40   2   5         83.50        201.25       174.97 o                         
 -43   3   5         69.62        186.83       171.96 o                         
 -41   3   5          3.20         99.04       192.92 o                         
 -39   3   5         36.95        137.98       233.16 o                         
 -37   3   5         97.63         25.53       161.44 o                         
 -35   3   5        101.14         90.91       173.00 o                         
 -33   3   5        255.41        627.64       148.89 o                         
 -31   3   5        951.20        883.50       177.35 o                         
 -29   3   5         11.21        -12.73       107.47 o                         
 -27   3   5         93.18          4.33       102.50 o                         
 -25   3   5        116.43        289.69       137.45 o                         
 -23   3   5          6.96        214.39       122.87 o                         
 -21   3   5       2387.58       2149.98       117.88 o                         
 -19   3   5       1753.40       1728.84       173.79 o                         
 -17   3   5        208.57        308.15        76.64 o                         
 -15   3   5       5151.48       4902.00       186.72 o                         
 -13   3   5        371.15        374.38       159.87 o                         
 -11   3   5      37376.98      36566.57       571.12 o                         
  -9   3   5      23427.00      22556.64       330.64 o                         
  -7   3   5       8913.48       8371.47       199.71 o                         
  -5   3   5      12468.21      12075.88       331.98 o                         
  -3   3   5        499.43        428.35        55.04 o                         
  -1   3   5      14996.51      14657.13       442.19 o                         
   1   3   5       1174.98       1227.16       216.60 o                         
   3   3   5       9284.58       8159.66       216.36 o                         
   5   3   5        380.60        349.28        49.42 o                         
   7   3   5       1547.72       1579.05        72.29 o                         
   9   3   5        590.02        533.14        75.84 o                         
  11   3   5        164.53        206.80        81.10 o                         
  13   3   5       1237.06       1274.87        99.98 o                         
  15   3   5        120.49         51.05        99.63 o                         
  17   3   5          8.42        115.07        92.16 o                         
  19   3   5        556.75        782.07       123.91 o                         
  21   3   5        455.43        452.93       115.79 o                         
  23   3   5         64.19        126.64        62.10 o                         
  25   3   5         84.34        155.43        53.65 o                         
  27   3   5        719.71        747.33       137.57 o                         
  29   3   5         38.04         19.65       121.74 o                         
  31   3   5        778.34        920.85       158.33 o                         
  33   3   5        266.42        321.53       133.82 o                         
  35   3   5        114.91        191.96       173.80 o                         
  37   3   5          3.98        330.25       154.92 o                         
  39   3   5          7.10         91.41       203.54 o                         
 -42   4   5        103.86        -31.23       215.68 o                         
 -40   4   5        654.69        600.27       255.01 o                         
 -38   4   5          0.10         63.54       220.59 o                         
 -36   4   5         65.53        233.88       195.41 o                         
 -34   4   5         99.86        255.46       271.23 o                         
 -32   4   5        450.76        355.29       126.49 o                         
 -30   4   5          5.61         66.65       141.13 o                         
 -28   4   5       4641.63       4604.73       203.90 o                         
 -26   4   5       3984.83       3975.92       110.69 o                         
 -24   4   5        434.28        311.01       169.84 o                         
 -22   4   5          7.96       -109.83       109.83 o                         
 -20   4   5       3134.46       2578.81       159.78 o                         
 -18   4   5          1.06         64.13        74.54 o                         
 -16   4   5      21124.99      21705.12       343.84 o                         
 -14   4   5       4694.37       4030.17       122.38 o                         
 -12   4   5        107.80         98.59        72.02 o                         
 -10   4   5       2048.57       1747.82       153.53 o                         
  -8   4   5      23803.51      23905.40       318.02 o                         
  -6   4   5       5996.96       6798.02       111.65 o                         
  -4   4   5      12863.42      12251.26       248.45 o                         
  -2   4   5        257.96        422.15        50.37 o                         
   0   4   5        175.69        179.74        68.39 o                         
   2   4   5      11108.19      10488.40       153.74 o                         
   4   4   5       3274.08       3042.08        97.25 o                         
   6   4   5       6477.88       6247.23       270.27 o                         
   8   4   5       5826.01       5936.24       135.91 o                         
  10   4   5        559.01        547.87        80.78 o                         
  12   4   5       4088.67       4350.33       149.56 o                         
  14   4   5       2170.24       2390.78       162.09 o                         
  16   4   5         26.91        107.30        99.96 o                         
  18   4   5         76.17          2.30        93.30 o                         
  20   4   5        178.45        303.11       138.25 o                         
  22   4   5        493.61        785.07       121.86 o                         
  24   4   5         16.73        108.68       127.66 o                         
  26   4   5         16.41        -26.79       151.50 o                         
  28   4   5       1297.88       1338.50       131.09 o                         
  30   4   5        205.60        198.91       158.72 o                         
  32   4   5          2.45        185.63       124.21 o                         
  34   4   5        118.27        149.17       145.07 o                         
  36   4   5         53.35         85.38       151.64 o                         
  38   4   5         39.51        204.25       164.19 o                         
 -41   5   5        561.58        993.85       331.75 o                         
 -39   5   5          7.45       -241.07       241.07 o                         
 -37   5   5        219.57        271.47       172.12 o                         
 -35   5   5          6.05       -297.89       379.18 o                         
 -33   5   5       1193.12       1034.91       177.58 o                         
 -31   5   5        357.69        276.75       168.53 o                         
 -29   5   5        238.79        316.13       149.19 o                         
 -27   5   5       1747.65       1826.72       221.13 o                         
 -25   5   5        875.00        610.10       190.82 o                         
 -23   5   5        405.42        506.75       118.97 o                         
 -21   5   5       1072.98        991.07       140.60 o                         
 -19   5   5        175.22        280.06        97.06 o                         
 -17   5   5       1250.82       1438.45       114.56 o                         
 -15   5   5        345.36        334.40       108.00 o                         
 -13   5   5      14752.62      14841.83       367.30 o                         
 -11   5   5      13249.12      12935.44       541.59 o                         
  -9   5   5         13.41        147.40        77.01 o                         
  -7   5   5        741.21        741.47       107.35 o                         
  -5   5   5       1516.33       1555.46        72.70 o                         
  -3   5   5      17490.09      18907.11       379.39 o                         
  -1   5   5      20428.62      20688.54       521.28 o                         
   1   5   5       9378.80       9026.44       255.73 o                         
   3   5   5       3222.51       3414.67       150.27 o                         
   5   5   5       1291.77       1326.25        72.36 o                         
   7   5   5       1109.04        984.46        86.63 o                         
   9   5   5      10976.75      10633.08       305.11 o                         
  11   5   5      13418.75      11972.31       302.93 o                         
  13   5   5        411.42        419.63        97.32 o                         
  15   5   5         39.30        118.37        85.11 o                         
  17   5   5         50.05         58.97       101.32 o                         
  19   5   5       1862.99       2062.08       130.35 o                         
  21   5   5       1699.67       1844.34       199.74 o                         
  23   5   5        199.75        316.22       130.09 o                         
  25   5   5          9.90        -43.57       117.39 o                         
  27   5   5        139.52        185.83       112.55 o                         
  29   5   5         37.39        160.67       147.98 o                         
  31   5   5        721.39        880.08       169.67 o                         
  33   5   5         37.45         72.68       124.91 o                         
  35   5   5         62.65        -97.36       144.76 o                         
  37   5   5          4.30       -121.15       134.15 o                         
 -40   6   5        127.58        214.75       302.86 o                         
 -38   6   5         74.60        261.92       180.95 o                         
 -36   6   5        148.85        301.70       270.46 o                         
 -34   6   5        836.42        867.69       206.22 o                         
 -32   6   5        650.88        656.10       153.36 o                         
 -30   6   5         91.54        193.80       230.99 o                         
 -28   6   5          0.05        381.58       216.83 o                         
 -26   6   5        652.41        732.29       141.76 o                         
 -24   6   5       3843.58       3344.04       194.89 o                         
 -22   6   5          2.01        -34.65       119.66 o                         
 -20   6   5        292.08        290.95       103.99 o                         
 -18   6   5         26.91        172.63       107.37 o                         
 -16   6   5        143.35         51.19       171.51 o                         
 -14   6   5        363.92        455.88       153.07 o                         
 -12   6   5         16.66        196.64        88.50 o                         
 -10   6   5        466.63        386.77        88.82 o                         
  -8   6   5        202.45        133.18        78.28 o                         
  -6   6   5         11.19         51.29        70.17 o                         
  -4   6   5       1033.43       1177.26        88.50 o                         
  -2   6   5       1931.68       1794.74        88.86 o                         
   0   6   5        320.87       -344.62       356.81 o                         
   2   6   5       1067.27       1101.70        92.91 o                         
   4   6   5        493.82        608.78        82.42 o                         
   6   6   5       1394.86       1162.76        97.03 o                         
   8   6   5         72.90        102.82        81.21 o                         
  10   6   5         82.62         30.77        84.33 o                         
  12   6   5       1695.24       1825.31       159.78 o                         
  14   6   5        269.23        544.96       276.30 o                         
  16   6   5          4.53        212.99       131.85 o                         
  18   6   5       1308.36       1436.21       125.15 o                         
  20   6   5          4.96       -153.77       153.77 o                         
  22   6   5        151.23        357.81       116.72 o                         
  24   6   5        560.09        522.79       129.19 o                         
  26   6   5        450.22        402.22       147.46 o                         
  28   6   5          0.00        240.17       130.05 o                         
  30   6   5         20.53        176.34       178.11 o                         
  32   6   5        331.41        112.37       149.43 o                         
  34   6   5          4.18         62.98       147.99 o                         
 -37   7   5         80.67        218.75       243.75 o                         
 -35   7   5         23.95        216.59       180.45 o                         
 -33   7   5        273.36        123.90       124.15 o                         
 -31   7   5        481.03        700.66       270.92 o                         
 -29   7   5         36.06        190.23       143.63 o                         
 -27   7   5         20.83         55.32       121.22 o                         
 -25   7   5          0.01        -30.93       133.27 o                         
 -23   7   5       3462.19       3255.69       201.36 o                         
 -21   7   5        113.60        131.10       128.57 o                         
 -19   7   5       1513.21       1379.32       177.26 o                         
 -17   7   5       4321.70       4274.10       221.77 o                         
 -15   7   5       2203.03       2447.83       165.40 o                         
 -13   7   5        691.05        524.97       121.19 o                         
 -11   7   5         41.82          2.95       102.12 o                         
  -9   7   5        534.77        857.61       117.05 o                         
  -7   7   5          7.94         91.82        94.91 o                         
  -5   7   5         94.94         90.04        88.37 o                         
  -3   7   5        193.60        261.08        92.74 o                         
  -1   7   5       6296.13       6198.49       161.46 o                         
   1   7   5          0.54        190.73       220.39 o                         
   3   7   5        181.80        396.04       113.59 o                         
   5   7   5        597.76        617.22       103.84 o                         
   7   7   5          0.03         96.31        77.10 o                         
   9   7   5       2285.71       2020.84       151.71 o                         
  11   7   5       1802.39       1721.16       169.06 o                         
  13   7   5          7.67         64.55       104.42 o                         
  15   7   5       1703.33       1951.50       271.12 o                         
  17   7   5       2238.59       2294.60       151.00 o                         
  19   7   5        825.32        711.08       133.93 o                         
  21   7   5       1148.46       1326.72       151.80 o                         
  23   7   5         17.40        -40.91       114.58 o                         
  25   7   5        860.93        687.10       133.84 o                         
  27   7   5        115.98         67.42       160.85 o                         
  29   7   5        116.49         60.44       115.77 o                         
  31   7   5        131.16        193.92       149.33 o                         
  33   7   5        150.00         54.57       151.74 o                         
 -34   8   5        272.97        286.97       150.98 o                         
 -32   8   5        127.25        175.33       237.58 o                         
 -30   8   5          4.59         40.21       135.14 o                         
 -28   8   5        397.44        245.31       158.62 o                         
 -26   8   5        876.31        909.08       187.63 o                         
 -24   8   5        660.75        819.63       146.95 o                         
 -22   8   5       1120.90       1302.12       173.67 o                         
 -20   8   5         11.06         77.42        88.27 o                         
 -18   8   5       1240.06       1467.75       157.03 o                         
 -16   8   5        861.25        954.66       143.71 o                         
 -14   8   5       1881.43       1667.03       180.42 o                         
 -12   8   5       2893.19       2653.66       156.08 o                         
 -10   8   5       2798.42       2856.95       253.25 o                         
  -8   8   5        112.63        371.78       241.20 o                         
  -6   8   5       2625.05       2695.22       193.48 o                         
  -4   8   5        546.04       1615.27       965.88 o                         
  -2   8   5       5069.76       5376.66       229.63 o                         
   0   8   5       4881.57       4263.87      1324.05 o                         
   2   8   5        480.23        600.05       106.89 o                         
   4   8   5       1422.56       1574.06       112.94 o                         
   6   8   5       1405.47       1432.90       233.25 o                         
   8   8   5          1.21         46.55       118.49 o                         
  10   8   5       3490.14       3152.92       192.58 o                         
  12   8   5        693.65        638.78       115.79 o                         
  14   8   5         63.49         -7.22       142.99 o                         
  16   8   5         45.00         -2.55       251.79 o                         
  18   8   5          0.02        -93.41       121.43 o                         
  20   8   5        985.81        859.04       146.04 o                         
  22   8   5        787.31       1053.73       128.36 o                         
  24   8   5         54.95        123.88       158.97 o                         
  26   8   5        204.25        222.47       126.11 o                         
  28   8   5        139.53        432.10       166.64 o                         
  30   8   5          1.37         85.50       136.39 o                         
 -31   9   5        107.96        121.83       171.45 o                         
 -29   9   5        103.83        250.37       188.69 o                         
 -27   9   5         34.20        -16.31       152.93 o                         
 -25   9   5         76.87        169.64       158.21 o                         
 -23   9   5         77.73        138.10        78.42 o                         
 -21   9   5        319.54        355.48       103.09 o                         
 -19   9   5        599.23        466.50       108.72 o                         
 -17   9   5        464.81        617.00       126.67 o                         
 -15   9   5        650.57        599.91       124.67 o                         
 -13   9   5        162.17       -123.72       123.72 o                         
 -11   9   5        525.20        429.50       130.07 o                         
  -9   9   5       1224.84       1205.44       139.68 o                         
  -7   9   5         19.43         83.54        91.98 o                         
  -5   9   5        780.18        885.61       137.70 o                         
  -3   9   5        426.43        595.91       114.39 o                         
  -1   9   5         43.48        -54.67       122.02 o                         
   1   9   5        213.46        220.44       108.98 o                         
   3   9   5         75.20        143.76       105.81 o                         
   5   9   5       1002.52       1082.47       155.14 o                         
   7   9   5        353.27        335.36       140.93 o                         
   9   9   5        595.85        653.34       126.53 o                         
  11   9   5       3286.16       3219.06       159.67 o                         
  13   9   5        326.27        521.73       121.78 o                         
  15   9   5        566.51        370.29       111.30 o                         
  17   9   5        190.73        -27.85       153.14 o                         
  19   9   5        142.04        124.89       138.83 o                         
  21   9   5         70.87         -2.00       126.46 o                         
  23   9   5        415.70        196.65       150.75 o                         
  25   9   5         80.10         54.57       127.04 o                         
 -26  10   5          0.03        349.50       188.16 o                         
 -24  10   5        229.32        213.99       161.87 o                         
 -22  10   5          8.23        105.60       188.44 o                         
 -20  10   5          4.59         12.02        97.73 o                         
 -18  10   5        251.80        445.70       121.40 o                         
 -16  10   5         17.04          3.37        93.71 o                         
 -14  10   5         20.02        -54.90       100.33 o                         
 -12  10   5        407.09        545.34       103.42 o                         
 -10  10   5         35.82        121.81       142.14 o                         
  -8  10   5        102.50        288.78       115.68 o                         
  -6  10   5          1.55         98.62        98.57 o                         
  -4  10   5        262.19        174.74        98.58 o                         
  -2  10   5          0.05       -101.17       101.17 o                         
   0  10   5        470.29        504.69       109.50 o                         
   2  10   5          0.46        -21.62       104.28 o                         
   4  10   5          0.16        115.72        98.67 o                         
   6  10   5        117.75        261.80       107.48 o                         
   8  10   5         84.39        207.41       100.92 o                         
  10  10   5         28.86         26.12       111.86 o                         
  12  10   5       2003.86       1982.01       169.28 o                         
  14  10   5        820.30        697.41       127.41 o                         
  16  10   5          3.80         49.58       180.96 o                         
  18  10   5         28.57        -47.80       173.89 o                         
  20  10   5          5.48       -137.70       137.70 o                         
  22  10   5          2.07         -1.96       145.97 o                         
 -21  11   5         17.25        181.02       170.86 o                         
 -19  11   5          0.29        -54.11       115.20 o                         
 -17  11   5         81.92        -23.77       135.04 o                         
 -15  11   5         62.99         -0.31       102.27 o                         
 -13  11   5         10.94         72.60       117.61 o                         
 -11  11   5         14.61        -19.51        97.30 o                         
  -9  11   5         47.78        131.28       123.04 o                         
  -7  11   5        707.38        810.17       129.77 o                         
  -5  11   5          5.43        117.94       117.28 o                         
  -3  11   5         94.72         -5.69       108.67 o                         
  -1  11   5        224.33        208.36       117.16 o                         
   1  11   5         71.99         57.27       109.79 o                         
   3  11   5        103.70        -48.89       108.64 o                         
   5  11   5          2.10        147.50       123.09 o                         
   7  11   5        163.56        391.93       122.51 o                         
   9  11   5          4.39        100.22       115.14 o                         
  11  11   5          0.02        129.35       174.54 o                         
  13  11   5        331.06        401.25       100.84 o                         
  15  11   5        116.08        207.36       124.16 o                         
 -10  12   5          3.90        119.60       142.39 o                         
  -8  12   5         99.35        220.01       120.68 o                         
  -6  12   5        102.56        117.37       126.94 o                         
  -4  12   5          0.82         85.61       110.64 o                         
  -2  12   5        281.82        231.24       126.46 o                         
   0  12   5         34.61         40.29       141.85 o                         
   2  12   5         62.97        287.15       260.24 o                         
   4  12   5        101.71        229.52       275.82 o                         
 -44   0   6        111.16        410.07       293.68 o                         
 -42   0   6        141.72        429.46       290.06 o                         
 -40   0   6       1805.21       1526.86       320.35 o                         
 -38   0   6         83.35       -173.40       327.37 o                         
 -36   0   6       5384.41       6154.63       500.84 o                         
 -34   0   6        831.93        908.00       246.74 o                         
 -32   0   6       8556.23       8869.01       525.27 o                         
 -30   0   6        709.78        433.21       204.49 o                         
 -28   0   6          3.10         93.32       160.91 o                         
 -26   0   6       6057.26       5825.51       257.44 o                         
 -24   0   6       2046.04       2233.93       155.49 o                         
 -22   0   6          4.13         61.95       102.73 o                         
 -20   0   6      14514.11      14746.75       321.40 o                         
 -18   0   6        689.84        729.80       116.86 o                         
 -16   0   6       1730.15       1960.74       197.67 o                         
 -14   0   6       6949.88       6353.19       221.38 o                         
 -12   0   6       1276.95       1330.47       167.43 o                         
 -10   0   6      22936.42      25181.71       477.24 o                         
  -8   0   6      78183.46      81973.54      1819.33 o                         
  -6   0   6      95178.77      99635.72      2158.90 o                         
  -4   0   6     118185.38     124083.01      2970.53 o                         
  -2   0   6     108598.66     119118.05      2751.01 o                         
   0   0   6         25.41        140.21        90.89 o                         
   2   0   6      13100.58      12687.51       300.97 o                         
   4   0   6        186.69        231.32        84.29 o                         
   6   0   6       6450.83       6255.08       209.78 o                         
   8   0   6         51.42        -73.99       109.32 o                         
  10   0   6       2685.69       2976.05       148.95 o                         
  12   0   6      27091.78      26624.28       840.26 o                         
  14   0   6        601.71        568.16       105.86 o                         
  16   0   6       6839.82       6974.71       527.92 o                         
  18   0   6       3447.74       3752.81       197.67 o                         
  20   0   6       2323.93       2469.99       242.64 o                         
  22   0   6       3253.78       2899.82       189.57 o                         
  24   0   6        131.52         97.30       174.46 o                         
  26   0   6       5561.06       5023.69       256.21 o                         
  28   0   6         72.10          0.68       211.85 o                         
  30   0   6        126.00        263.26       113.17 o                         
  32   0   6       1537.65       1999.56       214.73 o                         
  34   0   6        171.65        134.70       185.54 o                         
  36   0   6        150.19        187.57       169.81 o                         
  38   0   6          4.32       -157.34       228.33 o                         
  40   0   6         30.64         99.67       188.55 o                         
 -45   1   6          4.00       -248.11       270.48 o                         
 -43   1   6         86.39       -141.56       194.39 o                         
 -41   1   6         19.96        -13.77       181.72 o                         
 -39   1   6        675.09        782.76       196.87 o                         
 -37   1   6        373.67        881.88       213.28 o                         
 -35   1   6        374.15         10.32       320.28 o                         
 -33   1   6       2843.03       2591.91       228.89 o                         
 -31   1   6        274.79        335.01       191.53 o                         
 -29   1   6        698.94        734.53       117.23 o                         
 -27   1   6       1340.36       1542.38       138.86 o                         
 -25   1   6       2920.23       2998.59       121.00 o                         
 -23   1   6       2255.62       2004.82       110.89 o                         
 -21   1   6        174.73        257.03        99.88 o                         
 -19   1   6       3903.50       3476.00       116.31 o                         
 -17   1   6       2141.27       2284.15       113.41 o                         
 -15   1   6      12656.22      12907.10       222.63 o                         
 -13   1   6      32784.69      34975.52       508.94 o                         
 -11   1   6        122.40        227.24        67.90 o                         
  -9   1   6          0.46        -78.71        78.71 o                         
  -7   1   6        453.86        508.46        68.98 o                         
  -5   1   6      19614.77      21531.77       287.17 o                         
  -3   1   6     530920.06     571988.12     18139.03 o                         
  -1   1   6       9039.34      11930.39       346.45 o                         
   1   1   6      11080.82      12347.63       177.81 o                         
   3   1   6      63292.85      62913.96       869.19 o                         
   5   1   6      22388.62      20208.30       275.69 o                         
   7   1   6       1246.54       1128.42        72.40 o                         
   9   1   6       3581.35       3459.04        97.13 o                         
  11   1   6        133.23        175.17        81.01 o                         
  13   1   6       1286.64        969.34        90.92 o                         
  15   1   6      23382.63      25074.70       390.53 o                         
  17   1   6        214.63        387.91       118.05 o                         
  19   1   6       4301.18       4561.40       172.39 o                         
  21   1   6       4030.73       3628.48       184.50 o                         
  23   1   6       1944.93       2020.54       199.72 o                         
  25   1   6        629.66        587.28       124.47 o                         
  27   1   6       2892.93       2844.65       208.15 o                         
  29   1   6        334.69        229.10       121.11 o                         
  31   1   6        506.97        477.61        85.61 o                         
  33   1   6          0.24        -29.97       105.59 o                         
  35   1   6        713.95        683.07       122.46 o                         
  37   1   6        765.78        884.38       119.79 o                         
  39   1   6          0.37       -177.76       177.76 o                         
 -44   2   6        304.98        386.51       212.17 o                         
 -42   2   6         10.11        247.86       193.37 o                         
 -40   2   6        116.38        217.13       206.64 o                         
 -38   2   6        101.36        188.52       174.65 o                         
 -36   2   6         21.38         32.56       133.94 o                         
 -34   2   6        126.08         38.68       138.48 o                         
 -32   2   6         68.23         43.15       162.59 o                         
 -30   2   6       1923.05       1862.42       157.82 o                         
 -28   2   6        454.83        600.74       134.86 o                         
 -26   2   6         69.35        202.89        83.15 o                         
 -24   2   6       7728.18       7765.69       178.92 o                         
 -22   2   6        300.41        114.87        87.48 o                         
 -20   2   6       2624.41       2673.76       104.35 o                         
 -18   2   6        895.85        797.51        95.62 o                         
 -16   2   6        457.95        291.66       100.92 o                         
 -14   2   6       2036.41       1506.45        85.73 o                         
 -12   2   6        140.27        120.92        74.19 o                         
 -10   2   6       3475.24       3494.15       137.70 o                         
  -8   2   6      17690.09      19692.64       315.68 o                         
  -6   2   6        322.90        252.39       161.44 o                         
  -4   2   6      26234.60      27165.34       775.32 o                         
  -2   2   6      51240.59      46520.09      1410.03 o                         
   0   2   6      14802.48      14287.57       336.10 o                         
   2   2   6      24406.41      22202.55       248.07 o                         
   4   2   6         25.16        -43.03        88.96 o                         
   6   2   6       5269.32       5591.25       104.18 o                         
   8   2   6        472.64        484.45        70.17 o                         
  10   2   6       2098.81       2222.89       106.58 o                         
  12   2   6       2440.72       2073.62       179.42 o                         
  14   2   6        157.63        184.41       108.31 o                         
  16   2   6       3204.77       2966.03       130.51 o                         
  18   2   6        406.01        443.95       108.62 o                         
  20   2   6       1521.08       1393.55       143.27 o                         
  22   2   6        224.65        206.53       114.76 o                         
  24   2   6        932.93       1220.61       199.93 o                         
  26   2   6       1757.77       1676.91       209.05 o                         
  28   2   6        855.17        946.93       153.35 o                         
  30   2   6        213.52        339.90       166.65 o                         
  32   2   6       1790.13       1760.51       144.16 o                         
  34   2   6         57.64        261.59       133.28 o                         
  36   2   6        296.05        410.32       198.34 o                         
  38   2   6          7.37         54.76       179.14 o                         
 -43   3   6         19.78          3.44       174.35 o                         
 -41   3   6          0.39        -86.26       196.50 o                         
 -39   3   6        130.14        223.04       182.64 o                         
 -37   3   6        245.01        317.33       171.31 o                         
 -35   3   6        477.83        787.19       158.57 o                         
 -33   3   6         30.46       -139.82       159.32 o                         
 -31   3   6        821.13        921.38       156.71 o                         
 -29   3   6         27.54        214.09       152.21 o                         
 -27   3   6        161.62        331.27        93.21 o                         
 -25   3   6          8.28        -41.38        92.06 o                         
 -23   3   6       1428.80       1505.41       126.95 o                         
 -21   3   6       3636.75       3304.37       126.65 o                         
 -19   3   6       9504.70       9178.64       192.95 o                         
 -17   3   6        250.71        632.31        82.23 o                         
 -15   3   6       1117.71        952.48        84.12 o                         
 -13   3   6        351.29        409.63        76.20 o                         
 -11   3   6       4607.13       4338.21       158.32 o                         
  -9   3   6       3555.46       3147.75       108.90 o                         
  -7   3   6        880.95        847.08       129.17 o                         
  -5   3   6         32.30         22.30        71.15 o                         
  -3   3   6        602.12        501.28        73.80 o                         
  -1   3   6         12.97         93.73       170.25 o                         
   1   3   6      16845.55      17160.85       396.71 o                         
   3   3   6       1531.66       1438.28       172.33 o                         
   5   3   6       3822.70       4203.95        85.62 o                         
   7   3   6        110.77        178.62        95.16 o                         
   9   3   6      15209.61      16215.09       301.17 o                         
  11   3   6        539.57        538.02        83.94 o                         
  13   3   6       5074.82       4790.98       183.75 o                         
  15   3   6       1089.06        981.72       101.19 o                         
  17   3   6        135.93        235.31       104.85 o                         
  19   3   6          7.02         48.82       115.37 o                         
  21   3   6         73.88        113.52       113.79 o                         
  23   3   6         38.82         92.98       137.99 o                         
  25   3   6         64.08        127.74       154.67 o                         
  27   3   6          1.45         80.49        71.10 o                         
  29   3   6        423.28        284.28       100.02 o                         
  31   3   6        615.46        597.14       152.34 o                         
  33   3   6         60.17        296.85       176.73 o                         
  35   3   6          6.29        158.46       133.38 o                         
  37   3   6          1.51         64.82       146.03 o                         
 -42   4   6         18.33         70.64       199.86 o                         
 -40   4   6         67.69        133.77       212.77 o                         
 -38   4   6         93.69         98.52       144.85 o                         
 -36   4   6         97.64        359.71       164.29 o                         
 -34   4   6        622.73        390.80       147.91 o                         
 -32   4   6          6.23         74.82       173.27 o                         
 -30   4   6         11.27       -125.13       206.79 o                         
 -28   4   6       1335.44       1288.01       112.02 o                         
 -26   4   6       1035.40        844.42       150.92 o                         
 -24   4   6        358.58        391.14       133.29 o                         
 -22   4   6         85.58         46.96       139.23 o                         
 -20   4   6       9107.91       8461.61       193.13 o                         
 -18   4   6          8.31        -68.76        86.44 o                         
 -16   4   6       2847.01       2648.08       129.38 o                         
 -14   4   6       2303.34       2060.68       193.05 o                         
 -12   4   6       4402.23       4655.53       186.11 o                         
 -10   4   6       5241.29       4468.67       171.40 o                         
  -8   4   6      39509.46      39296.79       507.72 o                         
  -6   4   6       6194.19       6707.22       182.51 o                         
  -4   4   6        116.48         54.15        84.93 o                         
  -2   4   6         83.86         64.98        29.86 o                         
   0   4   6        512.39        679.58       210.80 o                         
   2   4   6       8408.64       8532.29       259.92 o                         
   4   4   6        636.25        525.55        45.36 o                         
   6   4   6       7408.61       6810.90       171.85 o                         
   8   4   6        462.62        668.84       110.35 o                         
  10   4   6          2.24        -75.31        75.31 o                         
  12   4   6       1318.62       1054.98       100.59 o                         
  14   4   6       1827.99       2131.18       114.23 o                         
  16   4   6         97.88        135.07       100.50 o                         
  18   4   6       1923.62       2044.26       158.73 o                         
  20   4   6        311.14        510.08       139.81 o                         
  22   4   6        349.54        369.81       115.26 o                         
  24   4   6        126.56        -58.28       194.25 o                         
  26   4   6        530.07        434.05       155.49 o                         
  28   4   6       2919.62       2784.46       246.94 o                         
  30   4   6        116.21         68.63       114.23 o                         
  32   4   6         87.01        268.49       152.66 o                         
  34   4   6         12.90        -77.65       141.97 o                         
  36   4   6          2.80        -54.47       151.02 o                         
 -41   5   6         15.25        143.18       195.20 o                         
 -39   5   6         36.37        191.69       156.68 o                         
 -37   5   6          2.06         62.01       188.63 o                         
 -35   5   6        183.52        345.83       154.29 o                         
 -33   5   6        144.32         60.95       134.59 o                         
 -31   5   6          3.16         91.44       164.81 o                         
 -29   5   6       1308.64       1252.46       165.29 o                         
 -27   5   6        893.41        910.89        62.76 o                         
 -25   5   6        871.25        710.83       118.77 o                         
 -23   5   6        345.80        228.97       139.87 o                         
 -21   5   6        124.15        167.11       283.42 o                         
 -19   5   6        129.25       -190.62       192.09 o                         
 -17   5   6          1.39        -34.44        85.57 o                         
 -15   5   6       1830.28       2036.10       145.35 o                         
 -13   5   6       2361.04       2263.62        88.84 o                         
 -11   5   6       2271.42       2187.70        91.15 o                         
  -9   5   6        221.14        234.97        67.15 o                         
  -7   5   6      11214.67      10804.96       296.18 o                         
  -5   5   6       1726.80       1574.29        71.21 o                         
  -3   5   6      13746.04      14108.43       294.53 o                         
  -1   5   6        205.99        190.89        78.77 o                         
   1   5   6       4193.25       4273.42       186.30 o                         
   3   5   6        443.01        198.29       147.50 o                         
   5   5   6        190.92        184.52        62.80 o                         
   7   5   6       2931.79       2821.03       122.65 o                         
   9   5   6       1113.04        984.03        96.16 o                         
  11   5   6       2138.28       2241.49        89.60 o                         
  13   5   6         27.35         86.89        63.96 o                         
  15   5   6        194.51         88.58        63.12 o                         
  17   5   6        179.47        145.33       111.18 o                         
  19   5   6        653.72        658.72       109.22 o                         
  21   5   6         24.81        236.63       137.71 o                         
  23   5   6       1008.31       1093.57       194.93 o                         
  25   5   6         39.57        -25.75       130.68 o                         
  27   5   6          0.25        239.95       186.70 o                         
  29   5   6       1303.12       1336.72       155.32 o                         
  31   5   6         33.74        207.99       142.08 o                         
  33   5   6        102.17         62.29       115.07 o                         
  35   5   6        108.07        141.48       116.10 o                         
 -40   6   6        240.88        644.07       211.58 o                         
 -38   6   6         61.43        -39.92       270.44 o                         
 -36   6   6        112.67        140.47       160.83 o                         
 -34   6   6        137.48        179.52       152.86 o                         
 -32   6   6        482.60        775.18       295.58 o                         
 -30   6   6        220.49        297.87       150.46 o                         
 -28   6   6        198.65        522.40       146.21 o                         
 -26   6   6       1925.02       1670.59       201.39 o                         
 -24   6   6        913.75       1308.91       211.77 o                         
 -22   6   6       2004.68       1929.24       152.23 o                         
 -20   6   6        797.16        688.73       133.10 o                         
 -18   6   6       1111.34       1218.99       142.85 o                         
 -16   6   6       1547.00       1407.90       114.21 o                         
 -14   6   6       2336.73       1892.45       134.24 o                         
 -12   6   6        268.75        321.26        96.18 o                         
 -10   6   6        662.27        830.96       166.75 o                         
  -8   6   6       3689.60       3906.09       435.02 o                         
  -6   6   6       2050.00       2029.79       215.81 o                         
  -4   6   6        248.66        850.90       326.75 o                         
  -2   6   6        531.88       1652.59       502.67 o                         
   0   6   6       2324.47       2431.40       120.58 o                         
   2   6   6       2646.80       2628.27       111.48 o                         
   4   6   6       4733.65       4787.58       175.19 o                         
   6   6   6        412.59        526.07        74.21 o                         
   8   6   6        153.75        334.60       109.37 o                         
  10   6   6        588.93        511.13       113.58 o                         
  12   6   6          2.21         69.62        86.64 o                         
  14   6   6      10175.34      10029.27       314.43 o                         
  16   6   6         23.67        -36.23       116.53 o                         
  18   6   6       1588.47       1680.85       120.78 o                         
  20   6   6         59.65         29.68       124.12 o                         
  22   6   6       1519.89       1625.75       171.51 o                         
  24   6   6        252.74        334.45       141.10 o                         
  26   6   6         52.85        123.84       162.33 o                         
  28   6   6        135.73        193.13       135.32 o                         
  30   6   6        356.31        419.88       159.73 o                         
  32   6   6         13.48        290.80       153.98 o                         
  34   6   6        110.24        248.51       198.34 o                         
 -37   7   6          0.45         70.76       132.61 o                         
 -35   7   6         10.13       -118.08       178.49 o                         
 -33   7   6        179.46        227.36       215.48 o                         
 -31   7   6        363.51        314.38       151.71 o                         
 -29   7   6        237.19        420.59       247.67 o                         
 -27   7   6         99.77          2.95       160.48 o                         
 -25   7   6         10.65         61.33       113.88 o                         
 -23   7   6       3717.10       3884.60       222.56 o                         
 -21   7   6        208.74        380.39       156.97 o                         
 -19   7   6         18.33         91.42        92.54 o                         
 -17   7   6        616.74        873.74       173.82 o                         
 -15   7   6       4944.16       5195.21       376.78 o                         
 -13   7   6        457.76        379.54       160.14 o                         
 -11   7   6       1087.81       1105.29       238.35 o                         
  -9   7   6          0.68        195.33        96.77 o                         
  -7   7   6       1258.18       1297.78       195.13 o                         
  -5   7   6       1035.92       1528.24       412.47 o                         
  -3   7   6         28.05        122.56        68.95 o                         
  -1   7   6        791.54        811.60       219.04 o                         
   1   7   6       2189.71       2453.13       104.37 o                         
   3   7   6       1383.70       1546.01        99.41 o                         
   5   7   6          0.71         61.82       162.99 o                         
   7   7   6          0.50        -49.72        76.30 o                         
   9   7   6       2354.40       2166.84       122.41 o                         
  11   7   6        537.88        688.55       155.70 o                         
  13   7   6         13.89        141.62        95.59 o                         
  15   7   6        748.16        991.81       123.11 o                         
  17   7   6        248.78        350.28       123.22 o                         
  19   7   6        230.78        278.35       119.83 o                         
  21   7   6         58.86        180.16       132.41 o                         
  23   7   6         57.13         43.76       149.38 o                         
  25   7   6         26.68         23.39       119.34 o                         
  27   7   6          0.00        -59.97       145.83 o                         
  29   7   6        225.15        246.65       150.12 o                         
  31   7   6         78.65        223.64       146.07 o                         
 -34   8   6          0.27        272.14       164.84 o                         
 -32   8   6         81.32        256.52       178.01 o                         
 -30   8   6         11.93        330.52       262.48 o                         
 -28   8   6        153.87        238.64       164.00 o                         
 -26   8   6        473.40        593.74       145.95 o                         
 -24   8   6         36.58        -74.65       122.02 o                         
 -22   8   6        390.89        503.32       144.01 o                         
 -20   8   6       2861.29       2832.17       188.07 o                         
 -18   8   6        563.97        603.91       135.50 o                         
 -16   8   6       1927.69       2071.06       143.51 o                         
 -14   8   6       2315.91       2383.05       322.43 o                         
 -12   8   6       2422.22       2182.46       126.77 o                         
 -10   8   6         23.37        -74.99        98.52 o                         
  -8   8   6       3955.52       3747.85       290.39 o                         
  -6   8   6        653.33        641.81       115.19 o                         
  -4   8   6       1154.69        855.04       117.26 o                         
  -2   8   6       5819.43       5252.51       156.62 o                         
   0   8   6         39.59       1306.43      1554.23 o                         
   2   8   6       3728.64       3534.16       234.82 o                         
   4   8   6       4672.54       4611.92       150.05 o                         
   6   8   6       1101.26       1003.61       192.01 o                         
   8   8   6       2992.20       2548.29       128.09 o                         
  10   8   6       1184.60       1146.95       107.57 o                         
  12   8   6          2.73        235.73       130.79 o                         
  14   8   6       3440.68       2933.07       231.69 o                         
  16   8   6        672.67        788.80       163.02 o                         
  18   8   6        464.75        500.00       122.63 o                         
  20   8   6       1691.01       1636.76       177.99 o                         
  22   8   6        130.38        353.31       108.24 o                         
  24   8   6       1126.59       1275.80       164.06 o                         
  26   8   6        384.29        328.91       165.85 o                         
  28   8   6         31.35        182.32       184.23 o                         
 -31   9   6        350.90        471.88       240.69 o                         
 -29   9   6         10.47       -193.88       229.09 o                         
 -27   9   6          3.72       -135.34       161.85 o                         
 -25   9   6         26.51         15.03        67.16 o                         
 -23   9   6        231.22        234.61        94.89 o                         
 -21   9   6        250.14        229.30       111.56 o                         
 -19   9   6        842.50        892.83       117.89 o                         
 -17   9   6          5.03        -40.92       107.10 o                         
 -15   9   6          0.62         85.84       127.70 o                         
 -13   9   6         12.19         89.10        93.39 o                         
 -11   9   6         27.06        -45.56       116.53 o                         
  -9   9   6       1468.95       1185.46       116.68 o                         
  -7   9   6       1097.94        907.74       125.52 o                         
  -5   9   6         19.87        165.24        91.53 o                         
  -3   9   6        606.10        604.70       104.33 o                         
  -1   9   6         12.76       -123.11       123.11 o                         
   1   9   6         21.12       -115.62       172.88 o                         
   3   9   6       2012.16       2268.16       124.77 o                         
   5   9   6        128.31        193.04        97.31 o                         
   7   9   6        116.61        280.01       101.65 o                         
   9   9   6        774.38        907.56       131.45 o                         
  11   9   6        102.04        337.60       136.52 o                         
  13   9   6       1435.99       1578.07       209.99 o                         
  15   9   6         96.20        171.90       198.59 o                         
  17   9   6         32.59        -41.94       111.15 o                         
  19   9   6        157.09        106.85       119.44 o                         
  21   9   6         56.69        202.51       152.08 o                         
  23   9   6         13.81        -19.18       157.99 o                         
  25   9   6        258.29        269.87       148.22 o                         
 -26  10   6        225.38        362.99       215.12 o                         
 -24  10   6         34.66        281.68       182.12 o                         
 -22  10   6         50.99         81.75        98.70 o                         
 -20  10   6        116.13         79.47       171.31 o                         
 -18  10   6        530.00        515.86       105.60 o                         
 -16  10   6         19.28        244.92       163.01 o                         
 -14  10   6        998.10        746.32       127.98 o                         
 -12  10   6        372.07        570.21       137.81 o                         
 -10  10   6        297.33        134.72       119.75 o                         
  -8  10   6         25.30        111.07       117.97 o                         
  -6  10   6        421.88        374.11       117.39 o                         
  -4  10   6        203.99        367.40       105.65 o                         
  -2  10   6          3.00         66.36        98.06 o                         
   0  10   6        144.07        247.32       186.80 o                         
   2  10   6       1224.05        985.41       158.57 o                         
   4  10   6       1016.31        946.50       113.06 o                         
   6  10   6          0.21        -33.05       102.06 o                         
   8  10   6        559.32        660.46       126.13 o                         
  10  10   6       4368.83       4373.37       182.00 o                         
  12  10   6        856.75        580.62       129.42 o                         
  14  10   6        591.80        537.37       155.37 o                         
  16  10   6         98.05        256.53       120.41 o                         
  18  10   6         30.34        -47.69       121.63 o                         
  20  10   6         31.96        -37.52       132.61 o                         
 -21  11   6          5.28        238.97       257.74 o                         
 -19  11   6         35.14        -59.93       118.80 o                         
 -17  11   6         63.87        158.71       109.42 o                         
 -15  11   6        254.92        223.13       149.90 o                         
 -13  11   6        177.42        301.07       106.80 o                         
 -11  11   6          0.09        146.99       120.05 o                         
  -9  11   6        305.57        299.27       119.06 o                         
  -7  11   6          1.80        207.83       121.26 o                         
  -5  11   6         25.78         65.66       105.92 o                         
  -3  11   6        518.01        733.09       112.08 o                         
  -1  11   6        106.17         34.29        97.24 o                         
   1  11   6         27.11         45.12        91.66 o                         
   3  11   6         99.53        307.95       100.61 o                         
   5  11   6         52.71         85.08        95.44 o                         
   7  11   6         40.49        190.98        96.33 o                         
   9  11   6         49.69        167.70       143.86 o                         
  11  11   6          3.08       -113.64       155.79 o                         
  13  11   6         17.50        267.58       238.55 o                         
  15  11   6        234.16        297.41       266.26 o                         
  -8  12   6         21.04        282.05       146.06 o                         
  -6  12   6         25.35        126.46       131.27 o                         
  -4  12   6        400.73        512.85       205.66 o                         
  -2  12   6        121.55        429.90       201.19 o                         
   0  12   6         47.36       -228.17       228.17 o                         
   2  12   6         12.70         53.85       178.68 o                         
 -45   1   7        294.04        431.81       201.10 o                         
 -43   1   7        115.48        495.83       230.70 o                         
 -41   1   7        779.63       1027.49       217.10 o                         
 -39   1   7        165.85        312.04       205.62 o                         
 -37   1   7        879.75        898.67       190.99 o                         
 -35   1   7       2494.63       2645.87       216.97 o                         
 -33   1   7       1245.62       1234.87       202.38 o                         
 -31   1   7        638.59        738.61       103.77 o                         
 -29   1   7         16.45         30.81       102.24 o                         
 -27   1   7       4358.82       4021.88       135.31 o                         
 -25   1   7        356.84        347.82        81.88 o                         
 -23   1   7       5843.66       5348.63       164.42 o                         
 -21   1   7        531.79        462.56        85.55 o                         
 -19   1   7       1825.99       2013.41       174.81 o                         
 -17   1   7         68.34        174.99        94.43 o                         
 -15   1   7      27042.95      28037.70       426.43 o                         
 -13   1   7       1284.94       1434.74       111.18 o                         
 -11   1   7      11106.46       9698.25       186.22 o                         
  -9   1   7        381.77        304.80        66.36 o                         
  -7   1   7        357.06        182.67        72.72 o                         
  -5   1   7      39316.31      40122.73       541.08 o                         
  -3   1   7       6952.64       7000.25       137.61 o                         
  -1   1   7      34312.92      33972.88       557.01 o                         
   1   1   7      19869.03      19784.02       461.51 o                         
   3   1   7       2616.96       1933.19        99.75 o                         
   5   1   7       1185.55       1170.92        80.84 o                         
   7   1   7       4569.49       4459.07       111.97 o                         
   9   1   7        244.32        282.45        65.06 o                         
  11   1   7      11423.01      10276.46       223.91 o                         
  13   1   7        195.32         68.27       110.55 o                         
  15   1   7       6381.33       6442.00       200.48 o                         
  17   1   7        838.17        879.82       103.17 o                         
  19   1   7          2.78        -91.58        91.58 o                         
  21   1   7       3432.94       3057.38       153.70 o                         
  23   1   7        813.66        440.33       141.93 o                         
  25   1   7       1493.40       1493.14       199.18 o                         
  27   1   7        387.11        553.89       124.32 o                         
  29   1   7         29.59         65.52       149.54 o                         
  31   1   7        127.50         41.49       101.88 o                         
  33   1   7         91.27        210.94       122.29 o                         
  35   1   7         99.44        157.81        94.97 o                         
  37   1   7          0.90        316.90       131.31 o                         
  39   1   7        103.29        294.15       187.12 o                         
 -44   2   7        160.19        687.61       201.02 o                         
 -42   2   7          6.32        153.40       239.87 o                         
 -40   2   7         39.15        185.60       209.93 o                         
 -38   2   7         61.18        245.93       173.18 o                         
 -36   2   7       1144.61       1326.25       252.72 o                         
 -34   2   7        487.02        688.63       185.03 o                         
 -32   2   7       1836.79       1783.64       145.00 o                         
 -30   2   7       3750.10       4006.77       179.19 o                         
 -28   2   7       1314.87       1463.67       144.71 o                         
 -26   2   7        653.31        706.46       123.84 o                         
 -24   2   7        321.13        312.76        95.87 o                         
 -22   2   7        426.26        307.92        94.71 o                         
 -20   2   7        805.76       1019.73       102.38 o                         
 -18   2   7        897.79       1010.03        91.43 o                         
 -16   2   7       3419.23       3034.96       117.35 o                         
 -14   2   7        978.11        685.58        99.61 o                         
 -12   2   7       1475.51       1731.23       129.21 o                         
 -10   2   7       9606.81       7999.75       140.69 o                         
  -8   2   7        623.51        642.62        80.71 o                         
  -6   2   7      23580.74      23972.36       301.86 o                         
  -4   2   7       1215.83       1642.70        67.01 o                         
  -2   2   7      19873.82      19557.48       334.98 o                         
   0   2   7      22837.69      23056.62       266.01 o                         
   2   2   7        286.12        261.82        45.60 o                         
   4   2   7        402.04        473.61        70.32 o                         
   6   2   7       7679.18       7758.38       137.96 o                         
   8   2   7       2403.03       2534.24        89.07 o                         
  10   2   7       5592.35       5580.88       226.88 o                         
  12   2   7       1212.55       1234.74       100.52 o                         
  14   2   7       3057.17       3002.44       188.06 o                         
  16   2   7       1381.51       1436.18       141.21 o                         
  18   2   7         68.79         85.49        86.46 o                         
  20   2   7          6.37         42.78       136.72 o                         
  22   2   7        138.21         58.26       125.08 o                         
  24   2   7        590.97        653.37       140.78 o                         
  26   2   7       9831.81      10319.89       321.26 o                         
  28   2   7          9.34        149.08       157.45 o                         
  30   2   7       1368.83       1202.36       123.17 o                         
  32   2   7        225.00        216.23       102.48 o                         
  34   2   7        313.83        368.88       108.51 o                         
  36   2   7        231.44        317.70       158.08 o                         
  38   2   7          5.02         90.89       165.35 o                         
 -43   3   7          8.94        117.08       252.22 o                         
 -41   3   7         42.90         99.21       226.10 o                         
 -39   3   7        139.37        224.04       174.13 o                         
 -37   3   7         18.63         81.16       190.23 o                         
 -35   3   7        144.24        -68.18       229.25 o                         
 -33   3   7         24.84         90.36       160.02 o                         
 -31   3   7        663.50        581.85       111.36 o                         
 -29   3   7       4822.42       4931.94       165.37 o                         
 -27   3   7       1887.82       2059.15       134.19 o                         
 -25   3   7          3.44         63.74       113.96 o                         
 -23   3   7        705.99        623.47       103.54 o                         
 -21   3   7       1281.12       1357.81       107.64 o                         
 -19   3   7       1077.08       1121.43        90.60 o                         
 -17   3   7        420.97        378.42        82.21 o                         
 -15   3   7       2448.73       2155.35       111.40 o                         
 -13   3   7        254.93        177.30        61.74 o                         
 -11   3   7         95.43        135.90        54.07 o                         
  -9   3   7      63855.02      63829.73      1165.97 o                         
  -7   3   7        515.49        557.35        96.86 o                         
  -5   3   7       2522.63       2207.47       187.68 o                         
  -3   3   7          6.66         24.38       139.21 o                         
  -1   3   7      18188.70      18525.95       478.67 o                         
   1   3   7       2652.43       2331.29       193.41 o                         
   3   3   7       1894.65       2102.87        68.51 o                         
   5   3   7       1640.66       1561.62        63.37 o                         
   7   3   7       8647.73       8798.59       183.14 o                         
   9   3   7       4232.79       4187.78       113.30 o                         
  11   3   7       1066.33        916.11        89.48 o                         
  13   3   7        792.73        822.81        92.53 o                         
  15   3   7        389.00        279.77        97.31 o                         
  17   3   7          2.91        -79.17       108.08 o                         
  19   3   7        773.72        926.66       132.99 o                         
  21   3   7          3.05        -32.36       106.59 o                         
  23   3   7         64.41       -140.83       143.01 o                         
  25   3   7        111.01        137.14       140.85 o                         
  27   3   7        387.29        335.52       128.54 o                         
  29   3   7        420.35        385.32       125.04 o                         
  31   3   7        146.14         91.68       124.60 o                         
  33   3   7          0.94        348.68       155.78 o                         
  35   3   7         11.21         -2.90       165.66 o                         
  37   3   7          0.59          5.56       163.66 o                         
 -42   4   7        211.34        190.86       180.42 o                         
 -40   4   7         98.79        261.37       192.39 o                         
 -38   4   7        238.71        147.80       170.61 o                         
 -36   4   7        245.33         53.97       233.70 o                         
 -34   4   7       1166.97       1167.87       190.10 o                         
 -32   4   7        997.96       1034.90       101.57 o                         
 -30   4   7        888.66        966.58       119.84 o                         
 -28   4   7       2569.70       2439.34       168.32 o                         
 -26   4   7         85.42        153.67       176.51 o                         
 -24   4   7         17.53         30.74        97.73 o                         
 -22   4   7       5988.88       5657.18       161.77 o                         
 -20   4   7       2642.11       2482.33       132.19 o                         
 -18   4   7         28.79        -94.52        94.52 o                         
 -16   4   7        294.16        172.53        82.27 o                         
 -14   4   7       3803.14       4117.06       128.62 o                         
 -12   4   7        837.96        658.26       207.20 o                         
 -10   4   7      29150.53      29821.79       749.02 o                         
  -8   4   7        329.34        378.72       206.33 o                         
  -6   4   7       6474.58       5190.90        89.89 o                         
  -4   4   7       2899.81       2924.53       150.05 o                         
  -2   4   7       4414.24       5763.74       429.81 o                         
   0   4   7       6378.99       6878.89       373.01 o                         
   2   4   7       2404.53       2709.55       183.58 o                         
   4   4   7        927.57        958.56        70.22 o                         
   6   4   7       5933.05       5606.94       226.39 o                         
   8   4   7       3333.60       3223.91       181.11 o                         
  10   4   7       5238.93       5592.79       159.75 o                         
  12   4   7         25.20         51.19        76.53 o                         
  14   4   7       2479.83       2282.18       123.16 o                         
  16   4   7          5.60         54.64        81.51 o                         
  18   4   7       2206.72       2469.93       146.73 o                         
  20   4   7       1808.91       1800.09       139.85 o                         
  22   4   7          2.51       -110.46       110.46 o                         
  24   4   7         44.70         27.61       155.21 o                         
  26   4   7       1952.26       2012.67       144.71 o                         
  28   4   7        619.41        483.42       162.55 o                         
  30   4   7          4.87        -64.81       167.79 o                         
  32   4   7        181.15        619.10       194.00 o                         
  34   4   7          7.40       -101.70       153.44 o                         
  36   4   7         39.51        -83.84       162.93 o                         
 -41   5   7        139.09        124.70       179.75 o                         
 -39   5   7         24.94       -181.92       181.92 o                         
 -37   5   7         52.78       -150.72       150.72 o                         
 -35   5   7          2.26       -210.72       210.72 o                         
 -33   5   7        574.98        558.44       186.30 o                         
 -31   5   7         14.23        -29.95        56.15 o                         
 -29   5   7         91.40          4.46       101.27 o                         
 -27   5   7          7.70        -80.33       135.63 o                         
 -25   5   7       5494.83       5650.08       285.78 o                         
 -23   5   7        295.60        498.70       147.05 o                         
 -21   5   7        289.68        319.01       101.45 o                         
 -19   5   7       3130.30       2917.33       130.20 o                         
 -17   5   7       3861.17       3158.80       180.77 o                         
 -15   5   7          1.43        -83.18        83.18 o                         
 -13   5   7      11645.63      10907.42       364.09 o                         
 -11   5   7        980.37       1063.08       171.51 o                         
  -9   5   7        887.80        767.18        88.99 o                         
  -7   5   7       2337.08       2033.69       150.83 o                         
  -5   5   7      21285.85      21870.19      1675.79 o                         
  -3   5   7       7520.28       8919.97       988.89 o                         
  -1   5   7       4875.69       7024.38      1576.30 o                         
   1   5   7        793.36        759.62       197.61 o                         
   3   5   7         90.90         17.28        84.38 o                         
   5   5   7       1912.43       1768.37        72.07 o                         
   7   5   7      15468.69      16449.96       435.02 o                         
   9   5   7        340.04        283.59        67.69 o                         
  11   5   7       4935.53       4642.93       170.42 o                         
  13   5   7       3517.58       3418.35       107.46 o                         
  15   5   7         96.20        137.95        84.14 o                         
  17   5   7       4815.13       4561.26       152.26 o                         
  19   5   7       1005.63        977.42        82.33 o                         
  21   5   7         30.31         32.67       123.51 o                         
  23   5   7        312.76        238.52       143.15 o                         
  25   5   7         94.87        255.04       173.55 o                         
  27   5   7        115.01        -40.48       154.11 o                         
  29   5   7        324.03        442.21       169.71 o                         
  31   5   7         99.16        238.87       173.02 o                         
  33   5   7         25.62        211.44       167.12 o                         
  35   5   7         78.97        413.24       148.10 o                         
 -40   6   7         90.68        155.85       163.62 o                         
 -38   6   7        165.61        322.71       165.62 o                         
 -36   6   7         42.85         51.60       168.23 o                         
 -34   6   7        185.55        162.30       205.22 o                         
 -32   6   7        535.27        432.95       158.40 o                         
 -30   6   7        158.82        384.00       160.54 o                         
 -28   6   7        313.19        564.95       136.28 o                         
 -26   6   7        577.04        515.35       155.92 o                         
 -24   6   7       3109.00       2991.85       178.73 o                         
 -22   6   7       4570.90       4304.80       266.06 o                         
 -20   6   7        228.89        240.52       151.21 o                         
 -18   6   7        442.01        409.47       107.45 o                         
 -16   6   7       1603.23       1633.10       125.31 o                         
 -14   6   7          5.06        -54.10       128.90 o                         
 -12   6   7       1798.27       1748.73       114.01 o                         
 -10   6   7       3205.75       2653.17       112.36 o                         
  -8   6   7        201.99        449.58       314.72 o                         
  -6   6   7       1986.02       1810.69        84.75 o                         
  -4   6   7       2714.74       2509.15       357.23 o                         
  -2   6   7        737.09        725.33       367.37 o                         
   0   6   7        343.99        311.46       100.65 o                         
   2   6   7       1174.38       1085.14        65.19 o                         
   4   6   7       1039.26       1092.33        80.46 o                         
   6   6   7        221.40        208.28        91.04 o                         
   8   6   7       2179.82       1955.32       126.99 o                         
  10   6   7        239.17        216.46        66.03 o                         
  12   6   7        102.55        226.92       116.26 o                         
  14   6   7       1324.02       1272.53        88.56 o                         
  16   6   7        260.74        154.09       198.95 o                         
  18   6   7        776.49        872.34       130.25 o                         
  20   6   7        756.85        882.79       124.77 o                         
  22   6   7       1005.56        972.21       148.30 o                         
  24   6   7        162.37        349.83       133.77 o                         
  26   6   7          0.04        193.65       234.13 o                         
  28   6   7        102.91        307.41       164.80 o                         
  30   6   7          5.87        -80.07       139.28 o                         
  32   6   7         23.69        -48.23       126.54 o                         
 -37   7   7          6.15        290.21       171.87 o                         
 -35   7   7          5.40         -6.15       145.43 o                         
 -33   7   7         17.26       -186.48       186.48 o                         
 -31   7   7        382.08        517.81       179.74 o                         
 -29   7   7        221.12        396.62       212.18 o                         
 -27   7   7          0.22        117.12       139.87 o                         
 -25   7   7          3.99        -18.15       181.39 o                         
 -23   7   7        652.51        660.76       167.32 o                         
 -21   7   7         24.53        200.35       126.24 o                         
 -19   7   7       2513.97       2569.31       193.61 o                         
 -17   7   7        603.87        711.21       132.98 o                         
 -15   7   7       3939.80       3830.76       152.29 o                         
 -13   7   7        337.20        302.81       108.35 o                         
 -11   7   7       3942.49       3956.04       143.58 o                         
  -9   7   7       4075.09       3940.76       247.07 o                         
  -7   7   7       6533.23       5892.28       495.42 o                         
  -5   7   7       7394.53       7585.82       508.65 o                         
  -3   7   7        306.35        219.57        56.51 o                         
  -1   7   7       1047.20       1016.63        85.67 o                         
   1   7   7       1146.03        959.65        91.64 o                         
   3   7   7       2041.52       2100.65       101.12 o                         
   5   7   7       1670.01       1689.82        67.51 o                         
   7   7   7        199.78        366.61       110.97 o                         
   9   7   7       1046.32       1104.20       188.51 o                         
  11   7   7       2207.66       2081.02       112.54 o                         
  13   7   7         26.66        188.58        93.90 o                         
  15   7   7         44.85         10.15        97.24 o                         
  17   7   7        236.65        288.92       120.77 o                         
  19   7   7       2155.40       2392.43       214.53 o                         
  21   7   7         20.94        135.99       124.26 o                         
  23   7   7        455.34        442.03       168.40 o                         
  25   7   7        679.04        626.20       233.84 o                         
  27   7   7        262.96        188.68       175.58 o                         
  29   7   7        655.51        758.69       173.40 o                         
  31   7   7        271.79        284.66       200.44 o                         
 -34   8   7         41.48        289.05       244.86 o                         
 -32   8   7        119.09        107.90       181.79 o                         
 -30   8   7         83.25         -3.48       151.21 o                         
 -28   8   7          9.33         30.95       149.43 o                         
 -26   8   7         11.74         70.06        72.23 o                         
 -24   8   7       1014.17        943.26       145.65 o                         
 -22   8   7        295.67         64.11       161.10 o                         
 -20   8   7        225.40         92.77       279.71 o                         
 -18   8   7        941.38        668.80       204.24 o                         
 -16   8   7       1802.57       1987.51       157.38 o                         
 -14   8   7        315.56        228.61       116.11 o                         
 -12   8   7        876.20        944.99       122.72 o                         
 -10   8   7       1081.17        902.44       115.59 o                         
  -8   8   7        637.79        670.66        96.74 o                         
  -6   8   7       1822.44       1611.86       115.33 o                         
  -4   8   7       1124.33       2134.71      1249.02 o                         
  -2   8   7       3798.06       3597.71       193.36 o                         
   0   8   7        417.01        623.07       595.94 o                         
   2   8   7       2451.97       2546.23        89.75 o                         
   4   8   7       2214.85       2072.71       182.00 o                         
   6   8   7       1447.27       1214.55       144.75 o                         
   8   8   7       7137.69       6708.85       268.56 o                         
  10   8   7          8.09        -21.64        76.10 o                         
  12   8   7       2890.91       2689.37       128.52 o                         
  14   8   7       1029.98        950.76       116.75 o                         
  16   8   7         76.97         81.46       209.53 o                         
  18   8   7        624.27        610.47       170.82 o                         
  20   8   7        370.41        316.32       146.21 o                         
  22   8   7         47.64         91.47       138.14 o                         
  24   8   7       1093.59       1302.33       165.23 o                         
  26   8   7         52.32        208.60       143.64 o                         
  28   8   7        692.20        741.00       209.31 o                         
 -31   9   7        322.97        328.47       174.44 o                         
 -29   9   7         16.06        179.08       144.56 o                         
 -27   9   7        147.95        410.57       222.57 o                         
 -25   9   7        198.40        212.15        99.72 o                         
 -23   9   7         80.98         53.71        96.17 o                         
 -21   9   7          4.33         54.21       136.39 o                         
 -19   9   7        745.94        805.49       172.20 o                         
 -17   9   7        191.11        -19.78       129.77 o                         
 -15   9   7        363.88        196.82       127.26 o                         
 -13   9   7        319.16        454.05        92.66 o                         
 -11   9   7          7.58       -128.32       135.05 o                         
  -9   9   7        618.92        501.77       128.69 o                         
  -7   9   7        402.41        504.88       170.73 o                         
  -5   9   7        646.75        460.41       134.97 o                         
  -3   9   7        130.20         22.85        84.74 o                         
  -1   9   7        122.66         16.94        78.60 o                         
   1   9   7         67.75         53.84       154.46 o                         
   3   9   7        666.37        573.30        67.84 o                         
   5   9   7         23.95          9.57        68.65 o                         
   7   9   7        239.35        328.95        75.75 o                         
   9   9   7       2835.14       3207.58       194.70 o                         
  11   9   7       2781.40       2445.68       189.42 o                         
  13   9   7        443.28        634.00       109.64 o                         
  15   9   7        128.57        196.85       108.46 o                         
  17   9   7         38.42        129.27       117.31 o                         
  19   9   7         26.74        257.67       180.13 o                         
  21   9   7          4.08       -133.88       133.88 o                         
  23   9   7          7.13        107.08       128.87 o                         
  25   9   7         10.57        -21.73       215.24 o                         
 -26  10   7         57.57        -97.29       216.35 o                         
 -24  10   7         12.49        308.51       190.82 o                         
 -22  10   7         64.41        110.89       144.65 o                         
 -20  10   7        892.22        760.06       129.33 o                         
 -18  10   7        638.57        623.09       118.62 o                         
 -16  10   7          8.79        100.58       134.80 o                         
 -14  10   7        118.18        237.32       142.80 o                         
 -12  10   7         33.03        -34.16       115.33 o                         
 -10  10   7        416.47        546.55       116.98 o                         
  -8  10   7        289.81        128.75       108.97 o                         
  -6  10   7        344.47        372.18       204.24 o                         
  -4  10   7        248.21        365.67        90.31 o                         
  -2  10   7        126.33          7.75        82.18 o                         
   0  10   7         41.81         47.21        81.25 o                         
   2  10   7        433.76        453.30        75.40 o                         
   4  10   7          0.17         -4.01        69.49 o                         
   6  10   7        401.01        427.30        86.95 o                         
   8  10   7        106.82          6.27        73.43 o                         
  10  10   7       2175.34       2219.06       233.36 o                         
  12  10   7        352.20        371.24       182.49 o                         
  14  10   7        177.46         57.25       120.83 o                         
  16  10   7         60.31          6.51       104.75 o                         
  18  10   7          0.02        -74.07       111.34 o                         
  20  10   7         28.30        166.69       136.50 o                         
 -19  11   7         54.10        250.29       129.32 o                         
 -17  11   7         28.14         70.45       103.29 o                         
 -15  11   7        718.55        692.67       161.00 o                         
 -13  11   7          4.76         48.22       121.90 o                         
 -11  11   7        348.95        442.20       104.01 o                         
  -9  11   7        223.81        310.50       103.03 o                         
  -7  11   7         49.77        102.35       187.92 o                         
  -5  11   7        636.68        563.25       170.92 o                         
  -3  11   7         67.20        198.25        89.36 o                         
  -1  11   7        176.24        257.38       162.30 o                         
   1  11   7         18.98        129.23        76.40 o                         
   3  11   7         74.43         76.50       100.35 o                         
   5  11   7          8.15        138.06       396.16 o                         
   7  11   7         62.41        286.21       188.10 o                         
   9  11   7       1109.34       1575.40       288.02 o                         
  11  11   7        238.74        299.51       255.28 o                         
  13  11   7         44.88       -125.48       300.47 o                         
  -6  12   7        117.03        262.39       315.04 o                         
  -4  12   7         35.89       -238.97       238.97 o                         
  -2  12   7         62.87        166.50       278.43 o                         
 -44   0   8       1560.90       1334.88       341.88 o                         
 -42   0   8        204.99        357.15       515.36 o                         
 -40   0   8       1091.59       1091.96       479.71 o                         
 -38   0   8          0.38        144.45       269.22 o                         
 -36   0   8       4665.43       4482.94       458.33 o                         
 -34   0   8        671.36        729.29       148.69 o                         
 -32   0   8       3482.36       3271.68       259.41 o                         
 -30   0   8        196.44        160.17       174.97 o                         
 -28   0   8         38.69        335.28       144.69 o                         
 -26   0   8       2645.70       2747.23       302.16 o                         
 -24   0   8          3.73        -79.36       196.03 o                         
 -22   0   8      10716.15      10947.41       324.51 o                         
 -20   0   8        342.74       -174.16       174.16 o                         
 -18   0   8          2.73        329.11       260.40 o                         
 -16   0   8         23.22        220.69       130.71 o                         
 -14   0   8      38646.03      42580.28       878.87 o                         
 -12   0   8      77941.87      77922.53      1784.39 o                         
 -10   0   8       4526.40       4017.19       221.57 o                         
  -8   0   8       4467.03       5297.80       191.36 o                         
  -6   0   8       2847.86       2979.00       190.80 o                         
  -4   0   8       9569.86       9627.65       278.94 o                         
  -2   0   8      23472.35      23484.51       451.41 o                         
   0   0   8       9467.93       8458.10       254.58 o                         
   2   0   8       2536.82       2761.09       170.14 o                         
   4   0   8       2950.07       2702.24       140.58 o                         
   6   0   8        669.19        618.48       105.54 o                         
   8   0   8         11.25        -87.38       126.82 o                         
  10   0   8       4467.46       4280.99       224.59 o                         
  12   0   8        365.84        578.09       167.03 o                         
  14   0   8       7262.03       6686.72       277.37 o                         
  16   0   8       2151.79       2115.04       145.96 o                         
  18   0   8        430.00        355.60       188.94 o                         
  20   0   8       6705.42       6688.16       339.50 o                         
  22   0   8       1432.82       1422.90       259.30 o                         
  24   0   8       7906.46       7476.65       339.53 o                         
  26   0   8        457.27         89.27       226.61 o                         
  28   0   8          5.58        -38.81       166.55 o                         
  30   0   8        221.21       -386.35       433.88 o                         
  32   0   8         54.43       -163.53       212.75 o                         
  34   0   8        188.43        252.79       207.14 o                         
  36   0   8          2.34         12.02       194.49 o                         
  38   0   8         46.06        125.68       188.71 o                         
 -45   1   8          1.51        154.31       209.75 o                         
 -43   1   8         21.98         89.77       280.55 o                         
 -41   1   8        220.09        315.48       181.31 o                         
 -39   1   8         98.68          0.57       221.00 o                         
 -37   1   8        608.63        910.18       188.89 o                         
 -35   1   8       3831.12       4065.24       186.35 o                         
 -33   1   8       2720.16       2982.24       141.13 o                         
 -31   1   8       1913.69       1806.97       168.17 o                         
 -29   1   8        999.09       1141.20       120.85 o                         
 -27   1   8       3453.76       3513.97       139.87 o                         
 -25   1   8        641.00        607.29       112.35 o                         
 -23   1   8       1809.10       1568.59       120.54 o                         
 -21   1   8        316.92        358.00       128.97 o                         
 -19   1   8        526.78        507.64       101.77 o                         
 -17   1   8        507.51        193.70        89.58 o                         
 -15   1   8       5499.82       5260.46       144.30 o                         
 -13   1   8       5710.54       6316.27       159.05 o                         
 -11   1   8        147.78        175.60        80.56 o                         
  -9   1   8        314.36        336.46        71.06 o                         
  -7   1   8         19.52        -11.80        75.34 o                         
  -5   1   8       9491.30       8793.14       167.38 o                         
  -3   1   8      12887.66      12450.29       196.55 o                         
  -1   1   8      37042.54      37009.75       494.30 o                         
   1   1   8          2.67        -16.82        70.88 o                         
   3   1   8       3241.01       2830.73       103.67 o                         
   5   1   8      51910.46      53766.27       931.15 o                         
   7   1   8       3011.44       2774.21       104.69 o                         
   9   1   8       1650.27       1772.04        92.12 o                         
  11   1   8        355.83        413.67        92.52 o                         
  13   1   8      10886.69      10512.96       255.27 o                         
  15   1   8         32.88         16.12        84.12 o                         
  17   1   8        958.11       1038.78       108.81 o                         
  19   1   8         13.20         63.27        98.50 o                         
  21   1   8       3718.15       3507.71       211.29 o                         
  23   1   8         56.64        103.01       111.30 o                         
  25   1   8       2029.31       1877.52       217.97 o                         
  27   1   8        261.41        112.32       113.96 o                         
  29   1   8         37.71         47.66       154.38 o                         
  31   1   8          7.42       -107.81       152.62 o                         
  33   1   8        144.67        -19.09       122.62 o                         
  35   1   8         33.47       -130.23       130.23 o                         
  37   1   8         15.05        157.85       124.14 o                         
 -44   2   8         14.37        -39.56       202.98 o                         
 -42   2   8         16.86        360.29       296.37 o                         
 -40   2   8          2.54        344.70       191.31 o                         
 -38   2   8         14.81       -144.04       174.50 o                         
 -36   2   8        275.75        439.86       203.56 o                         
 -34   2   8        405.03        448.62       123.05 o                         
 -32   2   8       2702.23       2736.83       136.11 o                         
 -30   2   8       2719.39       2539.99       153.11 o                         
 -28   2   8        970.12        915.79       127.84 o                         
 -26   2   8          5.83         -2.41       115.49 o                         
 -24   2   8         39.16          7.34       159.65 o                         
 -22   2   8       2128.93       2018.48       109.25 o                         
 -20   2   8        213.19        257.32       100.36 o                         
 -18   2   8       5589.30       5275.51       143.86 o                         
 -16   2   8        309.83        361.14        84.65 o                         
 -14   2   8      16927.95      17722.03       336.03 o                         
 -12   2   8      12572.28      13744.99       439.26 o                         
 -10   2   8       2970.96       2628.24        93.15 o                         
  -8   2   8      11757.72      13251.56       198.32 o                         
  -6   2   8      13252.92      13225.58       193.34 o                         
  -4   2   8       9362.02       9091.25       154.26 o                         
  -2   2   8       1386.11       1542.55        68.84 o                         
   0   2   8      10491.18      11059.09       157.27 o                         
   2   2   8       3823.54       3835.71        90.39 o                         
   4   2   8        249.03        172.40        99.77 o                         
   6   2   8       2632.51       2960.84        93.31 o                         
   8   2   8      16125.61      17265.18       253.12 o                         
  10   2   8       9669.39      10298.33       201.75 o                         
  12   2   8       2320.08       2460.52       104.80 o                         
  14   2   8       5248.20       4673.46       149.58 o                         
  16   2   8          6.27         15.68        80.71 o                         
  18   2   8        977.17       1062.89       146.02 o                         
  20   2   8        514.21        393.23        96.97 o                         
  22   2   8         14.86         -2.57       107.35 o                         
  24   2   8       2698.23       2597.83       180.92 o                         
  26   2   8        998.53        902.15       134.15 o                         
  28   2   8          8.56        107.50       151.65 o                         
  30   2   8         89.92         65.84       144.12 o                         
  32   2   8         29.98        137.83       112.71 o                         
  34   2   8        137.67        179.07        97.49 o                         
  36   2   8         97.87        257.53       172.34 o                         
 -43   3   8         68.18        -52.37       172.20 o                         
 -41   3   8         69.31       -115.23       200.99 o                         
 -39   3   8          0.69        209.87       195.76 o                         
 -37   3   8          2.25       -144.90       242.04 o                         
 -35   3   8         94.53        168.33       104.55 o                         
 -33   3   8        445.20        257.45       103.69 o                         
 -31   3   8        369.32        464.20       100.83 o                         
 -29   3   8       1126.84        851.66       152.59 o                         
 -27   3   8        440.58        321.74       141.21 o                         
 -25   3   8        173.27        268.99        99.12 o                         
 -23   3   8        149.96        116.15       102.56 o                         
 -21   3   8        339.60        458.13       125.64 o                         
 -19   3   8        489.72        429.48        94.09 o                         
 -17   3   8       2536.52       2327.31       106.85 o                         
 -15   3   8          2.92        149.59        93.63 o                         
 -13   3   8       2175.56       2098.78       119.18 o                         
 -11   3   8        451.98        353.87       110.58 o                         
  -9   3   8       2422.50       2303.21       127.92 o                         
  -7   3   8       5274.37       5124.04       233.46 o                         
  -5   3   8          0.66        -15.15        51.94 o                         
  -3   3   8        443.11        568.62       174.54 o                         
  -1   3   8        907.73       1232.43       182.70 o                         
   1   3   8      25009.06      24202.24       717.76 o                         
   3   3   8       2257.66       2151.73        85.55 o                         
   5   3   8       1371.99       1482.42        72.97 o                         
   7   3   8       4741.83       4565.40       152.50 o                         
   9   3   8       4010.25       3868.16       118.53 o                         
  11   3   8        129.01        133.47        64.60 o                         
  13   3   8       3898.50       4098.24       141.42 o                         
  15   3   8         24.92        -23.17        88.94 o                         
  17   3   8        451.30        573.25       161.66 o                         
  19   3   8        160.40        387.89       118.02 o                         
  21   3   8       1756.82       2169.90       159.77 o                         
  23   3   8       2622.84       3022.65       206.79 o                         
  25   3   8        914.70        961.22       142.67 o                         
  27   3   8        462.80        314.10       221.90 o                         
  29   3   8        114.84        224.59        89.54 o                         
  31   3   8          0.14         47.95       102.30 o                         
  33   3   8         62.98        280.60       105.67 o                         
  35   3   8         22.00         64.01       163.31 o                         
  37   3   8        113.20        710.08       249.53 o                         
 -42   4   8         34.96        112.32       210.82 o                         
 -40   4   8         27.77         34.81       176.92 o                         
 -38   4   8         97.54        -32.21       206.24 o                         
 -36   4   8        111.27        337.23       189.63 o                         
 -34   4   8        113.38        217.10       100.11 o                         
 -32   4   8       1037.55       1099.10       139.65 o                         
 -30   4   8       4413.63       4551.53       152.74 o                         
 -28   4   8       1560.78       1416.12       138.22 o                         
 -26   4   8       1018.30        838.10       132.50 o                         
 -24   4   8         24.19         11.22       101.92 o                         
 -22   4   8       6000.06       5591.41       179.36 o                         
 -20   4   8        703.61        667.63       184.64 o                         
 -18   4   8        186.30        172.67       100.95 o                         
 -16   4   8        155.69        295.24       100.74 o                         
 -14   4   8       2285.04       2260.98        84.58 o                         
 -12   4   8      47027.80      46033.07       984.51 o                         
 -10   4   8      10511.96      10455.99       375.83 o                         
  -8   4   8       5944.52       5327.68       326.30 o                         
  -6   4   8         94.88        158.82        53.92 o                         
  -4   4   8      31144.13      34250.57      1000.17 o                         
  -2   4   8      21578.99      25667.60       802.10 o                         
   0   4   8      19648.34      21448.28       606.54 o                         
   2   4   8       4008.43       3430.60       341.54 o                         
   4   4   8       1030.03       1006.01       112.49 o                         
   6   4   8       4022.91       4197.54       153.08 o                         
   8   4   8       3065.82       3328.82       166.61 o                         
  10   4   8          0.72         82.53        79.97 o                         
  12   4   8        693.83        710.78        77.31 o                         
  14   4   8        207.58        302.01        96.73 o                         
  16   4   8        277.60        210.77       116.05 o                         
  18   4   8        612.37        372.32       144.07 o                         
  20   4   8       1866.74       2246.51       157.55 o                         
  22   4   8          3.08        -28.64       141.95 o                         
  24   4   8         49.00         39.72       170.82 o                         
  26   4   8       1852.71       1807.64       163.28 o                         
  28   4   8         61.78        263.97       138.53 o                         
  30   4   8        156.54        208.45       144.54 o                         
  32   4   8          8.11        123.06       192.19 o                         
  34   4   8          1.82         65.91       148.80 o                         
 -41   5   8        356.58        342.36       209.34 o                         
 -39   5   8         68.95       -114.02       198.55 o                         
 -37   5   8        297.16        295.37       231.26 o                         
 -35   5   8        120.05        172.26       163.83 o                         
 -33   5   8        762.17        661.22        94.30 o                         
 -31   5   8        344.18        440.61       110.87 o                         
 -29   5   8        528.31        728.00       200.46 o                         
 -27   5   8       4430.59       4323.42       264.29 o                         
 -25   5   8         86.25         59.84       117.97 o                         
 -23   5   8        137.83         84.45       149.49 o                         
 -21   5   8       5039.25       5173.48       178.41 o                         
 -19   5   8       1200.83       1342.21       175.71 o                         
 -17   5   8        159.73         92.30        95.26 o                         
 -15   5   8        408.97        217.37       118.07 o                         
 -13   5   8       2597.36       2339.22       105.82 o                         
 -11   5   8       5004.16       4808.34       194.91 o                         
  -9   5   8       1375.14       1291.69       103.48 o                         
  -7   5   8         21.35         93.79       146.25 o                         
  -5   5   8       4301.24       4081.54       235.95 o                         
  -3   5   8        765.19       3022.16      1237.14 o                         
  -1   5   8        331.42         59.30       146.19 o                         
   1   5   8         34.72       -150.17       157.62 o                         
   3   5   8        120.94        374.86       241.67 o                         
   5   5   8        972.55        734.73        93.30 o                         
   7   5   8       8955.69       9095.61       251.87 o                         
   9   5   8        164.77        162.62       101.04 o                         
  11   5   8        450.12        313.68        86.79 o                         
  13   5   8        231.39        277.15        89.39 o                         
  15   5   8        248.54        249.88       110.35 o                         
  17   5   8       5343.74       5308.35       183.96 o                         
  19   5   8         10.10        122.71       102.63 o                         
  21   5   8        117.05        104.07        68.22 o                         
  23   5   8         85.35        162.16       141.25 o                         
  25   5   8         69.04        141.69       141.02 o                         
  27   5   8         21.04        -57.74       163.12 o                         
  29   5   8        194.78         24.32       171.41 o                         
  31   5   8          3.08        274.55       193.76 o                         
  33   5   8          0.01        268.58       125.52 o                         
 -40   6   8          3.65         63.29       190.78 o                         
 -38   6   8         17.12        160.77       157.06 o                         
 -36   6   8          5.55         -8.80       172.54 o                         
 -34   6   8        124.37        247.01       269.81 o                         
 -32   6   8         31.84         26.64       220.46 o                         
 -30   6   8        134.75        355.89       180.71 o                         
 -28   6   8          1.60        243.34       144.48 o                         
 -26   6   8         53.46         86.49       122.36 o                         
 -24   6   8       2536.81       2486.54       229.63 o                         
 -22   6   8        159.41        339.47       174.54 o                         
 -20   6   8       1979.92       1642.80       150.44 o                         
 -18   6   8        913.37        867.59        91.77 o                         
 -16   6   8       2578.46       2406.54       119.32 o                         
 -14   6   8        275.15        343.22       119.84 o                         
 -12   6   8        409.57        543.59       106.03 o                         
 -10   6   8        343.55        314.35       102.13 o                         
  -8   6   8       3112.75       2858.02       183.37 o                         
  -6   6   8         52.43        104.65        83.66 o                         
  -4   6   8       6590.32       6495.36       410.82 o                         
  -2   6   8        357.22       4670.69      1012.05 o                         
   0   6   8        387.05        100.92       257.61 o                         
   2   6   8         46.36         96.68       151.16 o                         
   4   6   8       1011.58        812.74       169.24 o                         
   6   6   8        353.89        389.68        81.13 o                         
   8   6   8       2105.25       1969.52        88.02 o                         
  10   6   8        936.62        999.68        81.00 o                         
  12   6   8       1852.48       1498.50        92.69 o                         
  14   6   8       4956.15       5184.17       186.72 o                         
  16   6   8       1903.98       1820.61       153.61 o                         
  18   6   8          3.20         14.08       110.01 o                         
  20   6   8         20.28        -73.31       129.37 o                         
  22   6   8         42.03        -69.67       128.49 o                         
  24   6   8       1632.58       1768.70       251.55 o                         
  26   6   8        800.65        679.79       128.76 o                         
  28   6   8        270.74        424.27       171.78 o                         
  30   6   8        137.09        131.33       136.55 o                         
  32   6   8        206.72        124.03       139.77 o                         
 -37   7   8         19.71        232.00       183.39 o                         
 -35   7   8          0.00         53.82       185.78 o                         
 -33   7   8          9.27         18.74       146.83 o                         
 -31   7   8         99.89       -139.34       139.34 o                         
 -29   7   8        374.13        682.74       177.42 o                         
 -27   7   8        255.08        324.38       163.40 o                         
 -25   7   8        688.01        772.46       168.41 o                         
 -23   7   8          0.25         25.35       116.18 o                         
 -21   7   8        312.39        348.22       108.83 o                         
 -19   7   8        598.17        839.33       261.69 o                         
 -17   7   8        149.37        329.30       164.50 o                         
 -15   7   8       2875.10       2840.53       214.71 o                         
 -13   7   8         32.29         93.48        94.16 o                         
 -11   7   8          1.10         -1.12        78.42 o                         
  -9   7   8        117.84        153.92        71.02 o                         
  -7   7   8       1574.13       1479.32       108.71 o                         
  -5   7   8        996.40        984.08       132.52 o                         
  -3   7   8       1767.91       1602.85       102.15 o                         
  -1   7   8          3.10       -203.38       205.26 o                         
   1   7   8        808.36       1077.66       371.00 o                         
   3   7   8        519.34        454.58       310.88 o                         
   5   7   8       8034.41       7512.62       262.31 o                         
   7   7   8       2189.07       2313.98       128.67 o                         
   9   7   8       1584.89       1301.44       128.08 o                         
  11   7   8       3886.80       3876.33       143.83 o                         
  13   7   8         23.41        -16.54        84.04 o                         
  15   7   8        843.95        779.86       166.90 o                         
  17   7   8       2304.00       2565.40       164.03 o                         
  19   7   8        862.12        927.77       112.76 o                         
  21   7   8         61.78         81.33       133.03 o                         
  23   7   8        605.06        619.88       151.70 o                         
  25   7   8         15.85        110.96       185.13 o                         
  27   7   8        403.12        479.30       144.80 o                         
  29   7   8        277.27        479.06       169.45 o                         
 -34   8   8         54.35         35.22       200.22 o                         
 -32   8   8         43.02         39.18       147.51 o                         
 -30   8   8          4.43       -165.38       169.55 o                         
 -28   8   8        134.12        286.81       202.93 o                         
 -26   8   8        144.12         -7.86       158.38 o                         
 -24   8   8        631.08        774.31       138.79 o                         
 -22   8   8        627.09        721.20       202.48 o                         
 -20   8   8        220.06        289.91       212.69 o                         
 -18   8   8        786.19        886.73       217.18 o                         
 -16   8   8        187.70        285.38       118.09 o                         
 -14   8   8         42.75         36.28        98.50 o                         
 -12   8   8        492.33        629.05       116.72 o                         
 -10   8   8        531.87        759.15       151.71 o                         
  -8   8   8         64.29        129.76       166.12 o                         
  -6   8   8        515.59        496.66       115.16 o                         
  -4   8   8        606.55        713.82       356.94 o                         
  -2   8   8        232.04        973.98       576.81 o                         
   0   8   8       3963.00       4535.85       691.22 o                         
   2   8   8         20.16        -60.82       224.25 o                         
   4   8   8        345.21        338.02       200.00 o                         
   6   8   8          4.02        124.96       109.57 o                         
   8   8   8         46.91         -6.98        73.80 o                         
  10   8   8         99.93        203.93        69.09 o                         
  12   8   8        674.95        732.74        94.51 o                         
  14   8   8          0.50        124.04       118.68 o                         
  16   8   8        253.19        223.95       111.21 o                         
  18   8   8        243.66        140.85       121.49 o                         
  20   8   8         71.90         92.43       123.49 o                         
  22   8   8        467.95        477.20       160.53 o                         
  24   8   8        294.11        462.88       166.99 o                         
  26   8   8          4.97         54.51       135.82 o                         
 -31   9   8         37.90        282.56       186.50 o                         
 -29   9   8          0.01       -110.81       204.33 o                         
 -27   9   8         31.14         96.31       203.26 o                         
 -25   9   8         11.97         42.12       126.91 o                         
 -23   9   8         26.85         56.31       187.14 o                         
 -21   9   8         96.95        215.64       179.31 o                         
 -19   9   8        233.28        414.93       121.25 o                         
 -17   9   8         15.17        193.92       168.86 o                         
 -15   9   8        102.85         34.04       119.00 o                         
 -13   9   8         52.79         11.00       104.84 o                         
 -11   9   8         67.33         84.49        94.16 o                         
  -9   9   8        793.43        814.02       103.27 o                         
  -7   9   8          0.91         14.32       155.44 o                         
  -5   9   8          2.08          5.04        62.48 o                         
  -3   9   8        107.10         26.45        96.14 o                         
  -1   9   8        207.96        333.77        84.58 o                         
   1   9   8        268.45        364.30       118.98 o                         
   3   9   8         48.73         95.09       283.14 o                         
   5   9   8        167.51         78.33       116.89 o                         
   7   9   8        390.04        383.31       168.38 o                         
   9   9   8       2040.81       1938.32       105.75 o                         
  11   9   8       2635.69       2696.59       126.34 o                         
  13   9   8        136.53         91.19        83.41 o                         
  15   9   8          0.67        170.72        98.86 o                         
  17   9   8          0.19        180.67       119.41 o                         
  19   9   8          5.53        143.77       118.01 o                         
  21   9   8          9.25         18.75       137.88 o                         
  23   9   8         22.02        196.02       130.72 o                         
 -26  10   8        133.74        168.29       174.55 o                         
 -24  10   8         40.27        190.83       173.36 o                         
 -22  10   8        378.48        433.68       164.68 o                         
 -20  10   8        705.68        893.98       137.82 o                         
 -18  10   8        193.92        419.29       146.19 o                         
 -16  10   8         99.14         27.53       145.44 o                         
 -14  10   8         77.85        138.55       118.78 o                         
 -12  10   8         24.21        -52.88       192.95 o                         
 -10  10   8       1362.23       1267.28       133.39 o                         
  -8  10   8         94.52        226.83       154.16 o                         
  -6  10   8        346.16        390.19        86.33 o                         
  -4  10   8          8.01        -39.75        65.98 o                         
  -2  10   8        631.79        561.60        92.03 o                         
   0  10   8         46.98        -17.91       116.50 o                         
   2  10   8         72.40        -23.75       239.22 o                         
   4  10   8         40.94         78.03       261.94 o                         
   6  10   8        958.42       1194.59       287.77 o                         
   8  10   8         65.31        193.34        70.26 o                         
  10  10   8        501.50        481.02        78.40 o                         
  12  10   8        620.52        669.16        83.81 o                         
  14  10   8         51.30       -123.71       356.58 o                         
  16  10   8        172.65        264.34       308.01 o                         
  18  10   8         56.61        118.33       215.73 o                         
 -19  11   8          2.06        110.84       117.79 o                         
 -17  11   8        934.55        790.18       143.36 o                         
 -15  11   8         31.88         -0.05       155.61 o                         
 -13  11   8        109.99        154.24       129.95 o                         
 -11  11   8         54.83        155.21       117.16 o                         
  -9  11   8          6.11         61.42        98.86 o                         
  -7  11   8        170.95        224.14        92.73 o                         
  -5  11   8        140.65          9.18       167.97 o                         
  -3  11   8         68.95         75.13       157.43 o                         
  -1  11   8          9.29       -358.03       376.77 o                         
   1  11   8         10.23        441.71       561.87 o                         
   3  11   8        347.23        390.48       311.20 o                         
   5  11   8          0.25        264.62       488.54 o                         
   7  11   8        158.41        388.33       257.81 o                         
   9  11   8          1.33        349.70       403.23 o                         
  11  11   8          0.04       -127.95       200.92 o                         
 -45   1   9        111.41        -15.17       267.17 o                         
 -43   1   9        449.49        586.25       243.92 o                         
 -41   1   9        284.27        411.69       193.09 o                         
 -39   1   9         84.70        107.38       259.42 o                         
 -37   1   9         34.65         29.50       116.15 o                         
 -35   1   9        206.61        152.29       104.51 o                         
 -33   1   9       2522.96       2362.71       174.34 o                         
 -31   1   9       1505.37       1684.23       130.80 o                         
 -29   1   9       2518.26       2920.40       190.19 o                         
 -27   1   9       4419.34       4277.10       157.16 o                         
 -25   1   9         53.15        127.11        97.54 o                         
 -23   1   9        558.45        609.68       154.10 o                         
 -21   1   9         53.16         88.83       103.91 o                         
 -19   1   9      14410.90      14110.67       278.70 o                         
 -17   1   9        158.41        198.73       109.87 o                         
 -15   1   9       3875.29       3750.46       158.96 o                         
 -13   1   9        756.58        578.47       115.16 o                         
 -11   1   9       3063.73       3706.48       127.38 o                         
  -9   1   9       3175.90       3218.70       184.44 o                         
  -7   1   9      17814.01      20204.91       303.40 o                         
  -5   1   9      11651.88      12604.73       198.57 o                         
  -3   1   9       3329.65       4071.30       130.19 o                         
  -1   1   9       4215.33       4247.26       119.39 o                         
   1   1   9        527.12        520.60        73.39 o                         
   3   1   9      23209.31      26407.06       732.30 o                         
   5   1   9       1444.81        998.48        88.18 o                         
   7   1   9        776.73        798.49        99.57 o                         
   9   1   9       2342.22       2019.08       190.72 o                         
  11   1   9         78.98        -12.41        83.30 o                         
  13   1   9         44.89         45.99        82.51 o                         
  15   1   9       1632.22       1673.70       116.41 o                         
  17   1   9         11.33        134.29       107.38 o                         
  19   1   9       3298.12       3607.27       163.60 o                         
  21   1   9       3661.08       3519.43       179.86 o                         
  23   1   9       2027.55       1912.88       166.31 o                         
  25   1   9       2063.24       1919.40       253.12 o                         
  27   1   9         20.99        272.48       211.75 o                         
  29   1   9          0.06         20.20       133.27 o                         
  31   1   9        118.31        -13.38       192.97 o                         
  33   1   9          0.38        -45.52       126.77 o                         
  35   1   9         36.75         89.00       134.10 o                         
  37   1   9         73.56        299.54       184.12 o                         
 -44   2   9          0.21        142.99       198.91 o                         
 -42   2   9          3.16        248.68       176.06 o                         
 -40   2   9          0.27        -21.75       202.95 o                         
 -38   2   9         60.84         83.81       183.76 o                         
 -36   2   9        588.07        362.32       145.97 o                         
 -34   2   9         25.61          9.71       113.18 o                         
 -32   2   9       3260.97       3316.39       172.82 o                         
 -30   2   9        113.46        152.65       109.62 o                         
 -28   2   9       1052.39       1352.89       149.10 o                         
 -26   2   9         28.75         40.84       114.66 o                         
 -24   2   9       1014.00       1088.26       148.65 o                         
 -22   2   9        503.20        501.20       123.84 o                         
 -20   2   9       3682.27       3403.49       182.92 o                         
 -18   2   9       1918.97       1585.84       135.33 o                         
 -16   2   9       4244.35       4380.83       191.40 o                         
 -14   2   9      29070.78      27240.04       475.57 o                         
 -12   2   9       6067.20       6660.10       183.60 o                         
 -10   2   9      12112.66      12146.57       224.29 o                         
  -8   2   9       5068.99       4571.20       159.36 o                         
  -6   2   9      27823.09      28426.29       400.76 o                         
  -4   2   9      10756.17      11053.25       205.97 o                         
  -2   2   9      33965.46      33715.18       451.31 o                         
   0   2   9         49.30         55.78        53.92 o                         
   2   2   9       6119.11       6315.68       124.15 o                         
   4   2   9        573.63        672.10        81.08 o                         
   6   2   9       4780.88       4812.32       124.53 o                         
   8   2   9       7055.41       6801.16       193.35 o                         
  10   2   9        651.15        661.91        72.43 o                         
  12   2   9         30.17         -6.02        74.90 o                         
  14   2   9        709.06        819.73       116.23 o                         
  16   2   9        262.33        382.22       114.47 o                         
  18   2   9       6181.00       5510.01       222.20 o                         
  20   2   9         44.65        107.57       224.77 o                         
  22   2   9        149.97        -82.56       124.40 o                         
  24   2   9       1441.02       1490.46       167.89 o                         
  26   2   9        323.04        522.11       167.53 o                         
  28   2   9       1163.08       1352.98       176.03 o                         
  30   2   9          2.58        316.38       186.51 o                         
  32   2   9          6.96        -25.28       105.50 o                         
  34   2   9         51.47         46.26       110.99 o                         
  36   2   9         10.78        100.57       152.22 o                         
 -43   3   9         29.48        298.19       183.75 o                         
 -41   3   9          0.30          5.40       183.65 o                         
 -39   3   9         17.41       -161.28       161.28 o                         
 -37   3   9        348.20        306.38       122.44 o                         
 -35   3   9         57.22        227.27       111.11 o                         
 -33   3   9       1021.99       1145.16       125.98 o                         
 -31   3   9         93.43         78.45       151.73 o                         
 -29   3   9       1292.09       1161.98       153.75 o                         
 -27   3   9         96.58         22.75       117.55 o                         
 -25   3   9         17.76         22.62       118.64 o                         
 -23   3   9        157.61        153.78       119.13 o                         
 -21   3   9       3240.92       2822.20       135.82 o                         
 -19   3   9        181.87        205.24       108.15 o                         
 -17   3   9        870.21        966.40        93.01 o                         
 -15   3   9       2867.25       2524.93       131.06 o                         
 -13   3   9      11760.10      12813.84       420.15 o                         
 -11   3   9       5498.99       5880.22       293.72 o                         
  -9   3   9       1636.66       1586.07       195.32 o                         
  -7   3   9       1217.83       1111.40        58.63 o                         
  -5   3   9       1758.47       1659.02       195.52 o                         
  -3   3   9       7750.31       7263.09       287.64 o                         
  -1   3   9      57881.84      59685.82      2056.69 o                         
   1   3   9       7703.66       7402.43       555.83 o                         
   3   3   9       2725.29       3042.36       214.35 o                         
   5   3   9      10032.76       9762.08       236.36 o                         
   7   3   9          5.64        -85.28        85.28 o                         
   9   3   9        100.46         38.57        91.24 o                         
  11   3   9       9539.60       9377.71       196.45 o                         
  13   3   9        741.73        605.86        95.98 o                         
  15   3   9        978.25       1022.94       128.04 o                         
  17   3   9          8.38        134.56        96.21 o                         
  19   3   9         54.97         62.23       118.95 o                         
  21   3   9        235.44        200.25       124.86 o                         
  23   3   9        373.28        518.18       134.17 o                         
  25   3   9         15.82         39.06       107.77 o                         
  27   3   9       1234.49       1486.48       156.48 o                         
  29   3   9       2285.54       2039.23       215.28 o                         
  31   3   9          1.50         99.16        92.27 o                         
  33   3   9         68.93        254.67       164.59 o                         
  35   3   9         13.27        187.88       156.52 o                         
 -42   4   9          8.33        145.07       200.55 o                         
 -40   4   9        372.72        331.06       244.83 o                         
 -38   4   9          2.60        260.27       180.30 o                         
 -36   4   9         33.56        194.30        98.64 o                         
 -34   4   9       2344.09       2044.09       126.76 o                         
 -32   4   9        244.25        264.62       130.08 o                         
 -30   4   9        984.96       1095.48       141.05 o                         
 -28   4   9        202.96        102.65       154.12 o                         
 -26   4   9        101.03        119.28       125.82 o                         
 -24   4   9        322.72        313.30       142.00 o                         
 -22   4   9        583.48        446.26       142.71 o                         
 -20   4   9         47.80        121.18       103.40 o                         
 -18   4   9       2821.36       2707.35       143.23 o                         
 -16   4   9       1713.76       1656.75        95.38 o                         
 -14   4   9      14529.46      13477.94       329.63 o                         
 -12   4   9       2181.38       1991.09        96.77 o                         
 -10   4   9        235.76         97.46        65.87 o                         
  -8   4   9          7.86         28.91        49.39 o                         
  -6   4   9      20295.32      19156.98       807.17 o                         
  -4   4   9       1217.53      14985.94      7537.24 o                         
  -2   4   9        165.81        176.80       168.16 o                         
   0   4   9        323.18        179.65       167.87 o                         
   2   4   9         54.28        135.14       164.21 o                         
   4   4   9       3065.29       3061.79       111.63 o                         
   6   4   9       5559.45       4714.46       233.35 o                         
   8   4   9        475.34        553.71        82.52 o                         
  10   4   9       1902.62       1760.94       129.46 o                         
  12   4   9         89.40        319.65        83.09 o                         
  14   4   9         26.30        -20.35       112.22 o                         
  16   4   9       3409.11       3419.95       165.96 o                         
  18   4   9         88.78        100.69       128.22 o                         
  20   4   9         34.19        148.09       118.03 o                         
  22   4   9          8.54        -43.69       136.57 o                         
  24   4   9          2.47         84.61       144.37 o                         
  26   4   9        749.01        633.39       195.86 o                         
  28   4   9        528.12        442.49       119.53 o                         
  30   4   9        196.64        -45.15       229.72 o                         
  32   4   9          2.87        122.80       160.63 o                         
  34   4   9        346.41        508.65       160.25 o                         
 -41   5   9          4.84        -79.55       241.80 o                         
 -39   5   9         40.56        -27.69       151.50 o                         
 -37   5   9         14.54        232.37       157.00 o                         
 -35   5   9       1034.72       1024.96       114.19 o                         
 -33   5   9        626.95        901.95       118.28 o                         
 -31   5   9         49.90        225.15       161.39 o                         
 -29   5   9       1393.31       1559.27       172.40 o                         
 -27   5   9        531.19        800.15       120.90 o                         
 -25   5   9       1054.09       1006.98       131.28 o                         
 -23   5   9        562.49        426.81       100.90 o                         
 -21   5   9       1420.28       1279.54       103.95 o                         
 -19   5   9       1034.61       1150.77       119.01 o                         
 -17   5   9       2418.58       2194.32       114.61 o                         
 -15   5   9        844.25        901.92        96.67 o                         
 -13   5   9       6090.10       5581.36       213.75 o                         
 -11   5   9       5418.53       4937.19       179.06 o                         
  -9   5   9       4424.57       4268.35       478.23 o                         
  -7   5   9      10409.54      12624.34      1614.90 o                         
  -5   5   9       4378.44      12722.18       582.37 o                         
  -3   5   9       1266.55       2909.27      1577.32 o                         
  -1   5   9       5264.97       4972.14       385.83 o                         
   1   5   9       5160.60       5665.65       315.13 o                         
   3   5   9        102.79       -267.01       267.01 o                         
   5   5   9       1182.86       1520.48       297.68 o                         
   7   5   9       1425.18       1137.70        64.60 o                         
   9   5   9         74.10        219.57        83.01 o                         
  11   5   9       4176.09       4291.87       138.84 o                         
  13   5   9        335.99        201.55       120.84 o                         
  15   5   9        750.50        924.08       111.13 o                         
  17   5   9       1470.24       1787.32       126.18 o                         
  19   5   9        330.53        271.07        98.82 o                         
  21   5   9         40.60       -101.79       101.79 o                         
  23   5   9         45.71        326.40       127.88 o                         
  25   5   9        377.55        317.61       155.75 o                         
  27   5   9          2.11        284.72       177.68 o                         
  29   5   9         18.94       -177.68       177.68 o                         
  31   5   9         74.94         61.82       191.35 o                         
  33   5   9          1.37        217.15       134.42 o                         
 -40   6   9         90.86       -131.43       470.77 o                         
 -38   6   9         12.99        146.14       206.12 o                         
 -36   6   9         10.43        -93.26       200.73 o                         
 -34   6   9         91.09         16.23       205.93 o                         
 -32   6   9         18.18        180.39       163.91 o                         
 -30   6   9         36.97         17.20       135.61 o                         
 -28   6   9        323.97        230.48       164.62 o                         
 -26   6   9       1520.91       1323.09       184.68 o                         
 -24   6   9        465.37        407.35       133.03 o                         
 -22   6   9        231.81        259.51       105.14 o                         
 -20   6   9         13.94        195.34       174.01 o                         
 -18   6   9       3864.64       3339.74       168.78 o                         
 -16   6   9          9.15        -64.28       139.44 o                         
 -14   6   9          0.27        -32.25       101.14 o                         
 -12   6   9       1501.64       1474.02        96.28 o                         
 -10   6   9          5.33        -37.57        61.75 o                         
  -8   6   9        841.04        953.17       142.81 o                         
  -6   6   9       4282.63       3882.62       205.12 o                         
  -4   6   9        367.28        327.20       147.13 o                         
  -2   6   9       1768.81       1668.42       188.65 o                         
   0   6   9         78.06       -108.88       127.66 o                         
   2   6   9         49.03        -64.19       122.67 o                         
   4   6   9       4734.06       4867.50       260.06 o                         
   6   6   9       3262.96       3309.48       190.61 o                         
   8   6   9          0.05         61.81        59.08 o                         
  10   6   9       1621.87       1564.42       108.64 o                         
  12   6   9       1184.43       1370.84       142.79 o                         
  14   6   9        259.35        204.06        86.13 o                         
  16   6   9       1856.32       1928.37       115.30 o                         
  18   6   9         25.53         60.58        66.69 o                         
  20   6   9        163.00        150.77        53.75 o                         
  22   6   9        142.99        136.96       138.71 o                         
  24   6   9         24.89        163.48       132.27 o                         
  26   6   9        104.46        253.84       116.03 o                         
  28   6   9        162.64        228.46       154.99 o                         
  30   6   9          0.88          6.65       176.32 o                         
 -37   7   9         82.35        -21.92       156.91 o                         
 -35   7   9        505.22        479.07       143.15 o                         
 -33   7   9         71.81         64.13       192.60 o                         
 -31   7   9        262.21        364.52       186.36 o                         
 -29   7   9        132.80        311.46       195.17 o                         
 -27   7   9        192.08        307.34       163.18 o                         
 -25   7   9         16.03        -15.46       197.09 o                         
 -23   7   9        169.41        252.03       151.51 o                         
 -21   7   9         14.54        -45.06       118.35 o                         
 -19   7   9       3711.14       3310.17       176.41 o                         
 -17   7   9          4.13         12.37       103.74 o                         
 -15   7   9         17.37        -15.99        89.76 o                         
 -13   7   9         45.26         19.30        84.29 o                         
 -11   7   9       1632.75       1547.63       106.32 o                         
  -9   7   9         58.38        105.02       164.57 o                         
  -7   7   9       1246.41       1216.73        97.85 o                         
  -5   7   9        273.51        154.08       133.08 o                         
  -3   7   9       3184.70       3184.27       250.41 o                         
  -1   7   9        571.83        901.61       215.76 o                         
   1   7   9       2268.43       1844.77       233.81 o                         
   3   7   9       2947.74       2797.26       218.45 o                         
   5   7   9        270.44        540.48       286.63 o                         
   7   7   9       2387.80       2156.44       209.20 o                         
   9   7   9        885.37        820.76        57.37 o                         
  11   7   9       4290.07       4044.38       175.02 o                         
  13   7   9        483.71        481.71        86.27 o                         
  15   7   9        109.17          1.40       104.18 o                         
  17   7   9        408.43        810.39       235.41 o                         
  19   7   9        215.43        195.04       123.28 o                         
  21   7   9        850.72        978.14       155.18 o                         
  23   7   9         38.48         23.65       192.19 o                         
  25   7   9        191.71         52.70       160.07 o                         
  27   7   9        967.10       1101.44       191.57 o                         
  29   7   9         38.34         48.63       160.41 o                         
 -34   8   9          8.63        109.17       183.03 o                         
 -32   8   9         95.36        136.39       156.81 o                         
 -30   8   9         41.95        175.84       167.26 o                         
 -28   8   9         24.22        216.51       138.65 o                         
 -26   8   9        349.75        495.22       180.51 o                         
 -24   8   9         31.21        173.33       173.47 o                         
 -22   8   9          1.41        -51.35       127.38 o                         
 -20   8   9        300.13        244.25       118.11 o                         
 -18   8   9       1111.10       1274.17       146.35 o                         
 -16   8   9         23.33        -70.40        86.15 o                         
 -14   8   9        127.09         29.47       149.32 o                         
 -12   8   9         49.94        232.27       173.66 o                         
 -10   8   9         14.50         69.18       142.14 o                         
  -8   8   9         56.82        -41.11       115.84 o                         
  -6   8   9        507.22        379.63       101.31 o                         
  -4   8   9         51.39          2.17       131.56 o                         
  -2   8   9          7.45         82.63       141.95 o                         
   0   8   9       1162.94       1116.65       291.68 o                         
   2   8   9        124.91        379.77       145.91 o                         
   4   8   9       1198.26       1141.48       237.23 o                         
   6   8   9       1245.06       1404.98       299.11 o                         
   8   8   9         56.06        347.59       321.46 o                         
  10   8   9        644.17        577.54       141.81 o                         
  12   8   9        449.60        484.14       126.52 o                         
  14   8   9          9.90         45.49       132.89 o                         
  16   8   9        406.18        411.17       131.33 o                         
  18   8   9        270.91        303.33       126.06 o                         
  20   8   9        615.68        603.71       147.01 o                         
  22   8   9        284.71        287.14       143.45 o                         
  24   8   9          1.51        183.91       147.42 o                         
  26   8   9          1.43         99.58       173.73 o                         
 -31   9   9          1.50        164.82       242.58 o                         
 -29   9   9        102.83        -42.36       151.21 o                         
 -27   9   9         51.81         53.41       164.17 o                         
 -25   9   9         83.27         33.64       168.27 o                         
 -23   9   9        279.81        479.82       157.44 o                         
 -21   9   9        285.60        358.32       165.62 o                         
 -19   9   9          0.14        -68.44       155.30 o                         
 -17   9   9         42.01        130.69       171.97 o                         
 -15   9   9        456.48        448.22       171.72 o                         
 -13   9   9        709.29        399.81       179.41 o                         
 -11   9   9        517.51        554.89       166.16 o                         
  -9   9   9        410.15        377.11       208.15 o                         
  -7   9   9        106.86        179.25       122.78 o                         
  -5   9   9        666.40        784.85       182.94 o                         
  -3   9   9        587.63         -7.65       324.56 o                         
  -1   9   9        759.65        745.45       327.96 o                         
   1   9   9        840.26        572.23       251.95 o                         
   3   9   9         10.60       -135.90       264.81 o                         
   5   9   9        202.87         -8.74       249.76 o                         
   7   9   9       1640.24       1741.66       312.18 o                         
   9   9   9          0.35       -131.67       264.13 o                         
  11   9   9         22.42         63.83        61.45 o                         
  13   9   9         37.82        131.41        71.38 o                         
  15   9   9          1.15        -16.47        87.25 o                         
  17   9   9         45.31        141.24       104.90 o                         
  19   9   9        257.95        387.84       119.90 o                         
  21   9   9        125.16        359.04       147.30 o                         
 -26  10   9          6.85         86.59       175.71 o                         
 -24  10   9         44.04        166.43       186.95 o                         
 -22  10   9         95.20        109.28       150.69 o                         
 -20  10   9        388.48        246.58       154.58 o                         
 -18  10   9       1767.59       1638.37       278.65 o                         
 -16  10   9         34.63         33.84       195.92 o                         
 -14  10   9        793.00        612.43       178.92 o                         
 -12  10   9        816.51        694.78       226.66 o                         
 -10  10   9          1.84         39.24       157.52 o                         
  -8  10   9         24.47         13.54       136.61 o                         
  -6  10   9        503.41        522.62       247.63 o                         
  -4  10   9        107.32         82.54       303.85 o                         
  -2  10   9       1797.57       1297.00       312.53 o                         
   0  10   9        167.91       -363.09       363.09 o                         
   2  10   9         10.44        267.02       256.88 o                         
   4  10   9         44.84        111.71       272.51 o                         
   6  10   9          8.12        -57.23       234.85 o                         
   8  10   9        472.30        303.23       240.81 o                         
  10  10   9        678.62        988.34       423.68 o                         
  12  10   9         71.46        157.24       243.38 o                         
  14  10   9          1.37        141.32       366.62 o                         
  16  10   9          7.08        -53.52       252.53 o                         
 -19  11   9         39.79       -282.91       282.91 o                         
 -17  11   9        129.59         71.60       194.92 o                         
 -15  11   9        660.86        653.96       220.27 o                         
 -13  11   9        118.95        409.50       188.83 o                         
 -11  11   9         48.02         22.45       365.85 o                         
  -9  11   9        309.29        438.52       346.97 o                         
  -7  11   9         89.65        223.21       421.66 o                         
  -5  11   9        236.91       -127.58       430.83 o                         
  -3  11   9        134.30       -170.56       248.11 o                         
  -1  11   9        114.92        -13.51       289.88 o                         
   1  11   9         33.22         58.54       306.23 o                         
   3  11   9        369.73        574.43       334.36 o                         
   5  11   9        642.80        783.58       449.80 o                         
   7  11   9        151.72        189.41       263.33 o                         
   9  11   9         88.54        309.16       419.96 o                         
 -44   0  10        438.45       1160.12       421.31 o                         
 -42   0  10        430.18        995.17       260.23 o                         
 -40   0  10         64.95       -290.40       290.40 o                         
 -38   0  10       1484.69       1706.51       234.03 o                         
 -36   0  10         33.07         36.57       130.74 o                         
 -34   0  10        857.72        851.45       193.33 o                         
 -32   0  10        618.76        759.17       159.23 o                         
 -30   0  10        673.99        918.96       240.00 o                         
 -28   0  10        400.45        306.81       239.45 o                         
 -26   0  10       1120.08        761.45       258.29 o                         
 -24   0  10       5609.95       5628.22       248.57 o                         
 -22   0  10        633.53        392.75       158.43 o                         
 -20   0  10       1719.62       1732.67       184.64 o                         
 -18   0  10        187.21       -105.29       247.84 o                         
 -16   0  10         40.65        226.44       134.00 o                         
 -14   0  10        306.24        386.42       137.03 o                         
 -12   0  10        117.40         23.21       150.74 o                         
 -10   0  10         71.21         46.50       111.05 o                         
  -8   0  10       2491.69       2646.36       154.88 o                         
  -6   0  10       5289.13       5944.57       244.24 o                         
  -4   0  10       1563.70       1656.48       251.91 o                         
  -2   0  10       9503.84       9799.28       254.31 o                         
   0   0  10      39365.46      35514.68      2009.16 o                         
   2   0  10       1927.64       1652.25       164.53 o                         
   4   0  10         34.86         80.65       214.22 o                         
   6   0  10        722.60        903.80       184.69 o                         
   8   0  10        288.86        630.42       162.28 o                         
  10   0  10      12496.87      14024.74       349.75 o                         
  12   0  10       2298.87       2772.91       313.36 o                         
  14   0  10          6.44         -7.80       133.03 o                         
  16   0  10       1947.26       2061.60       237.20 o                         
  18   0  10         73.94        219.72       131.10 o                         
  20   0  10       9059.25       8735.40       366.97 o                         
  22   0  10       3121.93       3456.52       348.67 o                         
  24   0  10        537.46        378.26       237.86 o                         
  26   0  10        552.46        840.59       256.78 o                         
  28   0  10          2.24        343.12       258.25 o                         
  30   0  10         21.40         52.97       198.89 o                         
  32   0  10        259.04        464.44       514.00 o                         
  34   0  10          1.61        -32.61       235.27 o                         
  36   0  10          3.84        -76.48       272.17 o                         
 -45   1  10         80.93       -199.19       208.04 o                         
 -43   1  10          1.85         98.50       194.18 o                         
 -41   1  10          0.00        -29.32       184.49 o                         
 -39   1  10        216.54        238.22       152.17 o                         
 -37   1  10        321.25        375.86       131.96 o                         
 -35   1  10        642.69        727.49       121.44 o                         
 -33   1  10        566.89        360.16       130.45 o                         
 -31   1  10       1091.72       1220.09       129.16 o                         
 -29   1  10         25.32         18.39       122.90 o                         
 -27   1  10         83.51         91.67       136.95 o                         
 -25   1  10       2873.13       2919.89       209.77 o                         
 -23   1  10        365.14        410.40       143.38 o                         
 -21   1  10        298.77        323.08       119.22 o                         
 -19   1  10      14832.99      16402.06       405.25 o                         
 -17   1  10        274.58        188.79       134.66 o                         
 -15   1  10        207.25        251.15        89.52 o                         
 -13   1  10      18297.61      18969.87       349.47 o                         
 -11   1  10        965.44        845.62       115.90 o                         
  -9   1  10      21811.53      23303.30       353.49 o                         
  -7   1  10      10421.00      12088.29       239.56 o                         
  -5   1  10       1752.57       1930.46        97.29 o                         
  -3   1  10       3252.18       3087.94       125.25 o                         
  -1   1  10       6472.54       7412.01       173.42 o                         
   1   1  10       1224.62       1110.14        87.02 o                         
   3   1  10       1832.47       1569.77        86.49 o                         
   5   1  10        310.82        273.82        67.98 o                         
   7   1  10       1444.91       1210.33        92.03 o                         
   9   1  10         55.41        103.27        74.57 o                         
  11   1  10          6.64       -119.56       155.63 o                         
  13   1  10       1597.41       1685.49       126.33 o                         
  15   1  10        992.90       1143.18       113.98 o                         
  17   1  10        153.13        178.81       101.67 o                         
  19   1  10       8498.53       8132.14       292.85 o                         
  21   1  10         19.47        -52.16       103.92 o                         
  23   1  10       2744.74       2902.24       187.08 o                         
  25   1  10       2893.01       2850.08       155.90 o                         
  27   1  10        358.56        294.95       170.35 o                         
  29   1  10          6.63         79.14       152.40 o                         
  31   1  10        147.04         96.90       191.31 o                         
  33   1  10          2.39         78.04       158.70 o                         
  35   1  10         14.70        -82.84       146.77 o                         
 -44   2  10         10.02        144.45       182.92 o                         
 -42   2  10          1.33        -65.85       208.87 o                         
 -40   2  10          0.02        145.81       198.96 o                         
 -38   2  10         54.49        468.07       128.57 o                         
 -36   2  10        243.98        411.18       131.83 o                         
 -34   2  10        238.67        305.67       160.06 o                         
 -32   2  10       6117.48       6404.71       210.93 o                         
 -30   2  10       3310.33       3038.94       183.60 o                         
 -28   2  10         36.08       -147.17       147.17 o                         
 -26   2  10        942.48        903.75       113.82 o                         
 -24   2  10        304.81        384.14       112.74 o                         
 -22   2  10       1640.78       1659.95       132.97 o                         
 -20   2  10      10741.41      11042.38       370.22 o                         
 -18   2  10        270.41        412.47        90.34 o                         
 -16   2  10        188.42        333.02       116.34 o                         
 -14   2  10       9982.33       9678.51       434.36 o                         
 -12   2  10      24240.59      24251.12       369.54 o                         
 -10   2  10       8368.73       8973.05       184.02 o                         
  -8   2  10       1380.76       1469.44       104.01 o                         
  -6   2  10       7713.50       8753.36       158.97 o                         
  -4   2  10      15379.18      16984.63       328.19 o                         
  -2   2  10       1797.19       1836.11        83.89 o                         
   0   2  10         65.69         96.26        69.00 o                         
   2   2  10       2839.18       2702.65       200.81 o                         
   4   2  10       3131.05       3644.66       110.26 o                         
   6   2  10       6195.03       6174.58       142.38 o                         
   8   2  10          0.86        315.13       109.47 o                         
  10   2  10         39.41         69.46        86.09 o                         
  12   2  10        679.90        477.57       131.62 o                         
  14   2  10        468.39        356.24        85.15 o                         
  16   2  10        395.42        397.54       155.93 o                         
  18   2  10       1834.02       1569.20       160.43 o                         
  20   2  10        378.70        292.58       149.17 o                         
  22   2  10        432.11        356.46       181.26 o                         
  24   2  10        982.07       1386.50       140.06 o                         
  26   2  10       1076.91       1323.29       203.27 o                         
  28   2  10       1739.80       1714.56       175.10 o                         
  30   2  10        162.94        375.46       174.74 o                         
  32   2  10         14.14        216.36       184.81 o                         
  34   2  10          0.31        202.90       131.20 o                         
 -43   3  10         15.70         82.15       252.79 o                         
 -41   3  10         66.46         89.08       204.39 o                         
 -39   3  10          1.53        122.64       138.91 o                         
 -37   3  10         18.00         54.03       143.38 o                         
 -35   3  10        670.87        829.94       124.80 o                         
 -33   3  10        174.83        194.65       114.12 o                         
 -31   3  10       1306.56       1489.58       163.87 o                         
 -29   3  10        854.15        696.77       130.06 o                         
 -27   3  10          1.78         30.24       120.15 o                         
 -25   3  10       1230.95       1479.69       138.11 o                         
 -23   3  10       2142.00       1905.30       125.43 o                         
 -21   3  10        797.74        869.54       126.51 o                         
 -19   3  10       2250.55       2015.49       126.96 o                         
 -17   3  10          1.92         32.84        94.96 o                         
 -15   3  10       8000.64       6921.85       241.48 o                         
 -13   3  10       3670.31       4007.68       137.83 o                         
 -11   3  10      16269.78      16225.29       710.15 o                         
  -9   3  10      11162.63       9665.59       529.57 o                         
  -7   3  10          7.37        105.69        49.39 o                         
  -5   3  10      26894.46      25842.12       550.99 o                         
  -3   3  10        123.04        191.02        34.15 o                         
  -1   3  10       3718.81       4281.46        97.32 o                         
   1   3  10       3598.99       3269.37       103.20 o                         
   3   3  10        409.60        420.73        64.10 o                         
   5   3  10       3447.09       2954.84        85.61 o                         
   7   3  10       4620.16       4266.27       112.92 o                         
   9   3  10       7595.19       7407.35       282.51 o                         
  11   3  10       1293.85       1095.38       139.54 o                         
  13   3  10          0.28        -10.09       144.85 o                         
  15   3  10        112.51        132.00       114.32 o                         
  17   3  10        207.14        115.22       134.11 o                         
  19   3  10        494.65        443.77       111.24 o                         
  21   3  10        297.93        446.35       114.91 o                         
  23   3  10        412.02        588.35       154.97 o                         
  25   3  10        590.46        328.29       187.76 o                         
  27   3  10       1423.81       1457.55       178.94 o                         
  29   3  10       1730.35       1848.99       182.93 o                         
  31   3  10         58.35        167.75       171.66 o                         
  33   3  10        150.52        501.43       180.62 o                         
  35   3  10        270.37        186.73       298.76 o                         
 -42   4  10        323.99        514.47       228.56 o                         
 -40   4  10        119.41         45.85       158.57 o                         
 -38   4  10         19.68         99.90       107.04 o                         
 -36   4  10         30.94        184.85       192.04 o                         
 -34   4  10        861.17        971.81       141.91 o                         
 -32   4  10        529.27        131.40       203.46 o                         
 -30   4  10       2016.66       2110.51       199.66 o                         
 -28   4  10       4637.15       4364.06       188.09 o                         
 -26   4  10        538.02        681.63       129.13 o                         
 -24   4  10          2.42        -54.93       120.72 o                         
 -22   4  10        274.69        328.22       134.74 o                         
 -20   4  10          0.53         54.23        99.22 o                         
 -18   4  10         97.06        149.52       106.75 o                         
 -16   4  10       2153.33       2014.96       119.34 o                         
 -14   4  10        788.15        703.88        86.33 o                         
 -12   4  10       1092.13       1238.79       108.41 o                         
 -10   4  10       9801.38       9394.59       293.98 o                         
  -8   4  10       3883.76       3115.58       102.52 o                         
  -6   4  10        103.31        126.69        61.83 o                         
  -4   4  10       1936.52       3218.23      1331.86 o                         
  -2   4  10       3617.05       3639.33       263.79 o                         
   0   4  10         99.41        255.56       264.81 o                         
   2   4  10        291.84        273.76       223.73 o                         
   4   4  10        246.44        226.02        71.91 o                         
   6   4  10       2112.04       2215.12        75.90 o                         
   8   4  10       7527.68       7146.79       229.42 o                         
  10   4  10        188.62        229.53        87.12 o                         
  12   4  10         65.08         99.24        85.75 o                         
  14   4  10        155.58        237.14       230.02 o                         
  16   4  10        596.67        535.60       124.95 o                         
  18   4  10        439.23        370.03       121.64 o                         
  20   4  10        347.94        370.20       110.32 o                         
  22   4  10        151.60         58.95       131.33 o                         
  24   4  10        156.82        161.50       140.37 o                         
  26   4  10        851.15       1081.97       218.85 o                         
  28   4  10          0.04         16.34       154.83 o                         
  30   4  10        270.61        405.80       220.62 o                         
  32   4  10        119.99        219.99       191.50 o                         
 -41   5  10        271.53        231.59       189.73 o                         
 -39   5  10         85.44        150.38       228.84 o                         
 -37   5  10        147.09        364.81       115.23 o                         
 -35   5  10       2121.45       2304.67       138.66 o                         
 -33   5  10        160.04        484.09       233.15 o                         
 -31   5  10        153.74        373.82       157.58 o                         
 -29   5  10       2391.78       2423.18       168.61 o                         
 -27   5  10         53.15        111.31       150.10 o                         
 -25   5  10       4708.76       4327.08       205.19 o                         
 -23   5  10       3144.34       3084.40       171.99 o                         
 -21   5  10        687.78        592.46       132.01 o                         
 -19   5  10       2625.38       2623.33       113.18 o                         
 -17   5  10       3857.57       3553.95       175.46 o                         
 -15   5  10        257.57        299.58        87.63 o                         
 -13   5  10       4020.61       3474.58       177.03 o                         
 -11   5  10        506.06        484.45       120.49 o                         
  -9   5  10        843.86        802.95        64.27 o                         
  -7   5  10          5.68         36.62        87.98 o                         
  -5   5  10         30.84        201.41       197.31 o                         
  -3   5  10      10903.34      10393.43       695.64 o                         
  -1   5  10       4615.06       5934.71      1446.95 o                         
   1   5  10        497.54        665.14       204.43 o                         
   3   5  10       1218.57       1321.34       312.00 o                         
   5   5  10         13.94        -25.32       199.35 o                         
   7   5  10         14.81        100.47        94.77 o                         
   9   5  10       2873.90       2760.57        97.67 o                         
  11   5  10        757.10        666.29       100.26 o                         
  13   5  10       1145.20       1097.26       109.77 o                         
  15   5  10         32.33         95.23       152.24 o                         
  17   5  10       2702.41       2975.67       190.13 o                         
  19   5  10         18.74        -82.64        84.86 o                         
  21   5  10         48.92          1.77        90.75 o                         
  23   5  10          0.01         65.34       107.47 o                         
  25   5  10        218.75        188.91       121.33 o                         
  27   5  10        278.88        229.11       201.01 o                         
  29   5  10          3.26         90.17       208.46 o                         
  31   5  10         29.30        215.02       209.79 o                         
 -38   6  10         46.75        329.02       136.45 o                         
 -36   6  10          7.63        209.64       158.90 o                         
 -34   6  10          2.52        -56.74       116.62 o                         
 -32   6  10          9.20         96.51       177.98 o                         
 -30   6  10          0.01        -81.27       143.58 o                         
 -28   6  10        298.14        310.57       136.79 o                         
 -26   6  10        247.85        -54.62       142.16 o                         
 -24   6  10        220.21        296.17       137.00 o                         
 -22   6  10          6.50        216.40       128.62 o                         
 -20   6  10        461.44        457.47       101.34 o                         
 -18   6  10       2662.74       2569.61       151.09 o                         
 -16   6  10      10878.28      10190.17       255.06 o                         
 -14   6  10       2152.86       2118.68       144.85 o                         
 -12   6  10        207.32         86.33       108.29 o                         
 -10   6  10       1973.79       1786.60        85.68 o                         
  -8   6  10        290.89        348.42       107.77 o                         
  -6   6  10        442.02        226.64       276.27 o                         
  -4   6  10        245.94        483.97       160.72 o                         
  -2   6  10        777.20        482.51       153.34 o                         
   0   6  10          0.96       -181.46       181.46 o                         
   2   6  10         19.14        262.25       177.36 o                         
   4   6  10        245.94        342.06       161.53 o                         
   6   6  10         63.64        -52.52       134.60 o                         
   8   6  10        143.46        164.59        54.21 o                         
  10   6  10        109.54         36.40       102.56 o                         
  12   6  10       7704.04       7487.31       167.38 o                         
  14   6  10       1106.37       1227.59       181.36 o                         
  16   6  10        104.14        135.65        83.98 o                         
  18   6  10         80.42        109.89       150.34 o                         
  20   6  10        249.89        169.59        81.18 o                         
  22   6  10       1438.22       1328.62       142.38 o                         
  24   6  10        548.14        466.18       174.02 o                         
  26   6  10        113.52         -6.17       154.78 o                         
  28   6  10          7.68        327.76       196.01 o                         
  30   6  10          9.47        188.41       151.73 o                         
 -37   7  10          6.09        172.99       300.39 o                         
 -35   7  10         21.65       -183.54       183.54 o                         
 -33   7  10         37.00        -82.18       202.08 o                         
 -31   7  10         66.28        187.26       162.36 o                         
 -29   7  10         33.48        -60.31       131.65 o                         
 -27   7  10        151.18        406.62       152.76 o                         
 -25   7  10         41.35        123.90       140.55 o                         
 -23   7  10          0.30        109.03       210.12 o                         
 -21   7  10       1984.64       1956.91       159.51 o                         
 -19   7  10        202.60        410.41       184.65 o                         
 -17   7  10         25.67         -3.00       102.43 o                         
 -15   7  10        192.05         28.20       101.54 o                         
 -13   7  10        291.63        396.30        93.06 o                         
 -11   7  10          5.82        -13.03        71.69 o                         
  -9   7  10         86.85         12.12        49.78 o                         
  -7   7  10       1748.39       2013.68       457.34 o                         
  -5   7  10         97.43        -82.93       159.87 o                         
  -3   7  10       1452.29       1649.65       166.84 o                         
  -1   7  10        119.28        690.47       359.92 o                         
   1   7  10       5090.97       4342.22       361.05 o                         
   3   7  10         78.90         25.52       123.45 o                         
   5   7  10         19.73        342.70       117.38 o                         
   7   7  10          2.88         73.07       116.13 o                         
   9   7  10       2178.13       2409.63       203.59 o                         
  11   7  10        987.08        905.80        84.13 o                         
  13   7  10        379.72        458.11       102.24 o                         
  15   7  10        726.35        835.27       136.15 o                         
  17   7  10        212.27        219.33        78.49 o                         
  19   7  10        116.49        280.15       102.59 o                         
  21   7  10         56.38        138.80       141.34 o                         
  23   7  10          6.58        139.11       121.36 o                         
  25   7  10         99.78         55.09       172.75 o                         
  27   7  10        394.25        406.56       171.51 o                         
 -34   8  10         73.81         50.76       202.75 o                         
 -32   8  10        176.02        212.87       161.93 o                         
 -30   8  10         80.55        202.79       177.29 o                         
 -28   8  10          7.50        160.71       178.80 o                         
 -26   8  10        168.24         99.43       246.28 o                         
 -24   8  10       1058.47        995.98       157.31 o                         
 -22   8  10        188.21        424.95       198.95 o                         
 -20   8  10         32.51        120.31       108.18 o                         
 -18   8  10        289.02        281.96       125.71 o                         
 -16   8  10        481.17        635.70       121.23 o                         
 -14   8  10        446.40        486.41        96.90 o                         
 -12   8  10          1.68         77.03        75.87 o                         
 -10   8  10        166.89         97.25        69.36 o                         
  -8   8  10         99.06        208.89        99.43 o                         
  -6   8  10          3.49        -87.39       221.11 o                         
  -4   8  10         85.68       -132.38       183.95 o                         
  -2   8  10       1540.75       1120.50       220.12 o                         
   0   8  10        522.93        -70.09       446.32 o                         
   2   8  10        440.61        419.30       183.36 o                         
   4   8  10       2661.39       2793.96       512.16 o                         
   6   8  10         21.93        -71.17       168.00 o                         
   8   8  10        567.92        288.72       162.78 o                         
  10   8  10         77.86        102.98       248.87 o                         
  12   8  10         21.72        165.63       145.13 o                         
  14   8  10         25.15          8.53        76.57 o                         
  16   8  10         10.84        249.53       122.21 o                         
  18   8  10         64.25        207.78       144.66 o                         
  20   8  10          1.79        192.54       121.49 o                         
  22   8  10         22.48        158.52       138.81 o                         
  24   8  10         10.81        224.21       126.97 o                         
 -29   9  10        112.68        502.34       187.05 o                         
 -27   9  10          4.67        213.92       150.21 o                         
 -25   9  10        117.34         29.70       179.65 o                         
 -23   9  10        928.22        844.75       165.76 o                         
 -21   9  10        293.76        319.50       122.83 o                         
 -19   9  10        278.43        337.54       134.07 o                         
 -17   9  10         97.60         72.78       127.50 o                         
 -15   9  10         42.26         42.98       100.20 o                         
 -13   9  10       1349.67       1169.74       246.88 o                         
 -11   9  10         16.11         31.70        87.58 o                         
  -9   9  10        106.50        220.42       100.26 o                         
  -7   9  10        264.51        299.44       328.64 o                         
  -5   9  10        338.63        656.42       271.08 o                         
  -3   9  10         21.47        194.47       341.88 o                         
  -1   9  10       1031.40       1239.44       313.97 o                         
   1   9  10          2.66       -267.47       267.47 o                         
   3   9  10        182.72        147.19       215.90 o                         
   5   9  10        160.71        152.07       267.39 o                         
   7   9  10        918.65       1102.50       289.29 o                         
   9   9  10         11.00       -238.63       238.63 o                         
  11   9  10        333.01        579.77       391.57 o                         
  13   9  10         37.84        351.07       281.55 o                         
  15   9  10         92.84         55.39       112.72 o                         
  17   9  10         15.81        524.23       408.91 o                         
  19   9  10          9.62         86.06       255.39 o                         
  21   9  10         26.23        293.55       352.77 o                         
 -24  10  10         15.20        259.28       187.71 o                         
 -22  10  10        291.74        276.70       132.80 o                         
 -20  10  10        457.58        621.62       164.68 o                         
 -18  10  10        540.48        581.98       150.00 o                         
 -16  10  10        159.19        287.21       128.14 o                         
 -14  10  10        197.66        155.22       100.93 o                         
 -12  10  10        178.93        277.95       112.91 o                         
 -10  10  10         69.12         43.42        88.10 o                         
  -8  10  10         47.68        164.01       226.87 o                         
  -6  10  10          7.20       -338.24       362.42 o                         
  -4  10  10         33.28        382.59       272.87 o                         
  -2  10  10         26.29        -94.38       268.76 o                         
   0  10  10         11.59         33.15       341.07 o                         
   2  10  10        320.38        662.98       430.49 o                         
   4  10  10         65.45         22.81       282.71 o                         
   6  10  10        439.99        807.69       312.40 o                         
   8  10  10        209.69        391.97       255.64 o                         
  10  10  10         15.73       -259.79       391.87 o                         
  12  10  10         13.71        171.33       255.38 o                         
  14  10  10        327.46        221.10       394.19 o                         
  16  10  10          0.40        126.81       303.51 o                         
 -17  11  10        180.60        138.84       262.26 o                         
 -15  11  10          0.33         41.45       382.96 o                         
 -13  11  10          5.84        -35.12       252.76 o                         
 -11  11  10         23.51       -105.93       387.22 o                         
  -9  11  10         57.02        186.07       311.84 o                         
  -7  11  10         20.54       -313.61       313.61 o                         
  -5  11  10        109.73        237.78       404.51 o                         
  -3  11  10         42.23        274.84       427.77 o                         
  -1  11  10         52.80        422.09       323.55 o                         
   1  11  10        130.80        232.96       312.00 o                         
   3  11  10         93.41        244.57       507.21 o                         
   5  11  10        464.31        449.71       553.72 o                         
   7  11  10          9.92        -42.80       353.08 o                         
 -45   1  11         51.49         64.02       199.26 o                         
 -43   1  11          1.35        218.58       209.61 o                         
 -41   1  11        114.92        293.44       127.16 o                         
 -39   1  11         60.76        203.22       168.73 o                         
 -37   1  11          0.12         69.15       128.51 o                         
 -35   1  11        265.97        362.24       131.92 o                         
 -33   1  11        117.74        316.25       104.82 o                         
 -31   1  11       1599.65       1906.26       180.13 o                         
 -29   1  11        285.58        181.00       110.30 o                         
 -27   1  11       1220.96       1335.01       139.01 o                         
 -25   1  11        109.72        417.07       139.20 o                         
 -23   1  11          2.68         -1.01       127.50 o                         
 -21   1  11       4515.85       4557.89       199.21 o                         
 -19   1  11       4370.30       4806.04       165.43 o                         
 -17   1  11       8156.50       7849.90       321.07 o                         
 -15   1  11       3379.37       3173.84       190.23 o                         
 -13   1  11        555.85        375.58       156.32 o                         
 -11   1  11         10.65        350.45       160.56 o                         
  -9   1  11       3940.58       4113.82       160.43 o                         
  -7   1  11        107.88        -20.72        71.80 o                         
  -5   1  11       3419.94       3918.86       135.34 o                         
  -3   1  11       2288.24       2856.80       119.20 o                         
  -1   1  11         21.38        117.64        60.25 o                         
   1   1  11       1400.75       1131.54        75.72 o                         
   3   1  11       4574.54       4861.47       162.64 o                         
   5   1  11        549.84        416.36        92.54 o                         
   7   1  11       5661.41       6017.33       167.08 o                         
   9   1  11        309.22        317.81       131.62 o                         
  11   1  11        345.90        230.02        95.20 o                         
  13   1  11        231.28        200.48       157.10 o                         
  15   1  11        122.65        191.40        91.59 o                         
  17   1  11        287.11        191.79       144.35 o                         
  19   1  11        623.55        472.46       120.45 o                         
  21   1  11       5701.47       5785.15       202.49 o                         
  23   1  11       3515.06       3627.31       236.58 o                         
  25   1  11         29.53         25.14       117.99 o                         
  27   1  11          4.07        285.86       223.04 o                         
  29   1  11          0.54        -89.43       184.18 o                         
  31   1  11          6.12        -64.63       168.76 o                         
  33   1  11         29.20        262.99       190.31 o                         
  35   1  11          0.73         94.04       242.79 o                         
 -44   2  11        102.42        510.79       240.37 o                         
 -42   2  11         32.91         87.25       216.91 o                         
 -40   2  11          0.06        251.61       135.67 o                         
 -38   2  11        670.01        696.18       146.40 o                         
 -36   2  11        390.30        327.31       132.82 o                         
 -34   2  11        869.19        823.01       134.06 o                         
 -32   2  11       2682.04       2889.48       187.52 o                         
 -30   2  11         17.04         -4.28       155.72 o                         
 -28   2  11        222.58        334.63       140.00 o                         
 -26   2  11         85.58        191.94       126.28 o                         
 -24   2  11        137.98        125.12        95.84 o                         
 -22   2  11       3415.56       2914.35       187.83 o                         
 -20   2  11       3205.34       3539.68       156.60 o                         
 -18   2  11         77.15        -62.50        89.79 o                         
 -16   2  11          4.17        -68.12        83.53 o                         
 -14   2  11       7511.82       6686.89       205.78 o                         
 -12   2  11       9255.36       8622.55       358.31 o                         
 -10   2  11       8035.76       7942.34       188.75 o                         
  -8   2  11       7268.98       7972.88       190.42 o                         
  -6   2  11       3265.91       3600.07       152.89 o                         
  -4   2  11       5028.19       5189.02       128.26 o                         
  -2   2  11        356.44        351.06        72.91 o                         
   0   2  11       3097.84       3118.62       118.71 o                         
   2   2  11        163.35        131.11        70.66 o                         
   4   2  11       2922.82       3256.47        95.54 o                         
   6   2  11       2735.57       2521.94       111.19 o                         
   8   2  11        107.75         39.61        83.80 o                         
  10   2  11       1010.38        896.73       102.15 o                         
  12   2  11       1722.71       1876.80       107.79 o                         
  14   2  11        193.93        414.76       125.18 o                         
  16   2  11        584.48        549.31       113.66 o                         
  18   2  11        157.55        136.61       117.36 o                         
  20   2  11        154.10         12.18       115.83 o                         
  22   2  11       1552.53       1708.37       201.27 o                         
  24   2  11          0.83          7.53       104.38 o                         
  26   2  11         46.98        232.25       163.37 o                         
  28   2  11          8.69         84.21       140.53 o                         
  30   2  11        352.11        645.62       162.87 o                         
  32   2  11          5.64        209.04       161.37 o                         
  34   2  11        224.77        243.49       105.69 o                         
 -43   3  11          0.00         63.98       249.62 o                         
 -41   3  11         50.56         56.69       132.33 o                         
 -39   3  11        106.60        363.32       124.64 o                         
 -37   3  11        136.85        126.74       124.50 o                         
 -35   3  11          0.18        109.56       123.22 o                         
 -33   3  11       4017.93       3575.04       198.22 o                         
 -31   3  11       6553.16       5668.44       259.09 o                         
 -29   3  11        140.99        100.18       141.13 o                         
 -27   3  11       1180.90        885.74       179.83 o                         
 -25   3  11          0.14        -44.20       109.39 o                         
 -23   3  11       1762.81       1654.05       156.71 o                         
 -21   3  11       2296.72       2279.79       144.34 o                         
 -19   3  11        617.11        928.01       117.41 o                         
 -17   3  11       4828.71       4992.33       192.67 o                         
 -15   3  11         94.55        -11.45        81.69 o                         
 -13   3  11      16069.68      15504.33       697.61 o                         
 -11   3  11       8828.83       9024.79       394.46 o                         
  -9   3  11      28083.38      28116.55       626.50 o                         
  -7   3  11       5266.22       5431.21       249.69 o                         
  -5   3  11       7864.58       7602.63       353.11 o                         
  -3   3  11       3797.34       3258.61       180.60 o                         
  -1   3  11      18598.15      20306.54       269.91 o                         
   1   3  11       4127.35       4414.34        91.36 o                         
   3   3  11        651.32        723.10        70.47 o                         
   5   3  11       3395.27       3206.68        94.45 o                         
   7   3  11       1430.23       1360.91        88.75 o                         
   9   3  11       5149.38       4896.33       143.88 o                         
  11   3  11       1369.07       1434.78       165.50 o                         
  13   3  11       1891.38       1788.19       188.92 o                         
  15   3  11       2517.98       2082.77       197.37 o                         
  17   3  11       1744.25       1603.13       130.70 o                         
  19   3  11        905.18        981.52       144.95 o                         
  21   3  11       1251.29       1208.21       151.25 o                         
  23   3  11         50.96        -39.41       133.94 o                         
  25   3  11        724.80        696.77       196.15 o                         
  27   3  11        278.79        413.84       174.49 o                         
  29   3  11       1046.03       1177.85       205.75 o                         
  31   3  11          9.21        -62.08       180.51 o                         
  33   3  11          1.55         83.04       224.95 o                         
 -42   4  11         18.31        452.05       241.00 o                         
 -40   4  11          2.72        184.06       116.96 o                         
 -38   4  11        644.51        700.13       149.31 o                         
 -36   4  11        113.48        380.32       121.92 o                         
 -34   4  11         33.21        131.89       135.13 o                         
 -32   4  11        460.01        452.95       137.89 o                         
 -30   4  11       2180.78       2221.41       150.85 o                         
 -28   4  11        806.44        722.65       154.44 o                         
 -26   4  11        212.93        258.44       117.21 o                         
 -24   4  11       2007.33       2406.46       172.20 o                         
 -22   4  11        374.26        383.72       118.33 o                         
 -20   4  11        711.84        777.96       147.87 o                         
 -18   4  11        160.90         83.04       131.07 o                         
 -16   4  11       1981.22       1794.32       113.46 o                         
 -14   4  11       6722.85       6259.48       165.64 o                         
 -12   4  11       3174.29       3029.52       117.70 o                         
 -10   4  11        801.28        848.20       169.29 o                         
  -8   4  11        685.70        728.35        78.66 o                         
  -6   4  11        912.15       1286.65       334.75 o                         
  -2   4  11       8195.04      11169.67       694.62 o                         
   0   4  11       5120.22       5122.17       413.17 o                         
   2   4  11       4182.24       4400.80       714.99 o                         
   4   4  11        498.59        486.55        50.19 o                         
   6   4  11        663.89        559.07        74.15 o                         
   8   4  11        119.73        125.18        98.59 o                         
  10   4  11        368.03        377.90        80.84 o                         
  12   4  11         27.73        -90.09        90.09 o                         
  14   4  11       1852.70       1953.69       136.60 o                         
  16   4  11         16.89        119.59       120.07 o                         
  18   4  11        361.79        465.80       122.83 o                         
  20   4  11        211.50        385.66       141.28 o                         
  22   4  11        255.80        492.10       164.48 o                         
  24   4  11        298.85        124.96       162.99 o                         
  26   4  11        316.71        345.80       219.63 o                         
  28   4  11         46.95        248.66       147.42 o                         
  30   4  11        174.48        466.67       205.28 o                         
  32   4  11         77.31         46.36       182.76 o                         
 -41   5  11        265.90        110.96       159.99 o                         
 -39   5  11        698.31        875.80       172.95 o                         
 -37   5  11        617.81        681.69       129.30 o                         
 -35   5  11       1380.34       1512.17       230.72 o                         
 -33   5  11        674.77        822.75       211.13 o                         
 -31   5  11       2304.75       1988.64       177.24 o                         
 -29   5  11        626.36        969.96       190.31 o                         
 -27   5  11       6726.98       6712.68       245.90 o                         
 -25   5  11       1916.47       1644.04       160.50 o                         
 -23   5  11          2.98        -83.28       129.99 o                         
 -21   5  11       5452.29       5390.19       195.29 o                         
 -19   5  11         99.91        224.14       114.27 o                         
 -17   5  11       2481.50       2593.11       130.63 o                         
 -15   5  11       2608.51       2260.92       116.32 o                         
 -13   5  11          1.04         16.34        77.75 o                         
 -11   5  11        105.98         14.64        64.38 o                         
  -9   5  11        439.45        409.40       102.81 o                         
  -7   5  11        106.88        200.99       208.74 o                         
  -5   5  11        642.50        925.63       232.79 o                         
  -3   5  11        340.49        536.14       367.68 o                         
  -1   5  11        929.47        746.26       314.38 o                         
   1   5  11        146.29        515.99       217.03 o                         
   3   5  11         45.87        170.96       182.57 o                         
   5   5  11        478.41        436.18       196.14 o                         
   7   5  11        343.04        401.14        99.38 o                         
   9   5  11        145.71        253.83        74.44 o                         
  11   5  11       1685.31       1669.46       204.77 o                         
  13   5  11       2127.49       2174.47       121.75 o                         
  15   5  11       2004.91       2081.49       140.16 o                         
  17   5  11          4.95         90.05       116.52 o                         
  19   5  11        182.37        331.92       123.19 o                         
  21   5  11        259.70         74.23       143.25 o                         
  23   5  11        152.06        367.72       163.46 o                         
  25   5  11        152.34         77.84       148.14 o                         
  27   5  11         56.49        229.17       184.12 o                         
  29   5  11          1.19         25.00       135.59 o                         
  31   5  11         20.87        149.18       154.57 o                         
 -38   6  11        290.78        197.14       181.28 o                         
 -36   6  11        443.82        664.45       133.11 o                         
 -34   6  11        310.99        508.12       355.86 o                         
 -32   6  11        349.80        430.66       137.16 o                         
 -30   6  11          0.02         99.31       128.89 o                         
 -28   6  11        893.08        990.53       133.79 o                         
 -26   6  11       1806.44       1752.90       161.85 o                         
 -24   6  11         16.24         61.68        98.31 o                         
 -22   6  11        500.64        611.85       109.99 o                         
 -20   6  11       2025.97       1969.69       156.00 o                         
 -18   6  11       6259.08       5213.85       258.88 o                         
 -16   6  11        649.23        712.15       102.19 o                         
 -14   6  11        768.16        812.68       117.88 o                         
 -12   6  11         18.57        -26.98        66.97 o                         
 -10   6  11        833.85        741.18       173.39 o                         
  -8   6  11         84.39        -47.48       147.86 o                         
  -6   6  11        295.05        422.86       184.12 o                         
  -4   6  11          7.75        405.43       163.11 o                         
  -2   6  11       1505.32       1562.31       164.91 o                         
   0   6  11        614.61        508.49       258.93 o                         
   2   6  11       4053.29       3552.68       727.55 o                         
   4   6  11        301.33        283.43       252.34 o                         
   6   6  11          0.38         93.28       310.98 o                         
   8   6  11        787.34        673.34       252.72 o                         
  10   6  11         89.53        104.53        57.55 o                         
  12   6  11       3110.75       3013.66       132.80 o                         
  14   6  11          8.79         28.24       142.40 o                         
  16   6  11         25.56         94.35        99.71 o                         
  18   6  11        362.27        358.10        94.75 o                         
  20   6  11        120.63        264.54       124.09 o                         
  22   6  11       1058.43        924.93        82.51 o                         
  24   6  11          5.40         -8.14       154.97 o                         
  26   6  11          0.03        192.02       224.53 o                         
  28   6  11          0.34         59.17       202.31 o                         
 -37   7  11        115.96        267.19       162.36 o                         
 -35   7  11         83.41        205.87       160.06 o                         
 -33   7  11        120.96        264.35       164.96 o                         
 -31   7  11         42.30         68.92       184.63 o                         
 -29   7  11          0.97        341.88       193.86 o                         
 -27   7  11         95.53        269.03       165.91 o                         
 -25   7  11         21.23        -62.07       134.28 o                         
 -23   7  11        121.56        218.43       134.80 o                         
 -21   7  11        609.82        603.34       253.77 o                         
 -19   7  11       1486.83       1462.86       147.37 o                         
 -17   7  11        310.69        194.25        85.58 o                         
 -15   7  11       1523.14       1655.96       124.38 o                         
 -13   7  11        282.55        313.36       115.06 o                         
 -11   7  11        505.83        532.61        79.76 o                         
  -9   7  11        104.76        676.86       282.82 o                         
  -7   7  11       1097.20       3227.38       549.65 o                         
  -5   7  11       2190.68       2357.97       207.37 o                         
  -3   7  11        287.70        251.29       169.50 o                         
  -1   7  11        173.79        122.47       195.47 o                         
   1   7  11        421.14        683.74       217.08 o                         
   3   7  11       6489.37       6006.57       353.08 o                         
   5   7  11       2308.43       2275.47       216.98 o                         
   7   7  11         88.76         73.84       151.21 o                         
   9   7  11       1410.68       1604.48       326.17 o                         
  11   7  11       1606.95       1330.00       123.39 o                         
  13   7  11        146.48        187.02        70.51 o                         
  15   7  11        270.44        337.76        83.48 o                         
  17   7  11        444.93        396.91       110.51 o                         
  19   7  11          0.53         41.74        78.34 o                         
  21   7  11        290.84        202.46       142.28 o                         
  23   7  11          8.90        -52.68       189.10 o                         
  25   7  11         33.23        150.00       168.09 o                         
 -34   8  11        187.48        343.36       210.75 o                         
 -32   8  11         33.81         66.06       209.56 o                         
 -30   8  11        192.88         22.97       150.41 o                         
 -28   8  11         27.26        214.94       230.12 o                         
 -26   8  11        687.44        668.57       195.01 o                         
 -24   8  11         88.31        -28.51       145.54 o                         
 -22   8  11          2.12       -130.13       148.52 o                         
 -20   8  11        458.85        567.23       118.39 o                         
 -18   8  11       1076.28        905.70       123.28 o                         
 -16   8  11        119.75        194.45        99.60 o                         
 -14   8  11        487.22        246.16       101.51 o                         
 -12   8  11         61.26        131.03        71.18 o                         
 -10   8  11        219.38        280.64       107.30 o                         
  -8   8  11        824.32       1223.98       243.24 o                         
  -6   8  11          0.22        101.75       169.65 o                         
  -4   8  11         88.56        -39.25       148.56 o                         
  -2   8  11         16.52        -34.79       192.01 o                         
   0   8  11          8.69       -183.41       183.41 o                         
   2   8  11       3926.47       4026.69       294.37 o                         
   4   8  11         31.20         27.71       133.44 o                         
   6   8  11        120.01        124.18       135.20 o                         
   8   8  11        118.44        -40.54       158.34 o                         
  10   8  11         78.36        160.72       260.82 o                         
  12   8  11          1.74       -295.72       295.72 o                         
  14   8  11         50.52         46.82        65.42 o                         
  16   8  11         57.87        -42.09        84.88 o                         
  18   8  11         56.11        227.22       109.74 o                         
  20   8  11         27.13        202.05       123.10 o                         
  22   8  11          1.05        -88.54       138.92 o                         
 -29   9  11        796.15        802.65       217.65 o                         
 -27   9  11        131.38        158.49       179.27 o                         
 -25   9  11          2.24        187.27       133.87 o                         
 -23   9  11          6.76        139.67       127.27 o                         
 -21   9  11          4.40        -46.26       108.91 o                         
 -19   9  11          0.03        127.31       125.49 o                         
 -17   9  11         27.41       -115.09       115.09 o                         
 -15   9  11         71.52        123.44       102.97 o                         
 -13   9  11        705.20        647.05       106.21 o                         
 -11   9  11        408.78        422.94       243.76 o                         
  -9   9  11        273.09        477.14       285.52 o                         
  -7   9  11         29.23        511.83       516.72 o                         
  -5   9  11        893.75       1385.87       400.89 o                         
  -3   9  11        153.14        178.23       162.13 o                         
  -1   9  11         41.42        378.48       295.13 o                         
   1   9  11          2.69        222.85       258.35 o                         
   3   9  11         58.77         19.73       517.40 o                         
   5   9  11        177.28        136.57       352.36 o                         
   7   9  11         11.45        120.33       269.08 o                         
   9   9  11        122.10         98.09       540.82 o                         
  11   9  11         17.16        240.80       308.83 o                         
  13   9  11          1.50        321.65       287.80 o                         
  15   9  11          7.44        151.11       306.74 o                         
  17   9  11         17.64       -227.35       277.33 o                         
  19   9  11         52.65        581.95       416.46 o                         
 -24  10  11         34.11       -102.58       131.82 o                         
 -22  10  11         40.30          3.26       111.72 o                         
 -20  10  11        241.93        -38.01       110.70 o                         
 -18  10  11        122.16         88.85       124.09 o                         
 -16  10  11         17.10         68.54       129.17 o                         
 -14  10  11        146.29       -121.13       121.13 o                         
 -12  10  11        197.73         60.76        61.89 o                         
 -10  10  11          0.48        486.62       671.19 o                         
  -8  10  11         13.20        144.01       363.60 o                         
  -6  10  11         56.94        156.85       290.07 o                         
  -4  10  11        392.34         -9.17       286.97 o                         
  -2  10  11        257.47        171.31       301.68 o                         
   0  10  11          0.04        221.69       388.42 o                         
   2  10  11        219.51        120.72       283.24 o                         
   4  10  11          0.04       -126.80       484.47 o                         
   6  10  11        171.09        694.49       321.15 o                         
   8  10  11        886.46        853.02       304.53 o                         
  10  10  11          0.57        551.29       422.55 o                         
  12  10  11         94.80        409.66       667.80 o                         
  14  10  11        121.69        213.91       347.49 o                         
 -15  11  11         32.95       -438.56       438.56 o                         
 -13  11  11        112.70         62.73       408.81 o                         
 -11  11  11        204.97        433.53       337.24 o                         
  -9  11  11         15.69       -126.91       473.94 o                         
  -7  11  11          1.63         81.13       260.95 o                         
  -5  11  11          5.73         -4.57       398.82 o                         
  -3  11  11         27.19        689.01       509.25 o                         
  -1  11  11          0.48        242.13       317.16 o                         
   1  11  11          1.08        -32.89       293.51 o                         
   3  11  11          6.28        471.57       346.64 o                         
   5  11  11        110.64        119.03       424.52 o                         
 -44   0  12        201.57        161.27       248.31 o                         
 -42   0  12         26.93         56.67       163.54 o                         
 -40   0  12        243.55        303.26       189.51 o                         
 -38   0  12        170.31        420.34       204.46 o                         
 -36   0  12        157.56        136.15       163.74 o                         
 -34   0  12        124.71        410.65       164.66 o                         
 -32   0  12        308.24        318.16       170.60 o                         
 -30   0  12         74.77        277.40       257.39 o                         
 -28   0  12       1169.35       1618.20       316.07 o                         
 -26   0  12          0.42       -188.29       188.29 o                         
 -24   0  12       1972.41       1984.55       219.52 o                         
 -22   0  12       2724.77       2553.49       390.09 o                         
 -20   0  12      17754.52      18233.14       998.81 o                         
 -18   0  12       4282.06       3889.03       242.11 o                         
 -16   0  12       1965.42       2350.40       247.69 o                         
 -14   0  12       1159.13       1229.04       331.35 o                         
 -12   0  12       3826.78       4114.55       388.39 o                         
 -10   0  12        966.92        861.71       140.15 o                         
  -8   0  12      17001.84      16184.40       400.98 o                         
  -6   0  12       5231.92       5533.06       261.37 o                         
  -4   0  12       5262.52       6128.71       213.41 o                         
  -2   0  12        690.90        663.83       161.23 o                         
   0   0  12      19207.16      18300.02       510.27 o                         
   2   0  12      32829.95      32531.68       803.09 o                         
   4   0  12        189.52        189.88       123.95 o                         
   6   0  12        186.39        235.61       126.65 o                         
   8   0  12        214.71        266.62       134.57 o                         
  10   0  12       5778.28       4962.71       291.21 o                         
  12   0  12       6115.05       5635.72       308.78 o                         
  14   0  12       3484.40       2857.47       225.26 o                         
  16   0  12          3.98        -53.77       173.48 o                         
  18   0  12       1128.13        809.77       234.42 o                         
  20   0  12        264.61        258.30       190.51 o                         
  22   0  12       3573.96       2981.44       247.84 o                         
  24   0  12        206.28        726.80       270.79 o                         
  26   0  12         68.03        150.61       322.86 o                         
  28   0  12          7.13        372.02       292.65 o                         
  30   0  12          5.86        168.76       184.35 o                         
  32   0  12         30.74       -592.09       613.82 o                         
  34   0  12         10.32        904.43       594.13 o                         
 -45   1  12          7.57        406.76       278.75 o                         
 -43   1  12          0.12        124.54       144.07 o                         
 -41   1  12        127.16        296.47       143.98 o                         
 -39   1  12        710.37        761.70       159.41 o                         
 -37   1  12       1829.66       2112.82       207.27 o                         
 -35   1  12        514.16        664.31       148.63 o                         
 -33   1  12         20.35        167.37       113.41 o                         
 -31   1  12        365.49        573.10       130.90 o                         
 -29   1  12        344.34        317.06       155.92 o                         
 -27   1  12        372.21        381.77       126.07 o                         
 -25   1  12          0.51         10.07       129.86 o                         
 -23   1  12        182.51        255.03       132.20 o                         
 -21   1  12        434.08        330.95       118.25 o                         
 -19   1  12         70.81        -22.00       118.61 o                         
 -17   1  12      15653.45      15063.54       386.43 o                         
 -15   1  12        117.03         -1.64        85.97 o                         
 -13   1  12         85.23         87.47        93.30 o                         
 -11   1  12        877.77        711.06       119.66 o                         
  -9   1  12       9327.16      10828.92       300.51 o                         
  -7   1  12      14191.82      14900.60       283.30 o                         
  -5   1  12       1052.61       1471.87       107.12 o                         
  -3   1  12          4.70        339.00        83.50 o                         
  -1   1  12       3510.65       4361.12       136.44 o                         
   1   1  12       3919.58       4478.79       150.04 o                         
   3   1  12         93.38        237.42        99.35 o                         
   5   1  12       3958.29       4150.88       149.51 o                         
   7   1  12         29.81        192.85        88.63 o                         
   9   1  12        222.32        332.98        97.44 o                         
  11   1  12        181.46        289.73       107.82 o                         
  13   1  12       2763.34       2486.29       142.65 o                         
  15   1  12       3451.30       3183.53       163.69 o                         
  17   1  12       2667.56       2783.84       167.94 o                         
  19   1  12       2025.60       1864.22       244.82 o                         
  21   1  12          2.79         31.06       151.97 o                         
  23   1  12         28.01        -50.79       133.33 o                         
  25   1  12        476.41        353.10       133.12 o                         
  27   1  12         83.56        -53.94       142.50 o                         
  29   1  12        129.48        233.15       166.98 o                         
  31   1  12         17.97         86.52       232.17 o                         
  33   1  12         84.88        134.84       212.67 o                         
 -44   2  12         38.36        -53.99       329.20 o                         
 -42   2  12         22.05        184.25       141.81 o                         
 -40   2  12          5.62        117.45       137.73 o                         
 -38   2  12         88.96         22.02       136.83 o                         
 -36   2  12         47.94        128.96       126.93 o                         
 -34   2  12        297.33        683.57       164.22 o                         
 -32   2  12         42.68        -46.76       166.82 o                         
 -30   2  12        126.23         54.28       108.78 o                         
 -28   2  12        218.06        366.37       235.57 o                         
 -26   2  12         77.50        254.13       115.32 o                         
 -24   2  12        112.79         72.95       151.97 o                         
 -22   2  12        113.19        137.88       101.18 o                         
 -20   2  12        741.27        482.06       135.38 o                         
 -18   2  12         32.40        198.46        88.75 o                         
 -16   2  12       1117.34       1111.34       140.43 o                         
 -14   2  12       3818.73       3829.82       216.79 o                         
 -12   2  12       4918.61       4084.33       306.27 o                         
 -10   2  12       6339.38       5680.29       387.32 o                         
  -8   2  12       1717.93       1406.91       105.66 o                         
  -6   2  12       6111.23       6246.30       171.17 o                         
  -4   2  12      24883.57      26348.71       418.92 o                         
  -2   2  12      10392.22      11602.42       606.75 o                         
   0   2  12      15599.73      15599.33       374.38 o                         
   2   2  12      10804.56      12104.12       236.85 o                         
   4   2  12        565.20        691.30        86.71 o                         
   6   2  12       1406.59       1689.26        87.94 o                         
   8   2  12         88.41          0.89        68.77 o                         
  10   2  12       3194.60       2882.05       144.89 o                         
  12   2  12       3387.90       3248.07       156.15 o                         
  14   2  12        584.30        456.15       116.63 o                         
  16   2  12       1539.62       1663.76       137.84 o                         
  18   2  12       1397.95       1333.26       148.92 o                         
  20   2  12        721.16        660.43       118.19 o                         
  22   2  12        106.46        -22.71       181.13 o                         
  24   2  12       1222.43        927.63       307.73 o                         
  26   2  12        983.12       1302.06       177.37 o                         
  28   2  12        555.69        611.51       180.43 o                         
  30   2  12          9.95        210.07       165.14 o                         
  32   2  12        145.74        443.29       202.22 o                         
 -43   3  12        165.96        -94.38       181.67 o                         
 -41   3  12          0.37         88.44       110.63 o                         
 -39   3  12         45.63        184.87       128.53 o                         
 -37   3  12          5.60        -85.71       135.46 o                         
 -35   3  12       2528.89       2520.12       213.65 o                         
 -33   3  12       1396.70       1381.32       200.00 o                         
 -31   3  12         93.20        364.67       149.52 o                         
 -29   3  12        394.28        368.99       131.42 o                         
 -27   3  12       2697.69       2573.34       165.87 o                         
 -25   3  12        404.66        512.37       146.04 o                         
 -23   3  12       3014.53       2752.10       126.67 o                         
 -21   3  12         12.76       -120.24       120.24 o                         
 -19   3  12        336.40        505.42       150.44 o                         
 -17   3  12       2000.69       1754.15       112.21 o                         
 -15   3  12       7748.28       7219.60       657.18 o                         
 -13   3  12         99.07          0.95       128.29 o                         
 -11   3  12         25.54        152.52       100.85 o                         
  -9   3  12         86.54        684.30       310.45 o                         
  -7   3  12       3720.42       3796.99      1122.39 o                         
  -5   3  12      55387.45      57957.71       866.00 o                         
  -3   3  12       1028.77       1017.51        66.97 o                         
  -1   3  12       4649.62       4287.98       137.11 o                         
   1   3  12       2860.78       3000.76        91.79 o                         
   3   3  12       1786.19       1732.35       114.63 o                         
   5   3  12       3472.73       3104.37       103.20 o                         
   7   3  12       1769.47       1946.99       107.00 o                         
   9   3  12          5.91        -11.61        84.28 o                         
  11   3  12        340.56        231.98       189.44 o                         
  13   3  12          9.60        -33.65       207.01 o                         
  15   3  12       5029.33       5020.70       391.58 o                         
  17   3  12        738.21        554.58       116.63 o                         
  19   3  12        219.34        474.50       127.86 o                         
  21   3  12        309.67        412.62       161.92 o                         
  23   3  12        266.02        183.39       137.99 o                         
  25   3  12        651.33        637.68       185.70 o                         
  27   3  12        145.17        211.82       147.54 o                         
  29   3  12        732.43        820.46       177.19 o                         
  31   3  12        208.25        205.83       160.38 o                         
 -42   4  12        619.09        566.46       127.81 o                         
 -40   4  12        380.08        403.66       129.61 o                         
 -38   4  12        316.40        353.19       136.01 o                         
 -36   4  12         35.67        275.54       198.66 o                         
 -34   4  12        607.30        645.89       157.18 o                         
 -32   4  12       1564.65       1776.16       197.09 o                         
 -30   4  12        699.08        436.84       156.64 o                         
 -28   4  12        151.54         67.69       127.58 o                         
 -26   4  12        293.40        521.73       137.38 o                         
 -24   4  12        427.24        553.01       102.85 o                         
 -22   4  12       2179.85       2118.08       136.85 o                         
 -20   4  12        479.60        676.43       112.21 o                         
 -18   4  12       1867.10       2126.76       136.04 o                         
 -16   4  12        470.45        354.56       126.33 o                         
 -14   4  12        195.15        382.09        90.38 o                         
 -12   4  12       4870.52       4343.92       172.40 o                         
 -10   4  12       1296.20       1383.42        77.62 o                         
  -8   4  12         17.29         83.74        65.96 o                         
  -6   4  12        576.07        179.83       263.86 o                         
  -4   4  12        147.55       1185.87       645.39 o                         
  -2   4  12       3409.99       3124.72       296.75 o                         
   0   4  12       2499.14       2774.62       290.99 o                         
   2   4  12       3948.41       3863.51       309.51 o                         
   4   4  12         33.79         64.21        50.57 o                         
   6   4  12        337.86        320.08        67.76 o                         
   8   4  12        836.98        866.84        81.28 o                         
  10   4  12        721.68        682.97       117.02 o                         
  12   4  12       1693.73       1544.78       123.84 o                         
  14   4  12        419.66        682.68       133.96 o                         
  16   4  12        338.16        228.55        96.11 o                         
  18   4  12        131.27         54.29       118.87 o                         
  20   4  12        542.56        612.60       155.38 o                         
  22   4  12         12.96        177.73       131.20 o                         
  24   4  12         46.50         13.25       123.93 o                         
  26   4  12         85.25        200.90       159.54 o                         
  28   4  12          0.05         77.39       211.29 o                         
  30   4  12         56.40         27.06       172.67 o                         
 -41   5  12         28.39        124.26       194.29 o                         
 -39   5  12       1258.50       1226.26       147.21 o                         
 -37   5  12         16.80         41.61       190.55 o                         
 -35   5  12         17.57        109.84       151.36 o                         
 -33   5  12        249.22        355.39       162.88 o                         
 -31   5  12         54.57        123.73       131.67 o                         
 -29   5  12       3945.03       4184.03       189.57 o                         
 -27   5  12        922.12       1105.89       145.21 o                         
 -25   5  12        506.08        661.13       156.42 o                         
 -23   5  12       3594.50       3761.83       157.98 o                         
 -21   5  12         34.86        -27.11       113.32 o                         
 -19   5  12          2.95        182.99       106.25 o                         
 -17   5  12       3134.30       2800.58       146.63 o                         
 -15   5  12       8970.29       8199.16       198.04 o                         
 -13   5  12        841.96        916.03        88.89 o                         
 -11   5  12       3241.64       2944.43       199.55 o                         
  -9   5  12        255.33        293.10        50.86 o                         
  -7   5  12        566.06        424.37       233.37 o                         
  -5   5  12        564.20        999.74       323.95 o                         
  -3   5  12        111.60       -138.92       297.06 o                         
  -1   5  12         12.38        -35.58       208.24 o                         
   1   5  12        432.83        416.35       391.10 o                         
   3   5  12         98.24        266.32       197.40 o                         
   5   5  12       1725.08       2001.05       271.57 o                         
   7   5  12        475.34        334.90       143.43 o                         
   9   5  12        380.02        556.16        96.73 o                         
  11   5  12        666.52        690.57       110.46 o                         
  13   5  12        244.02        180.52        88.93 o                         
  15   5  12       1342.41       1319.91       135.22 o                         
  17   5  12         12.65        -74.46       153.18 o                         
  19   5  12        189.50        203.81       109.96 o                         
  21   5  12         15.22        -51.76       137.80 o                         
  23   5  12        538.65        545.17       189.84 o                         
  25   5  12         15.65         -8.33       150.47 o                         
  27   5  12         12.51        155.00       185.25 o                         
  29   5  12          5.33         30.84       170.43 o                         
 -38   6  12        697.66        536.45       168.62 o                         
 -36   6  12          8.74        -39.79       171.82 o                         
 -34   6  12        120.68        232.25       158.30 o                         
 -32   6  12        150.90        485.52       197.50 o                         
 -30   6  12          2.11        100.53       150.37 o                         
 -28   6  12       1768.55       1782.96       195.80 o                         
 -26   6  12        253.47        490.47       144.19 o                         
 -24   6  12         42.49        -12.74       103.46 o                         
 -22   6  12       1498.26       1244.54       119.17 o                         
 -20   6  12       1466.57       1577.99       142.68 o                         
 -18   6  12      21550.12      20950.38       647.44 o                         
 -16   6  12        131.77        242.03        96.80 o                         
 -14   6  12         10.45        292.13       152.25 o                         
 -12   6  12         80.45         48.61        61.97 o                         
 -10   6  12       1524.12       1160.35       243.17 o                         
  -8   6  12       2026.79       3949.17       869.85 o                         
  -6   6  12       4559.38       4479.70       728.75 o                         
  -4   6  12       1728.49       2211.99       572.26 o                         
  -2   6  12        432.40         -0.78       236.02 o                         
   0   6  12       3897.89       3907.10       603.97 o                         
   2   6  12         38.90       -179.94       257.26 o                         
   4   6  12        961.33        316.41       322.53 o                         
   6   6  12       3583.74       4092.27       494.68 o                         
   8   6  12       1265.10        983.81       243.89 o                         
  10   6  12        553.02        532.60       115.25 o                         
  12   6  12       1831.16       1690.61       110.61 o                         
  14   6  12        155.77        194.06       103.14 o                         
  16   6  12        202.36        101.74       102.84 o
[truncated: 258,393 more chars]
