# Supplementary material for: Crystal structures and supra­molecular inter­actions of prism[6]arene-based host–guest systems with dihalohexa­nes
Source: Acta Crystallogr E Crystallogr Commun. 2025 May 2;81(Pt 6):452–7. doi: 10.1107/S2056989025003767 (PMC12142403; doi:10.1107/S2056989025003767)
Supplement: Supplementary file 4 [file e-81-00452-PS6_HexI2sup5.mol]

PS6_HexI2
  --CCDC--031425    3D                              

238248  0  0  0  0  0  0  0  0999 V2000
   19.7152   11.8700    6.6979 I      0
   20.1548    9.8659    6.0595 C      0
   20.0462    9.8176    5.0969 H      0
   21.0858    9.6762    6.2579 H      0
   17.8282    8.9212    6.4666 C      0
   17.3997    8.1726    6.9116 H      0
   17.5045    9.7353    6.8823 H      0
   19.3250    8.8242    6.6781 C      0
   19.4938    8.8319    7.6321 H      0
   19.6199    7.9645    6.3392 H      0
   15.5382   11.8700    4.8003 I      0
   15.0986    9.8659    5.4386 C      0
   15.2072    9.8176    6.4013 H      0
   14.1676    9.6762    5.2403 H      0
   17.4253    8.9212    5.0316 C      0
   17.8537    8.1726    4.5866 H      0
   17.7489    9.7353    4.6159 H      0
   15.9285    8.8242    4.8200 C      0
   15.7597    8.8319    3.8661 H      0
   15.6335    7.9645    5.1590 H      0
   25.1965    9.6518    4.6982 O      0
   23.5039    7.0952    7.2094 C      0
   22.2543    6.5375    9.6516 C      0
   21.8276    6.3278   10.4518 H      0
   22.1412   11.2195   10.7655 O      0
   22.4953    7.8859    9.3411 C      0
   21.1287    6.2255   12.8665 O      0
   22.1413    8.9402   10.2242 C      0
   15.6255   10.3814    9.3855 O      0
   22.4672   10.2264    9.8723 C      0
   23.1384   10.4963    8.6765 C      0
   23.3718   11.3724    8.4703 H      0
   23.4568    9.4990    7.8073 C      0
   23.8823    9.7098    7.0063 H      0
   22.6255    5.5286    8.8191 C      0
   22.4528    4.6474    9.0594 H      0
   16.4060    5.8491    9.0698 O      0
   23.2669    5.8006    7.6003 C      0
   23.6773    4.8096    6.7536 O      0
   20.1529    7.9966   11.6293 C      0
   21.5125    8.6672   11.5810 C      0
   22.1307    8.1156   12.0854 H      0
   21.4403    9.5142   12.0469 H      0
   23.1550    8.1611    8.0947 C      0
   18.7615    6.1622   12.3697 C      0
   18.6774    5.3608   12.8334 H      0
   20.0028    6.7874   12.3054 C      0
   17.6816    6.6967   11.7741 C      0
   16.8725    6.2410   11.8230 H      0
   16.6113    8.5438   10.4702 C      0
   17.7293    7.9281   11.0705 C      0
   15.2426    7.9112   10.4565 C      0
   14.6172    8.5434   10.8421 H      0
   15.2657    7.1366   11.0398 H      0
   19.0269    8.5818   11.0429 C      0
   19.0785    9.8817   10.4656 C      0
   19.8916   10.3330   10.4467 H      0
   17.9759   10.4868    9.9390 C      0
   18.0435   11.3450    9.5875 H      0
   16.7361    9.8195    9.9229 C      0
   15.2866    6.3920    8.4719 C      0
   14.6869    7.4642    9.1043 C      0
   22.3100    7.4706    4.1577 C      0
   21.6431    6.3710    4.7166 C      0
   21.9934    5.9842    5.4861 H      0
   20.5152    5.8459    4.1876 C      0
   20.1040    5.1203    4.5980 H      0
   23.5144    9.6497    2.9504 C      0
   23.9092   10.3901    2.5508 H      0
   24.0756    9.1426    4.1141 C      0
   23.4915    8.0198    4.7373 C      0
   23.1757    3.5234    6.8920 C      0
   22.2050    3.5477    6.8897 H      0
   23.4675    3.1449    7.7352 H      0
   24.2258    7.3525    5.9009 C      0
   24.5571    6.4990    5.5819 H      0
   25.0017    7.8987    6.1028 H      0
   21.7271    8.0135    2.9504 C      0
   22.4283    9.1173    2.3847 C      0
   22.1171    9.4811    1.5879 H      0
   15.6797   11.7456    8.9433 C      0
   16.3000   11.8265    8.2011 H      0
   15.9931   12.3136    9.6640 H      0
   22.4200    5.1417   14.4808 C      0
   22.3707    4.5504   15.2349 H      0
   22.9636    4.7449   13.7968 H      0
   22.8041    5.9775   14.7521 H      0
   21.0444    5.3778   13.9450 C      0
   20.6464    4.5360   13.6750 H      0
   20.4863    5.7727   14.6334 H      0
   21.3377   13.3397   11.3211 C      0
   21.2827   14.2563   11.0409 H      0
   20.4513   12.9794   11.4094 H      0
   21.7890   13.2890   12.1659 H      0
   22.0808   12.5690   10.3231 C      0
   21.6314   12.6175    9.4647 H      0
   22.9741   12.9284   10.2240 H      0
   23.6575    2.6863    5.7721 C      0
   23.3099    1.7958    5.8664 H      0
   23.3573    3.0601    4.9406 H      0
   24.6164    2.6583    5.7838 H      0
   17.2456    5.0109    8.2534 C      0
   17.4229    5.4517    7.4084 H      0
   16.7890    4.1748    8.0684 H      0
   14.3131   12.1810    8.5110 C      0
   14.3464   13.0933    8.2142 H      0
   14.0112   11.6214    7.7916 H      0
   13.7052   12.1071    9.2504 H      0
   18.5286    4.7347    8.9548 C      0
   19.0822    4.1757    8.4029 H      0
   18.9849    5.5627    9.1270 H      0
   18.3523    4.2885    9.7857 H      0
   26.9985   11.1479    4.9557 C      0
   27.4573   11.8950    4.5647 H      0
   26.6761   11.3907    5.8268 H      0
   27.6051   10.4069    5.0351 H      0
   25.8381   10.7557    4.0796 C      0
   25.2181   11.4966    3.9913 H      0
   26.1512   10.5085    3.1961 H      0
   10.0569    9.6518    6.8000 O      0
   11.7495    7.0952    4.2888 C      0
   12.9991    6.5375    1.8466 C      0
   13.4258    6.3278    1.0464 H      0
   13.1123   11.2195    0.7327 O      0
   12.7581    7.8859    2.1571 C      0
   14.1247    6.2255   -1.3683 O      0
   13.1121    8.9402    1.2740 C      0
   19.6279   10.3814    2.1127 O      0
   12.7862   10.2264    1.6258 C      0
   12.1150   10.4963    2.8217 C      0
   11.8816   11.3724    3.0279 H      0
   11.7966    9.4990    3.6909 C      0
   11.3711    9.7098    4.4919 H      0
   12.6279    5.5286    2.6791 C      0
   12.8006    4.6474    2.4387 H      0
   18.8474    5.8491    2.4284 O      0
   11.9865    5.8006    3.8979 C      0
   11.5761    4.8096    4.7446 O      0
   15.1005    7.9966   -0.1311 C      0
   13.7409    8.6672   -0.0828 C      0
   13.1227    8.1156   -0.5872 H      0
   13.8131    9.5142   -0.5487 H      0
   12.0984    8.1611    3.4035 C      0
   16.4920    6.1622   -0.8716 C      0
   16.5760    5.3608   -1.3352 H      0
   15.2506    6.7874   -0.8072 C      0
   17.5718    6.6967   -0.2760 C      0
   18.3809    6.2410   -0.3248 H      0
   18.6421    8.5438    1.0279 C      0
   17.5241    7.9281    0.4277 C      0
   20.0108    7.9112    1.0417 C      0
   20.6362    8.5434    0.6561 H      0
   19.9877    7.1366    0.4583 H      0
   16.2265    8.5818    0.4553 C      0
   16.1749    9.8817    1.0325 C      0
   15.3618   10.3330    1.0515 H      0
   17.2775   10.4868    1.5592 C      0
   17.2099   11.3450    1.9107 H      0
   18.5174    9.8195    1.5753 C      0
   19.9669    6.3920    3.0263 C      0
   20.5665    7.4642    2.3939 C      0
   12.9435    7.4706    7.3404 C      0
   13.6104    6.3710    6.7816 C      0
   13.2601    5.9842    6.0121 H      0
   14.7382    5.8459    7.3105 C      0
   15.1494    5.1203    6.9002 H      0
   11.7390    9.6497    8.5478 C      0
   11.3442   10.3901    8.9474 H      0
   11.1778    9.1426    7.3841 C      0
   11.7619    8.0198    6.7609 C      0
   12.0777    3.5234    4.6062 C      0
   13.0485    3.5477    4.6085 H      0
   11.7859    3.1449    3.7630 H      0
   11.0276    7.3525    5.5973 C      0
   10.6963    6.4990    5.9163 H      0
   10.2518    7.8987    5.3954 H      0
   13.5263    8.0135    8.5478 C      0
   12.8252    9.1173    9.1135 C      0
   13.1363    9.4811    9.9102 H      0
   19.5737   11.7456    2.5549 C      0
   18.9534   11.8265    3.2971 H      0
   19.2603   12.3136    1.8342 H      0
   12.8334    5.1417   -2.9826 C      0
   12.8827    4.5504   -3.7367 H      0
   12.2898    4.7449   -2.2986 H      0
   12.4494    5.9775   -3.2539 H      0
   14.2090    5.3778   -2.4468 C      0
   14.6070    4.5360   -2.1769 H      0
   14.7671    5.7727   -3.1352 H      0
   13.9157   13.3397    0.1771 C      0
   13.9708   14.2563    0.4573 H      0
   14.8022   12.9794    0.0888 H      0
   13.4644   13.2890   -0.6677 H      0
   13.1726   12.5690    1.1751 C      0
   13.6221   12.6175    2.0335 H      0
   12.2793   12.9284    1.2742 H      0
   11.5960    2.6863    5.7261 C      0
   11.9435    1.7958    5.6318 H      0
   11.8961    3.0601    6.5576 H      0
   10.6370    2.6583    5.7144 H      0
   18.0078    5.0109    3.2448 C      0
   17.8305    5.4517    4.0898 H      0
   18.4644    4.1748    3.4298 H      0
   20.9403   12.1810    2.9872 C      0
   20.9070   13.0933    3.2840 H      0
   21.2422   11.6214    3.7066 H      0
   21.5482   12.1071    2.2478 H      0
   16.7249    4.7347    2.5434 C      0
   16.1712    4.1757    3.0953 H      0
   16.2686    5.5627    2.3712 H      0
   16.9011    4.2885    1.7125 H      0
    8.2549   11.1479    6.5425 C      0
    7.7962   11.8950    6.9335 H      0
    8.5773   11.3907    5.6714 H      0
    7.6484   10.4069    6.4631 H      0
    9.4153   10.7557    7.4186 C      0
   10.0353   11.4966    7.5069 H      0
    9.1022   10.5085    8.3021 H      0
   25.7197    8.6271   11.3280 C      0
   25.2849    8.8492   10.4913 H      0
   26.6766    8.7280   11.2008 H      0
   25.2631    9.6002   12.3904 C      0
   24.3095    9.4933   12.5313 H      0
   25.7116    9.3925   13.2265 H      0
   24.9532   12.4431   13.4697 I      0
   25.5485   11.0192   12.0225 C      0
   25.0969   11.2191   11.1867 H      0
   26.5022   11.1141   11.8681 H      0
   25.4232    7.1870   11.6684 C      0
   25.8579    6.9648   12.5051 H      0
   24.4663    7.0861   11.7956 H      0
   25.8798    6.2139   10.6059 C      0
   26.8333    6.3208   10.4651 H      0
   25.4312    6.4215    9.7699 H      0
   26.1896    3.3709    9.5267 I      0
   25.5943    4.7948   10.9739 C      0
   26.0459    4.5950   11.8097 H      0
   24.6407    4.6999   11.1283 H      0
  1  2  1
  2  3  1
  2  4  1
  2  8  1
  5  6  1
  5  7  1
  5  8  1
  5 15  1
  8  9  1
  8 10  1
 11 12  1
 12 13  1
 12 14  1
 12 18  1
 15 16  1
 15 17  1
 15 18  1
 18 19  1
 18 20  1
 21 70  1
 21117  1
 22 38  1
 22 44  1
 22 75  1
 23 24  1
 23 26  1
 23 35  1
 25 30  1
 25 95  1
 26 28  1
 26 44  1
 27 47  1
 27 88  1
 28 30  1
 28 41  1
 29 60  1
 29 81  1
 30 31  1
 31 32  1
 31 33  1
 33 34  1
 33 44  1
 35 36  1
 35 38  1
 37 61  1
 37102  1
 38 39  1
 39 72  1
 40 41  1
 40 47  1
 40 55  1
 41 42  1
 41 43  1
 45 46  1
 45 47  1
 45 48  1
 48 49  1
 48 51  1
 50 51  1
 50 52  1
 50 60  1
 51 55  1
 52 53  1
 52 54  1
 52 62  1
 55 56  1
 56 57  1
 56 58  1
 58 59  1
 58 60  1
 61 62  1
 61165  1
 62177  1
 63 64  1
 63 71  1
 63 78  1
 64 65  1
 64 66  1
 66 67  1
 66160  1
 68 69  1
 68 70  1
 68 79  1
 70 71  1
 71 75  1
 72 73  1
 72 74  1
 72 98  1
 75 76  1
 75 77  1
 78 79  1
 78161  1
 79 80  1
 81 82  1
 81 83  1
 81105  1
 84 85  1
 84 86  1
 84 87  1
 84 88  1
 88 89  1
 88 90  1
 91 92  1
 91 93  1
 91 94  1
 91 95  1
 95 96  1
 95 97  1
 98 99  1
 98100  1
 98101  1
102103  1
102104  1
102109  1
105106  1
105107  1
105108  1
109110  1
109111  1
109112  1
113114  1
113115  1
113116  1
113117  1
117118  1
117119  1
120169  1
120216  1
121137  1
121143  1
121174  1
122123  1
122125  1
122134  1
124129  1
124194  1
125127  1
125143  1
126146  1
126187  1
127129  1
127140  1
128159  1
128180  1
129130  1
130131  1
130132  1
132133  1
132143  1
134135  1
134137  1
136160  1
136201  1
137138  1
138171  1
139140  1
139146  1
139154  1
140141  1
140142  1
144145  1
144146  1
144147  1
147148  1
147150  1
149150  1
149151  1
149159  1
150154  1
151152  1
151153  1
151161  1
154155  1
155156  1
155157  1
157158  1
157159  1
160161  1
162163  1
162170  1
162177  1
163164  1
163165  1
165166  1
167168  1
167169  1
167178  1
169170  1
170174  1
171172  1
171173  1
171197  1
174175  1
174176  1
177178  1
178179  1
180181  1
180182  1
180204  1
183184  1
183185  1
183186  1
183187  1
187188  1
187189  1
190191  1
190192  1
190193  1
190194  1
194195  1
194196  1
197198  1
197199  1
197200  1
201202  1
201203  1
201208  1
204205  1
204206  1
204207  1
208209  1
208210  1
208211  1
212213  1
212214  1
212215  1
212216  1
216217  1
216218  1
219220  1
219221  1
219222  1
219229  1
222223  1
222224  1
222226  1
225226  1
226227  1
226228  1
229230  1
229231  1
229232  1
232233  1
232234  1
232236  1
235236  1
236237  1
236238  1
M  END
$$$$
