# Supplementary material for: Crystal structures and supra­molecular inter­actions of prism[6]arene-based host–guest systems with dihalohexa­nes
Source: Acta Crystallogr E Crystallogr Commun. 2025 May 2;81(Pt 6):452–7. doi: 10.1107/S2056989025003767 (PMC12142403; doi:10.1107/S2056989025003767)
Supplement: Supplementary file 5 [file e-81-00452-PS6_HexI2sup7.hkl]

data_PS6_HexI2                                                                  
_shelx_title ' User-defined'                                                    
_shelx_refln_list_code          4                                               
_shelx_F_calc_maximum     1230.35                                               
_exptl_crystal_F_000      4160.00                                               
_reflns_d_resolution_high  0.8401                                               
                                                                                
loop_                                                                           
 _space_group_symop_operation_xyz                                               
 'x, y, z'                                                                      
 '-x, y, -z+1/2'                                                                
 'x+1/2, y+1/2, z'                                                              
 '-x+1/2, y+1/2, -z+1/2'                                                        
 '-x, -y, -z'                                                                   
 'x, -y, z-1/2'                                                                 
 '-x+1/2, -y+1/2, -z'                                                           
 'x+1/2, -y+1/2, z-1/2'                                                         
                                                                                
_cell_length_a    38.7277                                                       
_cell_length_b    10.5427                                                       
_cell_length_c    24.0234                                                       
_cell_angle_alpha  90.000                                                       
_cell_angle_beta  106.814                                                       
_cell_angle_gamma  90.000                                                       
                                                                                
_shelx_F_squared_multiplier     1.000                                           
                                                                                
loop_                                                                           
 _refln_index_h                                                                 
 _refln_index_k                                                                 
 _refln_index_l                                                                 
 _refln_F_squared_calc                                                          
 _refln_F_squared_meas                                                          
 _refln_F_squared_sigma                                                         
 _refln_observed_status                                                         
   6   0   0       1058.98       5433.51      1218.19 o                         
   8   0   0       1040.48       6186.43      2300.12 o                         
  10   0   0    1513753.25    1573403.62     46351.00 o                         
  12   0   0     522835.19     542642.75     11801.38 o                         
  14   0   0       1472.37       7906.59      2965.05 o                         
  16   0   0      66965.05      54915.79      1183.10 o                         
  18   0   0         25.60       1157.53       783.42 o                         
  20   0   0     204391.80     215739.86      3867.50 o                         
  22   0   0     137999.52     153241.77      2666.34 o                         
  24   0   0        995.93       1326.20       443.89 o                         
  26   0   0       4731.99       5653.48       937.91 o                         
  28   0   0       1066.21       1134.99       372.97 o                         
  30   0   0       8101.34       8704.54       621.02 o                         
  32   0   0      13085.83      16662.27       778.45 o                         
  34   0   0       1739.07       2445.15       541.61 o                         
  36   0   0       1105.24       1838.38       493.57 o                         
  38   0   0        887.67       1827.76       796.63 o                         
  40   0   0         49.96       1044.56       769.29 o                         
  42   0   0        894.78        925.15       828.54 o                         
  44   0   0        159.45        -80.21      1245.08 o                         
   5   1   0         57.38         35.10       121.38 o                         
   7   1   0      92815.63     102929.25      1065.64 o                         
   9   1   0      40650.62      40020.10       452.40 o                         
  11   1   0       2710.72       3435.31       173.59 o                         
  13   1   0       3414.46       4704.09       187.50 o                         
  15   1   0      18349.64      21736.13       423.89 o                         
  17   1   0      14308.04      13739.36       316.88 o                         
  19   1   0       5097.20       6591.28       340.77 o                         
  21   1   0      12061.78      12314.93       359.13 o                         
  23   1   0      18367.64      18260.66       412.93 o                         
  25   1   0       8064.66       8373.60       370.05 o                         
  27   1   0       3472.75       3521.01       304.73 o                         
  29   1   0        176.62         26.05       238.83 o                         
  31   1   0       3955.35       4178.63       377.93 o                         
  33   1   0        746.53        581.82       368.39 o                         
  35   1   0        217.85        594.97       460.45 o                         
  37   1   0        117.25        569.93       870.15 o                         
  39   1   0          9.85       1165.24       501.09 o                         
  41   1   0        237.90        399.95       451.33 o                         
  43   1   0          9.14       -364.77       373.31 o                         
   0   2   0       2828.45       2657.79       269.34 o                         
   2   2   0      25641.16      25417.46       278.78 o                         
   6   2   0      87612.61      88847.02       910.27 o                         
   8   2   0      76615.20      75072.82       863.43 o                         
  10   2   0      54367.51      52498.78       588.90 o                         
  12   2   0       1615.00       1470.97       152.04 o                         
  14   2   0      33489.18      32123.84       537.93 o                         
  16   2   0       4980.60       4264.81       288.32 o                         
  18   2   0       5057.77       4553.04       542.30 o                         
  20   2   0      11458.16      12979.51       357.91 o                         
  22   2   0       1206.65       1197.78       299.89 o                         
  24   2   0       2414.64       2511.98       393.14 o                         
  26   2   0       5396.33       5168.40       395.33 o                         
  28   2   0       4461.36       4730.18       358.51 o                         
  30   2   0       8194.94       9636.65       568.30 o                         
  32   2   0        554.37        -37.37       388.37 o                         
  34   2   0         30.01        118.81       379.33 o                         
  36   2   0       1815.29       1424.54       504.93 o                         
  38   2   0         75.09        276.98       314.75 o                         
  40   2   0        246.31        254.74       363.81 o                         
  42   2   0        101.24       -366.66       462.66 o                         
   1   3   0     104327.85     123063.73      1275.46 o                         
   3   3   0      17915.32      20534.35       336.86 o                         
   5   3   0       1241.24       1052.83       141.05 o                         
   7   3   0      12022.76      12064.99       211.39 o                         
   9   3   0      31566.12      28265.71       444.98 o                         
  11   3   0       1552.91       1782.66       141.76 o                         
  13   3   0      53160.97      59113.61       666.86 o                         
  15   3   0      55361.72      65063.57      1186.60 o                         
  17   3   0      13786.98      14559.07       296.38 o                         
  19   3   0       7694.82       6568.02       269.74 o                         
  21   3   0       2241.27       2203.34       331.94 o                         
  23   3   0      11038.92      10446.05       380.18 o                         
  25   3   0       7534.63       7203.34       373.34 o                         
  27   3   0        424.25          2.23       377.32 o                         
  29   3   0        465.27        616.08       369.81 o                         
  31   3   0       1238.78       1079.16       328.80 o                         
  33   3   0       5558.64       5886.17       445.21 o                         
  35   3   0        162.55        656.30       328.47 o                         
  37   3   0         79.27       -269.97       348.09 o                         
  39   3   0         87.32        -80.54       351.88 o                         
  41   3   0        296.26        773.25       374.67 o                         
   0   4   0      34166.50      30382.38      1021.77 o                         
   2   4   0      23037.29      27986.32       433.45 o                         
   4   4   0       4309.56       3512.84       189.98 o                         
   6   4   0     119531.85     114499.52      1233.08 o                         
   8   4   0      23863.51      23055.52       348.53 o                         
  10   4   0      24518.16      21851.11       613.92 o                         
  12   4   0        243.53         73.71       186.73 o                         
  14   4   0       7926.24      10010.56       238.20 o                         
  16   4   0      49243.53      51944.03       974.38 o                         
  18   4   0       5651.78       5881.21       293.57 o                         
  20   4   0       1843.45       1230.60       281.80 o                         
  22   4   0        701.37        496.41       225.34 o                         
  24   4   0       9885.58       9434.25       471.36 o                         
  26   4   0       8378.18       7433.54       352.92 o                         
  28   4   0        844.90        665.80       316.12 o                         
  30   4   0        620.34        598.33       276.90 o                         
  32   4   0       5473.76       5379.92       405.39 o                         
  34   4   0       1360.95       1405.71       326.29 o                         
  36   4   0        173.89        353.21       452.18 o                         
  38   4   0        861.23       1048.98       350.72 o                         
  40   4   0         10.02        495.09       392.67 o                         
   1   5   0       3541.62       2708.75       233.52 o                         
   3   5   0       1000.03       1361.28       202.27 o                         
   5   5   0        388.66        350.90       194.78 o                         
   7   5   0      12312.40      12486.48       327.71 o                         
   9   5   0      13134.46      13075.14       375.47 o                         
  11   5   0        400.57        508.98       181.26 o                         
  13   5   0        349.87        143.70       230.12 o                         
  15   5   0       8740.49       8430.55       315.35 o                         
  17   5   0      26547.94      27907.42       556.31 o                         
  19   5   0        489.00        349.80       215.43 o                         
  21   5   0       3989.73       4587.47       278.64 o                         
  23   5   0       3329.39       3582.29       331.75 o                         
  25   5   0       4929.81       4512.49       474.17 o                         
  27   5   0       1028.05       1379.86       338.64 o                         
  29   5   0        150.40        459.81       303.77 o                         
  31   5   0       2908.40       2567.76       337.33 o                         
  33   5   0        183.98       1764.00       761.69 o                         
  35   5   0          1.46        709.27       362.69 o                         
  37   5   0         69.65        157.92       497.56 o                         
  39   5   0         25.79        400.35       397.44 o                         
   0   6   0       3663.97       3398.00       659.00 o                         
   2   6   0      18217.69      15675.32       363.19 o                         
   4   6   0      42767.53      39093.78       720.16 o                         
   6   6   0      11857.12      11492.03       333.89 o                         
   8   6   0      13581.00      12159.00       298.78 o                         
  10   6   0      19667.00      19263.56       448.38 o                         
  12   6   0       5170.56       4461.72       300.49 o                         
  14   6   0      14672.56      13270.37       582.51 o                         
  16   6   0       6223.64       6309.86       329.18 o                         
  18   6   0        808.81        503.74       273.31 o                         
  20   6   0      12836.22      12486.57       411.67 o                         
  22   6   0       6196.29       6333.60       320.62 o                         
  24   6   0       1730.69       1882.65       394.46 o                         
  26   6   0       4188.42       4063.66       343.59 o                         
  28   6   0          4.82        -99.11       313.65 o                         
  30   6   0       1758.48       1936.28       423.66 o                         
  32   6   0        293.59        481.65       414.03 o                         
  34   6   0         74.04        562.90       429.28 o                         
  36   6   0        154.03        444.37       441.29 o                         
  38   6   0        185.21        343.41       450.10 o                         
   1   7   0      12010.42      13483.29       471.01 o                         
   3   7   0       6449.55       7482.03       362.98 o                         
   5   7   0        161.07         81.01       377.05 o                         
   7   7   0       4582.58       4761.94       280.25 o                         
   9   7   0       6754.98       6567.99       344.89 o                         
  11   7   0       1846.07       1874.48       256.28 o                         
  13   7   0        102.50        -39.82       289.26 o                         
  15   7   0        748.52        733.55       299.33 o                         
  17   7   0       1824.49       2136.66       339.05 o                         
  19   7   0       4112.21       4169.59       417.45 o                         
  21   7   0         17.98        -48.97       231.18 o                         
  23   7   0        146.98        376.52       278.78 o                         
  25   7   0       2895.45       2889.06       402.74 o                         
  27   7   0       1823.72       2035.46       581.75 o                         
  29   7   0        171.43       -334.73       334.73 o                         
  31   7   0        341.77        200.88       404.42 o                         
  33   7   0        407.99        991.60       455.33 o                         
  35   7   0        863.27       1171.51       487.77 o                         
   0   8   0         57.47       2077.26       808.48 o                         
   2   8   0      28459.24      29057.49       631.98 o                         
   4   8   0      11921.54      13274.05       378.18 o                         
   6   8   0       1522.87       1924.81       337.32 o                         
   8   8   0      22489.93      22720.95       481.39 o                         
  10   8   0        364.81        886.98       308.84 o                         
  12   8   0      23665.95      22946.95       590.05 o                         
  14   8   0       2471.58       2931.51       482.67 o                         
  16   8   0       5081.40       5416.49       323.59 o                         
  18   8   0       3355.45       3457.71       430.86 o                         
  20   8   0        494.58        480.97       363.77 o                         
  22   8   0        221.23         85.15       380.78 o                         
  24   8   0       7393.75       7817.38       402.84 o                         
  26   8   0         15.15         66.09       370.18 o                         
  28   8   0       1376.27        648.84       430.20 o                         
  30   8   0        284.69        917.60       369.41 o                         
  32   8   0          8.28       -341.97       440.29 o                         
  34   8   0       1309.88       1839.39       563.29 o                         
   1   9   0       1019.42       1374.76       285.40 o                         
   3   9   0         11.25        -27.27       264.23 o                         
   5   9   0        473.31        819.93       341.95 o                         
   7   9   0        183.35        322.32       251.22 o                         
   9   9   0       1853.41       1936.36       262.96 o                         
  11   9   0        350.45        519.22       294.97 o                         
  13   9   0         81.65        493.97       370.39 o                         
  15   9   0        323.08         39.31       378.95 o                         
  17   9   0       1105.05       1670.31       424.42 o                         
  19   9   0        171.95         88.34       271.52 o                         
  21   9   0       3471.43       2735.28       341.49 o                         
  23   9   0         45.60         33.04       328.35 o                         
  25   9   0        117.62        482.71       405.74 o                         
  27   9   0       1283.25        825.57       351.77 o                         
  29   9   0        187.23       1341.14       718.07 o                         
   0  10   0        251.27       1020.74       555.90 o                         
   2  10   0        540.12        963.80       303.91 o                         
   4  10   0       1009.78        566.87       372.10 o                         
   6  10   0        798.31        968.74       288.82 o                         
   8  10   0         14.23         13.47       383.63 o                         
  10  10   0        172.50       -134.81       338.11 o                         
  12  10   0          1.75        408.16       442.18 o                         
  14  10   0       1429.34       2756.59       623.31 o                         
  16  10   0         62.03        358.28       312.87 o                         
  18  10   0       1706.03       2656.88       318.28 o                         
  20  10   0        436.98        497.26       295.39 o                         
  22  10   0        141.34        686.98       440.54 o                         
  24  10   0        169.45        331.22       320.35 o                         
  26  10   0        464.65        439.47       489.80 o                         
   1  11   0         76.82        297.27       301.48 o                         
   3  11   0         85.07        228.05       346.28 o                         
   5  11   0        715.63        791.67       333.22 o                         
   7  11   0        831.42        491.11       265.16 o                         
   9  11   0          5.09         45.25       299.70 o                         
  11  11   0         20.56        259.22       282.68 o                         
  13  11   0         19.37        490.07       646.50 o                         
  15  11   0          3.51        209.22       344.30 o                         
  17  11   0         85.03       -227.69       322.67 o                         
  19  11   0          5.06        -42.89       367.11 o                         
  21  11   0          5.35        851.07       472.10 o                         
   0  12   0        615.96        607.35       671.48 o                         
   2  12   0        243.35        633.13       457.21 o                         
   4  12   0         14.25        -29.95       307.11 o                         
   6  12   0          3.65       -285.87       323.41 o                         
   8  12   0        689.15        868.97       355.46 o                         
  10  12   0         88.09       -235.82       339.43 o                         
  12  12   0         33.87        153.25       481.34 o                         
 -43   1   1        254.92       1274.22       465.27 o                         
 -41   1   1         19.95        150.33       319.89 o                         
 -39   1   1        285.65       -222.22       416.06 o                         
 -37   1   1         66.88       -296.90       376.25 o                         
 -35   1   1        272.18       1283.01       434.07 o                         
 -33   1   1       7241.27       7753.02       438.69 o                         
 -31   1   1        740.36        381.93       312.29 o                         
 -29   1   1        166.25       -295.52       447.58 o                         
 -27   1   1      22101.41      23406.00       625.55 o                         
 -25   1   1         41.09       -215.07       215.07 o                         
 -23   1   1      18897.09      17668.51       396.74 o                         
 -21   1   1         50.15        207.30       189.96 o                         
 -19   1   1      16127.06      19510.85       356.01 o                         
 -17   1   1      86199.70      88210.48      1456.55 o                         
 -15   1   1        586.24        832.85       157.07 o                         
 -13   1   1      24873.12      21836.04       349.14 o                         
 -11   1   1     107201.59      93633.16      1335.09 o                         
  -9   1   1       1059.68       1738.24       167.99 o                         
  -7   1   1     256443.50     251369.44      2909.97 o                         
  -5   1   1      38831.15      38241.65       781.86 o                         
   5   1   1     161950.83     164797.91      1622.68 o                         
   9   1   1     100205.55      92006.47      1020.73 o                         
  11   1   1       2888.58       4423.50       206.21 o                         
  13   1   1      10027.33      11627.12       265.39 o                         
  15   1   1     165351.58     171677.14      1950.36 o                         
  17   1   1       1228.55       1547.29       260.10 o                         
  19   1   1      21494.22      21826.06       404.30 o                         
  21   1   1       9617.72       8549.23       325.26 o                         
  23   1   1       2402.46       2978.72       332.72 o                         
  25   1   1      32947.06      34566.08       713.69 o                         
  27   1   1       6541.38       7495.64       382.58 o                         
  29   1   1       1634.07       1290.87       334.74 o                         
  31   1   1       7768.27       7678.89       368.51 o                         
  33   1   1        267.05       -141.34       300.19 o                         
  35   1   1       2032.32       2612.45       385.90 o                         
  37   1   1        820.38        685.75       376.86 o                         
  39   1   1         11.78        287.45       394.35 o                         
  41   1   1        435.34        936.32       476.44 o                         
  43   1   1          9.90         85.73       433.57 o                         
 -44   2   1        149.97       -580.61       607.05 o                         
 -42   2   1        264.20        112.88       355.32 o                         
 -40   2   1       1016.62       1868.30       411.23 o                         
 -38   2   1        248.65        338.49       402.66 o                         
 -36   2   1          0.78       -157.13       305.74 o                         
 -34   2   1       4483.48       4525.04       377.31 o                         
 -32   2   1         62.38        271.57       291.57 o                         
 -30   2   1       2074.28       2222.43       290.64 o                         
 -28   2   1       3498.31       2981.76       379.55 o                         
 -26   2   1       7800.70       7822.88       415.75 o                         
 -24   2   1      30811.87      29338.32       797.75 o                         
 -22   2   1         12.19        153.08       226.47 o                         
 -20   2   1       4158.22       4534.19       296.41 o                         
 -18   2   1      28252.46      26266.44       611.54 o                         
 -16   2   1       2465.86       2543.29       171.21 o                         
 -14   2   1      11499.00       9511.07       244.35 o                         
 -12   2   1      67526.80      70831.41       756.24 o                         
 -10   2   1      16618.04      19284.94       444.25 o                         
  -8   2   1     202670.88     206071.86      2192.47 o                         
  -6   2   1     115048.64     123782.02      2470.19 o                         
  -4   2   1       8437.19       9819.00       330.50 o                         
  -2   2   1     225728.09     271334.50      2868.17 o                         
   0   2   1      10851.26      11659.25       201.85 o                         
   2   2   1      60934.38      66629.38      1193.26 o                         
   4   2   1         65.15        945.73       165.24 o                         
   6   2   1       6149.80       8695.59       318.10 o                         
   8   2   1     148690.05     144129.56      1446.15 o                         
  10   2   1       1838.75       2321.44       205.31 o                         
  12   2   1       1590.39       1208.60       173.73 o                         
  14   2   1      46754.72      41493.64       547.03 o                         
  16   2   1      21101.30      24288.25       391.04 o                         
  18   2   1      72034.29      79572.02       968.14 o                         
  20   2   1       1793.50       2021.22       218.38 o                         
  22   2   1       4852.83       5108.23       261.22 o                         
  24   2   1      16282.85      15206.46       388.70 o                         
  26   2   1       1360.71       1351.72       435.69 o                         
  28   2   1         89.48        861.60       320.28 o                         
  30   2   1      15447.33      15621.75       615.75 o                         
  32   2   1       4382.35       4214.56       400.51 o                         
  34   2   1       4483.39       5049.83       491.92 o                         
  36   2   1        138.93        732.45       566.44 o                         
  38   2   1        189.37       -334.27       438.49 o                         
  40   2   1        799.36       1291.87       353.80 o                         
  42   2   1          0.40        496.97       379.11 o                         
 -43   3   1        525.65       -221.91       393.96 o                         
 -41   3   1        346.35        367.72       417.18 o                         
 -39   3   1          1.51        -51.10       346.85 o                         
 -37   3   1          1.52        735.90       362.55 o                         
 -35   3   1       5023.38       4566.72       441.81 o                         
 -33   3   1       3284.18       3044.95       351.95 o                         
 -31   3   1         45.52        197.51       281.38 o                         
 -29   3   1        299.13        578.79       266.58 o                         
 -27   3   1        136.24        -88.87       295.68 o                         
 -25   3   1       1749.59       2055.89       265.37 o                         
 -23   3   1       2231.13       2167.77       275.09 o                         
 -21   3   1       1098.53       1641.04       254.95 o                         
 -19   3   1      11203.28      11109.20       326.57 o                         
 -17   3   1        105.59        501.69       158.66 o                         
 -15   3   1        313.12        783.41       176.35 o                         
 -13   3   1          9.27        161.76       166.89 o                         
 -11   3   1       4992.66       5682.06       266.64 o                         
  -9   3   1      57707.30      56947.97       585.81 o                         
  -7   3   1       7942.87       6750.36       195.24 o                         
  -5   3   1       5393.80       6076.66       193.47 o                         
  -3   3   1      23569.71      20068.91       332.19 o                         
  -1   3   1        654.91        571.30       164.18 o                         
   1   3   1      51173.41      55866.86       598.66 o                         
   3   3   1       1201.76       2058.13       175.05 o                         
   5   3   1       5312.84       7330.47       179.63 o                         
   7   3   1      69015.47      65253.84       823.90 o                         
   9   3   1       1458.57       1714.71       177.87 o                         
  11   3   1      40216.94      40967.12       484.74 o                         
  13   3   1      18253.95      19425.35       325.50 o                         
  15   3   1      19807.64      21120.93       393.04 o                         
  17   3   1      26574.19      29459.65       518.41 o                         
  19   3   1       1271.58       1494.99       207.15 o                         
  21   3   1       2617.52       3101.59       278.46 o                         
  23   3   1      11119.04      11009.83       344.74 o                         
  25   3   1       1390.39       1015.91       278.09 o                         
  27   3   1       2452.29       2337.21       292.63 o                         
  29   3   1       2434.46       2142.80       334.43 o                         
  31   3   1        732.01        942.65       290.04 o                         
  33   3   1       1182.27       1206.27       311.57 o                         
  35   3   1        359.28        245.76       398.09 o                         
  37   3   1        139.43       -401.31       414.24 o                         
  39   3   1        476.68       1225.25       418.65 o                         
  41   3   1         58.00        899.62       413.53 o                         
 -42   4   1        142.54        861.03       458.27 o                         
 -40   4   1        227.84        359.22       416.23 o                         
 -38   4   1       1291.38       1758.31       467.53 o                         
 -36   4   1        360.39        481.78       486.89 o                         
 -34   4   1        543.51        557.41       602.81 o                         
 -32   4   1        403.64        726.74       307.45 o                         
 -30   4   1       1283.05       1485.36       385.08 o                         
 -28   4   1       3927.87       3349.18       341.87 o                         
 -26   4   1       1386.97       1776.92       510.90 o                         
 -24   4   1        295.65        413.26       251.60 o                         
 -22   4   1       3264.19       3016.05       291.35 o                         
 -20   4   1       8101.51       8289.60       334.40 o                         
 -18   4   1      23794.53      23727.24       434.58 o                         
 -16   4   1      17798.72      17550.52       434.93 o                         
 -14   4   1        264.76         69.00       209.74 o                         
 -12   4   1       2199.89       1652.36       165.76 o                         
 -10   4   1      11584.50      10882.48       290.45 o                         
  -8   4   1      75998.62      78083.66       910.14 o                         
  -6   4   1      66899.43      63540.02       753.35 o                         
  -4   4   1      31597.28      26830.01       426.78 o                         
  -2   4   1        327.66        820.54       193.73 o                         
   0   4   1       8832.48       7587.72       240.00 o                         
   2   4   1      48690.60      49870.52       618.99 o                         
   4   4   1      43446.39      42807.58       572.68 o                         
   6   4   1       6969.66       5791.39       215.37 o                         
   8   4   1      14772.95      13514.24       502.36 o                         
  10   4   1       4432.32       4224.44       242.86 o                         
  12   4   1      26449.36      26468.15       370.43 o                         
  14   4   1       1580.72       1240.04       169.40 o                         
  16   4   1        637.91       1013.74       195.58 o                         
  18   4   1       4520.11       4626.02       241.22 o                         
  20   4   1       7622.42       8110.31       383.04 o                         
  22   4   1       3228.68       3382.70       288.79 o                         
  24   4   1       1032.28       1127.03       338.60 o                         
  26   4   1       1414.38       1330.17       348.93 o                         
  28   4   1        126.99        644.15       352.34 o                         
  30   4   1          0.76         29.29       334.52 o                         
  32   4   1       2908.04       3770.68       467.14 o                         
  34   4   1        341.88       -148.93       431.52 o                         
  36   4   1         59.12        987.88       526.77 o                         
  38   4   1          0.68        847.42       554.53 o                         
  40   4   1          9.36       -130.75       371.75 o                         
 -39   5   1        117.61        232.45       432.35 o                         
 -37   5   1         96.17        103.61       611.23 o                         
 -35   5   1        307.50        813.80       516.24 o                         
 -33   5   1       5915.75       5487.39       510.14 o                         
 -31   5   1        436.29        309.58       393.21 o                         
 -29   5   1          1.02       -108.78       289.16 o                         
 -27   5   1        495.71       1149.37       282.68 o                         
 -25   5   1       2539.96       2258.53       348.58 o                         
 -23   5   1      12473.08      11323.90       397.62 o                         
 -21   5   1       1270.30       1150.75       276.01 o                         
 -19   5   1        499.21        296.62       280.62 o                         
 -17   5   1       8370.31       7929.16       262.65 o                         
 -15   5   1       3183.73       3412.23       300.37 o                         
 -13   5   1       6018.56       5889.65       236.05 o                         
 -11   5   1      30112.23      28207.40       467.13 o                         
  -9   5   1      13748.05      16828.39       332.34 o                         
  -7   5   1      50554.30      45787.79       615.53 o                         
  -5   5   1        380.52        515.27       194.28 o                         
  -3   5   1         10.72        165.60       199.97 o                         
  -1   5   1      68195.02      67983.01       854.28 o                         
   1   5   1      17001.71      24976.56       627.89 o                         
   3   5   1      29764.51      26466.04       519.53 o                         
   5   5   1      25627.64      24397.66       365.01 o                         
   7   5   1        120.19        308.62       166.95 o                         
   9   5   1      16995.23      14657.80       290.42 o                         
  11   5   1       2433.36       1871.48       338.15 o                         
  13   5   1       1003.37        680.67       196.55 o                         
  15   5   1      45409.08      43796.22       640.95 o                         
  17   5   1       5980.70       6382.61       319.34 o                         
  19   5   1       5203.66       4649.65       315.39 o                         
  21   5   1       4448.20       4592.11       324.46 o                         
  23   5   1         94.18        245.10       289.25 o                         
  25   5   1       8260.38       8455.46       481.74 o                         
  27   5   1         12.26        -11.88       271.52 o                         
  29   5   1        262.75        183.77       311.57 o                         
  31   5   1        367.82        304.32       308.25 o                         
  33   5   1          0.68        139.54       326.94 o                         
  35   5   1        476.81        465.59       368.23 o                         
  37   5   1        194.76        126.90       357.43 o                         
  39   5   1         33.00        130.88       419.31 o                         
 -38   6   1         76.21       -268.70       408.85 o                         
 -36   6   1         11.31        -78.75       452.57 o                         
 -34   6   1         28.73        215.79       360.77 o                         
 -32   6   1       3427.60       3497.37       382.52 o                         
 -30   6   1       1385.34       2224.89       531.94 o                         
 -28   6   1        688.21        821.71       295.93 o                         
 -26   6   1       2313.13       2168.41       399.02 o                         
 -24   6   1          8.87        -63.82       255.54 o                         
 -22   6   1         60.77        215.36       273.72 o                         
 -20   6   1       2364.38       1785.32       265.89 o                         
 -18   6   1       1093.75        831.07       224.94 o                         
 -16   6   1       7525.99       8003.88       445.59 o                         
 -14   6   1         29.74        209.78       221.14 o                         
 -12   6   1         13.18        366.82       310.81 o                         
 -10   6   1      30346.79      29367.17       511.37 o                         
  -8   6   1      12885.84      12263.67       370.87 o                         
  -6   6   1      10804.86      10546.36       323.88 o                         
  -4   6   1      22063.25      22741.36       641.51 o                         
  -2   6   1      32267.58      35158.98       517.43 o                         
   0   6   1      30683.85      31604.79       535.99 o                         
   2   6   1          5.95        185.32       213.56 o                         
   4   6   1        231.94        804.01       208.02 o                         
   6   6   1      25932.75      26516.26       576.87 o                         
   8   6   1       5147.20       5470.79       306.02 o                         
  10   6   1      11908.57      11384.79       315.22 o                         
  12   6   1       3184.96       2889.57       281.74 o                         
  14   6   1       7257.43       6716.49       294.78 o                         
  16   6   1       9968.99      10337.85       344.49 o                         
  18   6   1        183.26        406.12       293.40 o                         
  20   6   1       2193.96       2100.14       331.04 o                         
  22   6   1      10184.88      10935.98       397.92 o                         
  24   6   1       2883.69       2320.46       388.35 o                         
  26   6   1       4696.19       4250.97       394.26 o                         
  28   6   1        344.40        578.83       349.85 o                         
  30   6   1        117.49         -8.53       464.94 o                         
  32   6   1        541.95        527.95       336.60 o                         
  34   6   1        136.63       -243.21       352.56 o                         
  36   6   1         42.13         77.84       431.76 o                         
  38   6   1        527.00       1144.86       464.91 o                         
 -37   7   1         74.58         86.22       595.68 o                         
 -35   7   1        438.41        233.84       400.98 o                         
 -33   7   1        102.74         90.06       704.95 o                         
 -31   7   1       1915.94       2372.33       466.20 o                         
 -29   7   1        552.87        786.75       348.62 o                         
 -27   7   1        328.48        436.73       457.31 o                         
 -25   7   1       4652.05       5135.13       363.38 o                         
 -23   7   1          9.77         91.18       258.63 o                         
 -21   7   1      13857.02      14217.94       436.38 o                         
 -19   7   1       5479.92       5606.57       350.45 o                         
 -17   7   1       1490.68       1300.33       372.81 o                         
 -15   7   1      23594.02      22064.50       633.73 o                         
 -13   7   1       4721.03       4683.81       274.32 o                         
 -11   7   1       2461.86       2677.74       251.47 o                         
  -9   7   1      34643.11      34180.29       751.30 o                         
  -7   7   1       1049.46        988.36       203.31 o                         
  -5   7   1      10930.53      10377.73       387.32 o                         
  -3   7   1      48360.29      46548.98       770.90 o                         
  -1   7   1       2233.30       3480.34       383.89 o                         
   1   7   1      27415.97      25821.47       512.19 o                         
   3   7   1       3208.27       3463.54       292.11 o                         
   5   7   1       6000.76       5099.62       339.43 o                         
   7   7   1      22836.25      19912.56       478.42 o                         
   9   7   1       6614.72       5876.62       323.68 o                         
  11   7   1       6265.00       5745.33       362.64 o                         
  13   7   1      17188.08      16412.52       512.24 o                         
  15   7   1       1650.31       1684.63       282.91 o                         
  17   7   1       8810.25       8841.71       394.61 o                         
  19   7   1       2351.28       2363.41       306.95 o                         
  21   7   1         80.68         14.29       291.24 o                         
  23   7   1       5724.43       6177.66       353.66 o                         
  25   7   1         73.09        -32.12       400.44 o                         
  27   7   1        576.30        382.72       335.28 o                         
  29   7   1       2420.26       2188.98       381.98 o                         
  31   7   1         85.05        111.94       392.31 o                         
  33   7   1         70.30        977.42       381.39 o                         
  35   7   1        400.36        150.93       410.36 o                         
 -34   8   1        201.85        687.77       500.99 o                         
 -32   8   1        138.08        636.01       465.68 o                         
 -30   8   1          0.73        242.75       436.03 o                         
 -28   8   1       1238.36       1404.30       482.29 o                         
 -26   8   1        170.13        100.28       287.30 o                         
 -24   8   1          5.94       -209.31       383.32 o                         
 -22   8   1         13.30       -251.68       382.45 o                         
 -20   8   1        383.82        497.44       316.43 o                         
 -18   8   1         82.23        371.03       263.88 o                         
 -16   8   1       1466.99       1085.06       315.01 o                         
 -14   8   1        625.33        991.34       231.72 o                         
 -12   8   1        651.16        797.98       264.52 o                         
 -10   8   1        910.75        772.88       282.11 o                         
  -8   8   1       1213.70       1441.20       302.59 o                         
  -6   8   1       1653.26       1715.36       342.39 o                         
  -4   8   1          0.66        266.44       284.17 o                         
  -2   8   1        743.15        780.50       340.97 o                         
   0   8   1       1017.23       1303.91       305.93 o                         
   2   8   1          1.59         58.26       244.57 o                         
   4   8   1       2026.70       2488.93       244.05 o                         
   6   8   1        241.59        254.77       258.47 o                         
   8   8   1       1511.76       1908.20       331.56 o                         
  10   8   1        803.70       1073.20       298.65 o                         
  12   8   1       3747.02       3686.14       459.78 o                         
  14   8   1       1440.06       1646.31       278.43 o                         
  16   8   1       3742.75       4060.16       328.24 o                         
  18   8   1        169.82        -17.91       268.89 o                         
  20   8   1        378.76        427.41       396.24 o                         
  22   8   1        539.57        548.54       327.91 o                         
  24   8   1         74.74        446.76       344.15 o                         
  26   8   1         34.45        238.16       388.69 o                         
  28   8   1        220.64       -114.76       348.57 o                         
  30   8   1         26.61        -94.40       356.00 o                         
  32   8   1          0.02       -142.12       441.78 o                         
 -31   9   1        643.42        776.41       914.22 o                         
 -29   9   1          2.14        282.09       375.23 o                         
 -27   9   1       2531.42       1867.12       530.99 o                         
 -25   9   1         15.36         43.12       361.39 o                         
 -23   9   1       1056.59        891.94       312.03 o                         
 -21   9   1       2692.49       2440.00       552.70 o                         
 -19   9   1       2836.20       3436.59       394.66 o                         
 -17   9   1      16056.65      15709.85       827.48 o                         
 -15   9   1       6071.54       7242.70       671.87 o                         
 -13   9   1       1080.98        851.27       487.17 o                         
 -11   9   1       1568.46       1368.77       297.53 o                         
  -9   9   1       7918.28       9409.82       387.91 o                         
  -7   9   1       1309.95       1118.48       400.34 o                         
  -5   9   1        247.33        123.99       319.42 o                         
  -3   9   1       2171.43       2874.86       275.47 o                         
  -1   9   1        445.11        630.25       357.85 o                         
   1   9   1       8642.64       9575.13       350.20 o                         
   3   9   1        380.45        144.91       236.12 o                         
   5   9   1         99.73        571.61       277.39 o                         
   7   9   1       4556.86       4949.29       301.68 o                         
   9   9   1        641.77        650.58       366.79 o                         
  11   9   1        946.48       1128.79       538.69 o                         
  13   9   1        897.89       -203.47       427.72 o                         
  15   9   1       1483.30        538.17       386.94 o                         
  17   9   1        490.37        872.41       342.45 o                         
  19   9   1        509.43        792.57       348.90 o                         
  21   9   1       1047.10        376.08       334.54 o                         
  23   9   1        244.80        435.35       365.41 o                         
  25   9   1        797.84        574.05       866.92 o                         
  27   9   1        125.45        130.90       379.45 o                         
  29   9   1        933.46        848.26       433.71 o                         
 -26  10   1        589.65        741.93       443.75 o                         
 -24  10   1         91.63        734.16       459.52 o                         
 -22  10   1         54.62         71.73       353.37 o                         
 -20  10   1        562.86        700.63       371.66 o                         
 -18  10   1         14.96        -62.04       266.13 o                         
 -16  10   1       6775.72       6769.37       540.31 o                         
 -14  10   1          0.24       -131.54       386.00 o                         
 -12  10   1        290.04        565.12       369.03 o                         
 -10  10   1        985.21        897.64       295.19 o                         
  -8  10   1        215.14       -258.09       411.00 o                         
  -6  10   1       2019.68       2533.09       379.95 o                         
  -4  10   1       3895.32       4794.47       405.56 o                         
  -2  10   1         60.63        235.21       275.92 o                         
   0  10   1       2770.68       4065.18       391.74 o                         
   2  10   1         69.49        384.83       281.54 o                         
   4  10   1          1.08          8.83       288.98 o                         
   6  10   1       4555.31       5075.28       434.84 o                         
   8  10   1          0.55         76.99       251.11 o                         
  10  10   1        469.92        535.77       282.23 o                         
  12  10   1          4.29        722.87       577.53 o                         
  14  10   1         11.04       -148.80       350.41 o                         
  16  10   1       1221.93       1757.95       367.98 o                         
  18  10   1        498.79        372.92       306.78 o                         
  20  10   1        106.76        553.54       429.49 o                         
  22  10   1        710.49       1140.19       408.80 o                         
  24  10   1        794.93        585.55       388.24 o                         
  26  10   1          3.61        396.12       656.27 o                         
 -21  11   1         17.50        562.30       396.20 o                         
 -19  11   1         17.48       -148.77       410.91 o                         
 -17  11   1          7.65        366.93       376.40 o                         
 -15  11   1        376.35       -330.74       469.02 o                         
 -13  11   1          6.01        330.29       323.13 o                         
 -11  11   1        234.15        349.34       489.60 o                         
  -9  11   1        158.08        484.75       313.13 o                         
  -7  11   1        490.09        483.02       314.97 o                         
  -5  11   1        558.95        819.42       379.82 o                         
  -3  11   1       2022.00       1895.31       399.36 o                         
  -1  11   1         26.11        773.70       723.36 o                         
   1  11   1        156.96        313.95       271.60 o                         
   3  11   1          0.32        791.50       361.33 o                         
   5  11   1        357.77        831.08       396.06 o                         
   7  11   1        124.37        232.65       275.52 o                         
   9  11   1         71.50        139.74       287.09 o                         
  11  11   1         38.27        479.52       522.66 o                         
  13  11   1        527.04       1211.92       309.67 o                         
  15  11   1       2820.59       2943.49       764.33 o                         
  17  11   1        207.22        611.58       370.67 o                         
  19  11   1        317.34        641.19       475.54 o                         
 -12  12   1        167.63        379.66       530.06 o                         
 -10  12   1        157.24        228.37       356.90 o                         
  -8  12   1          7.11        180.21       325.05 o                         
  -6  12   1         21.47        326.01       329.19 o                         
  -4  12   1        893.82       1426.41       315.71 o                         
  -2  12   1         22.02        634.00       289.84 o                         
   0  12   1         59.55        436.09       343.82 o                         
   2  12   1         76.33         68.20       361.61 o                         
   4  12   1        297.89        802.52       317.82 o                         
   6  12   1        363.28        659.22       317.17 o                         
   8  12   1         58.92        395.15       516.21 o                         
  10  12   1         18.33        -78.18       476.41 o                         
  12  12   1        154.02        279.99       391.56 o                         
 -44   0   2        295.48         -4.79       604.77 o                         
 -42   0   2         76.52        235.16       729.18 o                         
 -40   0   2       3497.76       2453.71       825.80 o                         
 -38   0   2         12.59        574.23       917.86 o                         
 -36   0   2         99.74       -111.20       566.94 o                         
 -34   0   2      11620.48      11023.44       887.78 o                         
 -32   0   2      10867.49      10906.78      1173.08 o                         
 -30   0   2      23589.95      27303.70       776.01 o                         
 -28   0   2      11623.59      11979.73       592.49 o                         
 -26   0   2        931.83       1243.80       423.84 o                         
 -24   0   2      44002.63      45104.91      1002.07 o                         
 -22   0   2        574.69        476.76       403.06 o                         
 -20   0   2      21409.58      24150.18       618.35 o                         
 -18   0   2     124902.02     120978.53      1972.44 o                         
 -16   0   2       1144.79       2212.71       228.09 o                         
 -14   0   2     107306.88     108990.74      3201.57 o                         
 -12   0   2     247672.59     254177.98      4116.83 o                         
 -10   0   2      35606.96      38336.21       780.23 o                         
  -8   0   2     153902.16     136439.52      2556.70 o                         
  -6   0   2       9620.22       9755.58       273.44 o                         
   4   0   2      11040.56      10331.61       234.39 o                         
   6   0   2      15903.25      18530.22       332.03 o                         
   8   0   2    1277602.88    1509590.88     43183.50 o                         
  10   0   2     181248.34     209695.94      3152.85 o                         
  12   0   2      64300.50      59319.56       901.99 o                         
  14   0   2       8924.03       8069.09       459.84 o                         
  16   0   2      83211.94      78164.12      1265.37 o                         
  18   0   2     158637.62     175792.67      4238.38 o                         
  20   0   2     133940.47     153722.41      2697.62 o                         
  22   0   2        292.26        816.10       368.53 o                         
  24   0   2      21326.09      23841.88       669.54 o                         
  26   0   2      21290.57      22979.08       730.55 o                         
  28   0   2      14176.95      14840.34      1031.80 o                         
  30   0   2      33957.38      36645.76      2181.17 o                         
  32   0   2        128.33       -505.95       505.95 o                         
  34   0   2        354.32        795.93       417.37 o                         
  36   0   2         15.05       -486.73       580.61 o                         
  38   0   2        164.74       1178.37       763.60 o                         
  40   0   2       5508.79       4405.96       569.36 o                         
  42   0   2        262.56        318.54       483.70 o                         
 -43   1   2          4.57         64.11       523.62 o                         
 -41   1   2        409.28       1317.08       397.06 o                         
 -39   1   2          1.82         92.69       395.55 o                         
 -37   1   2       1130.22        969.75       335.24 o                         
 -35   1   2       6467.55       6622.06       442.11 o                         
 -33   1   2       2227.89       1920.21       447.42 o                         
 -31   1   2       3868.65       4950.06       363.13 o                         
 -29   1   2        323.35        506.54       371.61 o                         
 -27   1   2        878.80       3245.97      2057.21 o                         
 -25   1   2      16000.92      15737.24       532.56 o                         
 -23   1   2         54.51        328.76       243.75 o                         
 -21   1   2       3208.89       3612.60       262.41 o                         
 -19   1   2      13494.47      13355.23       401.70 o                         
 -17   1   2       4918.58       5171.14       386.35 o                         
 -15   1   2      86714.75      86431.47      1070.68 o                         
 -13   1   2      65787.20      68639.18       811.99 o                         
 -11   1   2      32730.28      44376.01      1425.10 o                         
  -9   1   2     122932.31     124585.67      1385.65 o                         
  -7   1   2      14604.74      20926.50       388.97 o                         
  -5   1   2      13950.77      12305.75       254.83 o                         
   3   1   2      50889.99      49421.97       638.33 o                         
   7   1   2     308039.34     315936.78      4198.77 o                         
   9   1   2      16509.91      20551.65       340.48 o                         
  11   1   2       5973.52       4942.69       219.84 o                         
  13   1   2      29276.05      29051.79       486.51 o                         
  15   1   2      29574.52      32457.87       464.24 o                         
  17   1   2      71865.34      74812.03      1034.86 o                         
  19   1   2      17858.79      17414.64       489.41 o                         
  21   1   2       1719.72       1922.55       220.58 o                         
  23   1   2      18386.63      19424.39       484.67 o                         
  25   1   2       1949.19       2073.38       287.39 o                         
  27   1   2       2697.01       2586.52       441.12 o                         
  29   1   2         56.29         75.05       288.43 o                         
  31   1   2       2435.27       2368.70       326.46 o                         
  33   1   2        874.48        703.33       322.72 o                         
  35   1   2         57.21        714.29       329.50 o                         
  37   1   2        426.93        651.18       347.95 o                         
  39   1   2       1077.32        946.43       431.69 o                         
  41   1   2         11.85        262.25       447.23 o                         
 -44   2   2        159.59        838.50       516.11 o                         
 -42   2   2         13.54        -97.39       334.68 o                         
 -40   2   2         31.68        472.16       376.72 o                         
 -38   2   2          0.47         60.45       324.99 o                         
 -36   2   2         71.40        293.58       351.13 o                         
 -34   2   2        591.20        566.51       306.92 o                         
 -32   2   2        129.94        368.12       344.20 o                         
 -30   2   2        682.48        547.40       314.04 o                         
 -28   2   2        833.48       1157.14       253.12 o                         
 -26   2   2        112.03        -30.40       291.41 o                         
 -24   2   2        192.54        -23.84       374.77 o                         
 -22   2   2       7896.33       8363.75       319.31 o                         
 -20   2   2       2822.18       3218.27       265.43 o                         
 -18   2   2       6927.73       6506.73       235.45 o                         
 -16   2   2         27.29        132.27       162.27 o                         
 -14   2   2       1140.40       1060.55       182.12 o                         
 -12   2   2       1659.66       2568.72       204.06 o                         
 -10   2   2       7687.89       6652.10       196.10 o                         
  -8   2   2       5087.77       6318.95       168.20 o                         
  -6   2   2      38815.16      38995.63       397.47 o                         
  -4   2   2      76359.14      81070.19      1351.13 o                         
  -2   2   2       3841.66       2902.52       185.48 o                         
   0   2   2      29297.03      30306.52       349.13 o                         
   2   2   2      10628.72      10504.35       161.95 o                         
   4   2   2       1097.47       2828.33       284.17 o                         
   6   2   2      19870.99      23039.08       870.00 o                         
   8   2   2       4315.53       4145.53       229.26 o                         
  10   2   2       1619.67       1857.87       180.07 o                         
  12   2   2       4005.24       3705.26       171.08 o                         
  14   2   2      20568.97      22421.79       353.41 o                         
  16   2   2      39134.32      44066.84       581.53 o                         
  18   2   2        713.78        606.90       178.76 o                         
  20   2   2        322.67        461.25       289.48 o                         
  22   2   2        140.25        161.91       244.44 o                         
  24   2   2          9.24          4.30       261.45 o                         
  26   2   2       1116.61       1356.88       436.65 o                         
  28   2   2        219.34        306.47       285.40 o                         
  30   2   2       1283.67       1227.11       308.64 o                         
  32   2   2         34.24         67.69       367.19 o                         
  34   2   2          2.16       -353.51       353.51 o                         
  36   2   2         15.33         75.65       780.23 o                         
  38   2   2        194.16        520.18       482.25 o                         
  40   2   2         17.73        225.32       615.59 o                         
  42   2   2         39.08        609.24       388.26 o                         
 -43   3   2        176.20         68.19       514.98 o                         
 -41   3   2        548.24        778.09       402.52 o                         
 -39   3   2         98.37         59.41       353.24 o                         
 -37   3   2         20.54        127.25       425.20 o                         
 -35   3   2        901.20       1102.65       375.69 o                         
 -33   3   2       2115.99       2368.71       336.21 o                         
 -31   3   2       3493.17       3805.92       424.02 o                         
 -29   3   2       8547.42       9834.63       698.85 o                         
 -27   3   2         10.19        433.91       318.95 o                         
 -25   3   2      16265.72      16971.28       445.20 o                         
 -23   3   2       6909.47       6749.60       315.22 o                         
 -21   3   2       4881.69       4949.14       265.32 o                         
 -19   3   2      80970.13      76762.82      1212.20 o                         
 -17   3   2        274.43        489.61       175.33 o                         
 -15   3   2      37631.97      33671.96       474.50 o                         
 -13   3   2      89700.20      90070.92      1201.14 o                         
 -11   3   2       7504.70       6416.18       203.16 o                         
  -9   3   2     144293.88     138240.36      1428.72 o                         
  -7   3   2      15422.44      15690.49       267.85 o                         
  -5   3   2      12614.20      10641.77       234.58 o                         
  -3   3   2     307208.12     308539.78      3618.93 o                         
  -1   3   2       1140.67       1438.81       148.00 o                         
   1   3   2     224047.95     222735.33      2355.54 o                         
   3   3   2      15340.62      12831.08       400.16 o                         
   5   3   2       3283.58       4281.36       296.44 o                         
   7   3   2     173605.30     173612.41      2692.14 o                         
   9   3   2        848.28       3776.78       289.43 o                         
  11   3   2     115009.67     118052.73      1368.12 o                         
  13   3   2      36574.66      29411.29       645.29 o                         
  15   3   2         75.94        486.61       462.09 o                         
  17   3   2      60293.99      59731.23      1318.05 o                         
  19   3   2       3735.38       3968.01       271.51 o                         
  21   3   2        360.21        318.17       300.33 o                         
  23   3   2      21769.51      22422.29       608.18 o                         
  25   3   2          3.33       -336.53       336.53 o                         
  27   3   2       7741.49       7577.69       431.73 o                         
  29   3   2        320.03        319.12       652.16 o                         
  31   3   2        146.03       -153.54       396.90 o                         
  33   3   2       5856.88       5132.00       414.31 o                         
  35   3   2         23.54        174.87       367.81 o                         
  37   3   2        856.05       1369.44       394.56 o                         
  39   3   2        486.04        720.56       376.88 o                         
  41   3   2        322.22       1014.73       572.23 o                         
 -42   4   2          3.48       -384.24       384.24 o                         
 -40   4   2        678.46        727.09       576.84 o                         
 -38   4   2        467.72        343.05       355.62 o                         
 -36   4   2        429.80        934.31       376.66 o                         
 -34   4   2        429.44        597.52       303.58 o                         
 -32   4   2        155.51        179.14       338.76 o                         
 -30   4   2        778.37       1079.09       281.33 o                         
 -28   4   2       6193.98       5930.81       375.83 o                         
 -26   4   2       8490.14       9161.48       398.92 o                         
 -24   4   2       5514.02       5180.06       386.31 o                         
 -22   4   2        238.06        256.66       271.28 o                         
 -20   4   2        421.07        428.40       253.78 o                         
 -18   4   2      47202.55      46677.30       725.12 o                         
 -16   4   2      26051.86      28902.19       557.10 o                         
 -14   4   2       3021.13       4061.57       220.37 o                         
 -12   4   2      17541.94      17305.63       286.14 o                         
 -10   4   2      16820.23      18078.17       632.02 o                         
  -8   4   2      84329.81      89230.53      1032.02 o                         
  -6   4   2        334.60        624.92       176.01 o                         
  -4   4   2      18887.89      21530.48       434.68 o                         
  -2   4   2      70061.15      65601.79       748.16 o                         
   0   4   2      45503.43      43394.32      1051.57 o                         
   2   4   2      69918.86      74678.97       929.87 o                         
   4   4   2       6121.53       5638.06       183.04 o                         
   6   4   2      40579.51      45070.11       714.97 o                         
   8   4   2      23222.64      20350.38       352.29 o                         
  10   4   2       1663.33       1821.36       167.92 o                         
  12   4   2         44.12        249.56       143.35 o                         
  14   4   2      22932.99      21507.90       390.72 o                         
  16   4   2       2250.27       2314.86       251.83 o                         
  18   4   2        516.46        440.47       206.76 o                         
  20   4   2       3080.81       3672.69       287.62 o                         
  22   4   2       6769.05       7140.69       340.15 o                         
  24   4   2       8030.27       7884.84       378.38 o                         
  26   4   2        349.16         90.88       253.24 o                         
  28   4   2         15.29       -297.64       549.00 o                         
  30   4   2       2048.39       2379.55       359.46 o                         
  32   4   2       6795.30       5303.55       455.87 o                         
  34   4   2       1850.46       2009.63       394.52 o                         
  36   4   2        792.23        899.21       474.09 o                         
  38   4   2        311.99        992.75       570.45 o                         
  40   4   2        400.61        173.35       466.59 o                         
 -41   5   2         97.13        218.41       401.69 o                         
 -39   5   2        754.86        974.64       446.41 o                         
 -37   5   2       1408.55       1348.52       369.98 o                         
 -35   5   2        551.30        171.22       354.29 o                         
 -33   5   2        328.61        552.28       309.55 o                         
 -31   5   2        253.24        -69.20       329.16 o                         
 -29   5   2        497.30        931.16       302.46 o                         
 -27   5   2       3272.87       3485.21       368.02 o                         
 -25   5   2        173.01        414.45       261.47 o                         
 -23   5   2      14885.42      14529.08       429.35 o                         
 -21   5   2       2705.90       2585.32       314.53 o                         
 -19   5   2         90.50         52.72       204.65 o                         
 -17   5   2      39213.91      38196.80       722.01 o                         
 -15   5   2        149.46        461.17       191.30 o                         
 -13   5   2      25323.54      27557.02       454.49 o                         
 -11   5   2      36569.64      35058.30       560.27 o                         
  -9   5   2       5382.56       7676.14       228.70 o                         
  -7   5   2      24307.04      20036.08       340.26 o                         
  -5   5   2      43461.86      42521.04       570.24 o                         
  -3   5   2      17788.00      18435.63       325.34 o                         
  -1   5   2     133659.77     133236.94      1591.12 o                         
   1   5   2      10331.73      15630.42       820.71 o                         
   3   5   2       2287.55       1815.45       189.14 o                         
   5   5   2      55814.32      50045.44       637.90 o                         
   7   5   2       3561.34       3674.08       255.35 o                         
   9   5   2      55262.93      52633.51       625.82 o                         
  11   5   2      15626.62      15773.06       485.33 o                         
  13   5   2          0.85         96.96       169.31 o                         
  15   5   2      11383.15      10522.58       318.38 o                         
  17   5   2       3078.99       3217.42       237.04 o                         
  19   5   2       1144.33       1443.79       376.01 o                         
  21   5   2      12673.70      13934.57       622.68 o                         
  23   5   2        126.47        215.69       381.31 o                         
  25   5   2       3948.36       4085.85       333.98 o                         
  27   5   2       7766.16       7214.21       437.01 o                         
  29   5   2          3.72        391.31       300.26 o                         
  31   5   2        276.92        729.54       382.39 o                         
  33   5   2          3.61        295.58       409.46 o                         
  35   5   2          2.43       -228.78       419.96 o                         
  37   5   2       1456.59       2359.57       484.76 o                         
  39   5   2          1.92        644.62       415.02 o                         
 -38   6   2        782.67       1000.14       421.11 o                         
 -36   6   2        271.98        633.75       412.66 o                         
 -34   6   2         16.50        247.21       342.62 o                         
 -32   6   2       1514.04       2011.14       614.32 o                         
 -30   6   2          4.58       -362.76       436.65 o                         
 -28   6   2        310.82       1488.95       448.64 o                         
 -26   6   2        330.23        736.94       297.40 o                         
 -24   6   2       1288.91        749.72       296.01 o                         
 -22   6   2        493.55        842.53       308.25 o                         
 -20   6   2       2792.92       2813.63       296.02 o                         
 -18   6   2       2359.84       2228.92       313.44 o                         
 -16   6   2       1822.33       1901.64       215.75 o                         
 -14   6   2       2079.22       1850.25       195.38 o                         
 -12   6   2       8278.11       7029.67       269.63 o                         
 -10   6   2       2227.58       2012.20       241.41 o                         
  -8   6   2        112.00          9.34       182.80 o                         
  -6   6   2       4906.15       4046.20       222.57 o                         
  -4   6   2       1036.89        772.44       191.18 o                         
  -2   6   2      23734.33      21281.07       394.34 o                         
   0   6   2       2713.05       1776.66       174.49 o                         
   2   6   2       2648.36       2530.65       184.72 o                         
   4   6   2       4685.50       4071.66       246.47 o                         
   6   6   2       8669.90       7830.31       264.73 o                         
   8   6   2       4775.33       4135.49       360.93 o                         
  10   6   2        186.68        261.52       351.06 o                         
  12   6   2       3606.13       3685.23       243.21 o                         
  14   6   2       1533.56       1575.72       295.16 o                         
  16   6   2       2735.55       2079.48       358.22 o                         
  18   6   2       4751.12       4261.77       347.25 o                         
  20   6   2        567.31        742.70       255.28 o                         
  22   6   2        750.76        921.22       281.53 o                         
  24   6   2        717.29        516.86       370.09 o                         
  26   6   2         12.68        208.40       276.44 o                         
  28   6   2       2577.52       2078.85       392.30 o                         
  30   6   2         15.36         28.88       406.65 o                         
  32   6   2        167.35        787.14       363.64 o                         
  34   6   2        150.59        102.37       352.62 o                         
  36   6   2         65.68        203.50       447.45 o                         
 -37   7   2        302.45        180.06       485.85 o                         
 -35   7   2         83.91        125.23       381.02 o                         
 -33   7   2          3.91        324.54       557.76 o                         
 -31   7   2        181.83        740.17       328.70 o                         
 -29   7   2        303.80        350.90       579.42 o                         
 -27   7   2        910.11       1040.80       311.40 o                         
 -25   7   2          4.48       -160.25       309.17 o                         
 -23   7   2       1725.96       2098.68       283.23 o                         
 -21   7   2       2346.79       2370.29       367.01 o                         
 -19   7   2       4722.94       3862.43       386.60 o                         
 -17   7   2       5226.10       5776.80       422.91 o                         
 -15   7   2       2603.04       2098.83       343.45 o                         
 -13   7   2        624.46        199.82       240.62 o                         
 -11   7   2       3305.56       3794.64       277.48 o                         
  -9   7   2       4754.17       4991.37       324.42 o                         
  -7   7   2       2631.04       2673.73       270.23 o                         
  -5   7   2         18.31        332.20       260.50 o                         
  -3   7   2         10.17        365.48       227.83 o                         
  -1   7   2      10985.69      13433.59       369.89 o                         
   1   7   2       9023.00       9659.21       327.85 o                         
   3   7   2       2760.89       2929.44       285.62 o                         
   5   7   2       2534.75       3225.65       254.80 o                         
   7   7   2       1478.81       1482.43       186.96 o                         
   9   7   2       2239.70       3630.18       479.71 o                         
  11   7   2        252.87         20.11       197.59 o                         
  13   7   2       1755.45       1623.81       226.45 o                         
  15   7   2       9505.63       8691.93       316.92 o                         
  17   7   2       6244.06       5941.74       316.50 o                         
  19   7   2       6035.88       5928.78       443.83 o                         
  21   7   2          3.74        290.68       292.70 o                         
  23   7   2        681.05        835.65       313.38 o                         
  25   7   2        612.49        665.44       356.89 o                         
  27   7   2        238.01        535.26       350.74 o                         
  29   7   2         48.30        319.10       440.84 o                         
  31   7   2        129.27        -77.97       412.85 o                         
  33   7   2         14.44       -146.06       388.37 o                         
  35   7   2        123.74        412.42       452.14 o                         
 -34   8   2        372.88        335.57       420.69 o                         
 -32   8   2        691.00       1537.49       391.64 o                         
 -30   8   2        150.28        321.61       875.22 o                         
 -28   8   2         51.13         70.12       310.62 o                         
 -26   8   2        893.53        992.61       330.29 o                         
 -24   8   2          1.33       -435.07       435.07 o                         
 -22   8   2        162.61        275.42       337.34 o                         
 -20   8   2       4014.76       3697.28       326.40 o                         
 -18   8   2        268.08        246.68       418.09 o                         
 -16   8   2       1636.46       1925.62       294.49 o                         
 -14   8   2        229.87        804.32       257.73 o                         
 -12   8   2        486.52        740.12       264.45 o                         
 -10   8   2       8773.46       8693.98       337.78 o                         
  -8   8   2          7.08        -66.99       238.46 o                         
  -6   8   2       4291.71       4164.48       373.40 o                         
  -4   8   2       5061.08       5266.62       318.44 o                         
  -2   8   2         93.36         59.75       246.53 o                         
   0   8   2       9251.82       9416.10       323.46 o                         
   2   8   2        116.92        111.64       243.92 o                         
   4   8   2        865.44        755.50       241.41 o                         
   6   8   2      10319.73      10302.27       346.83 o                         
   8   8   2         36.28        182.30       257.47 o                         
  10   8   2       1795.73       2185.20       430.73 o                         
  12   8   2      18801.85      18252.13       517.50 o                         
  14   8   2      16043.46      15497.34       473.06 o                         
  16   8   2      12761.79      12509.85       401.73 o                         
  18   8   2       2858.32       2699.19       283.26 o                         
  20   8   2        338.73        127.48       315.15 o                         
  22   8   2       3200.20       2822.28       553.98 o                         
  24   8   2        649.53        -94.49       326.49 o                         
  26   8   2        425.87        338.99       375.19 o                         
  28   8   2        663.83        923.46       369.17 o                         
  30   8   2         63.89       -107.80       410.54 o                         
  32   8   2        646.81        805.84       434.86 o                         
 -31   9   2        483.00        584.27       422.18 o                         
 -29   9   2        319.88        556.98       442.19 o                         
 -27   9   2         14.95        -71.34       398.68 o                         
 -25   9   2        849.04       1290.65       351.38 o                         
 -23   9   2       6420.85       5719.65       586.53 o                         
 -21   9   2         21.02         46.53       305.70 o                         
 -19   9   2        309.81        271.82       613.96 o                         
 -17   9   2       1526.19       1700.74       498.23 o                         
 -15   9   2        958.67        858.97       375.61 o                         
 -13   9   2      13084.41      13712.90       562.78 o                         
 -11   9   2      11326.17      10888.01       475.33 o                         
  -9   9   2       3241.85       3274.70       317.69 o                         
  -7   9   2         34.92        459.40       275.36 o                         
  -5   9   2        607.43        855.52       277.69 o                         
  -3   9   2       6921.18       6253.09       373.56 o                         
  -1   9   2      15793.56      16120.14       451.49 o                         
   1   9   2        518.26       1350.74       393.10 o                         
   3   9   2        870.64        919.83       235.10 o                         
   5   9   2       1123.02        902.90       295.51 o                         
   7   9   2        738.20        961.10       309.15 o                         
   9   9   2      11283.39      11001.21       607.24 o                         
  11   9   2       4120.84       4319.65       427.89 o                         
  13   9   2       3018.56       3135.98       359.41 o                         
  15   9   2       9224.97       9539.06       473.98 o                         
  17   9   2        374.50       1077.04       596.10 o                         
  19   9   2       1043.14       1435.41       417.50 o                         
  21   9   2       1705.72       2081.79       326.86 o                         
  23   9   2         31.79        569.33       668.66 o                         
  25   9   2        383.65        480.61       430.86 o                         
  27   9   2        164.67        682.48       349.09 o                         
  29   9   2         67.43       -381.93       490.46 o                         
 -26  10   2         13.13        472.97       373.40 o                         
 -24  10   2         79.55         12.06       457.10 o                         
 -22  10   2        256.37         92.93       355.96 o                         
 -20  10   2         23.59         34.10       370.98 o                         
 -18  10   2       1510.90       1268.63       699.33 o                         
 -16  10   2         20.00         10.83       316.68 o                         
 -14  10   2        723.94        665.95       273.89 o                         
 -12  10   2        108.08       -105.70       292.49 o                         
 -10  10   2        466.28        963.47       386.53 o                         
  -8  10   2        430.42        463.11       297.82 o                         
  -6  10   2         76.85        151.96       328.51 o                         
  -4  10   2         69.66        180.91       314.96 o                         
  -2  10   2        128.25        456.07       310.79 o                         
   0  10   2         41.18        479.98       317.70 o                         
   2  10   2        355.80        516.49       268.64 o                         
   4  10   2        813.96       1041.61       313.38 o                         
   6  10   2         62.88         57.70       230.76 o                         
   8  10   2        480.31        513.55       356.34 o                         
  10  10   2       2574.94       4077.67       581.85 o                         
  12  10   2        448.16       1127.45       383.76 o                         
  14  10   2        540.53        269.64       351.93 o                         
  16  10   2         80.35        724.79       389.51 o                         
  18  10   2        169.30        602.99       343.12 o                         
  20  10   2        247.55        314.87       371.26 o                         
  22  10   2         99.62        -46.19       627.00 o                         
  24  10   2        176.59        806.81       573.21 o                         
 -21  11   2       1817.00       2744.44       550.61 o                         
 -19  11   2        119.44        214.92       297.10 o                         
 -17  11   2       1606.50       1232.33       781.58 o                         
 -15  11   2        717.67       1161.49       311.25 o                         
 -13  11   2         57.28        -47.43       272.02 o                         
 -11  11   2       1097.64       1682.12       361.73 o                         
  -9  11   2        234.38        -23.60       319.33 o                         
  -7  11   2        863.41       1737.77       325.38 o                         
  -5  11   2       1992.01       2834.91       367.32 o                         
  -3  11   2        343.04        822.36       450.52 o                         
  -1  11   2       1817.05       3084.48       358.09 o                         
   1  11   2        274.92        688.32       362.35 o                         
   3  11   2       2301.78       2734.19       366.35 o                         
   5  11   2       2272.99       3049.17       295.56 o                         
   7  11   2        887.87       1180.81       446.16 o                         
   9  11   2       1014.98       2020.42       465.22 o                         
  11  11   2        206.90        627.11       316.92 o                         
  13  11   2         15.66        519.89       396.17 o                         
  15  11   2       2626.85       2638.86       571.63 o                         
  17  11   2        793.48       1103.34       362.69 o                         
  19  11   2         18.49         66.79       400.60 o                         
 -12  12   2         38.88        768.39       453.62 o                         
 -10  12   2        491.67        315.32       451.02 o                         
  -8  12   2         90.05        671.54       389.87 o                         
  -6  12   2        462.78        459.99       345.86 o                         
  -4  12   2         11.21       -213.77       291.28 o                         
  -2  12   2        130.52        259.90       290.09 o                         
   0  12   2       1567.04       2256.52       385.09 o                         
   2  12   2         40.16        263.20       278.38 o                         
   4  12   2          0.09        -96.86       348.05 o                         
   6  12   2        106.82        361.75       429.03 o                         
   8  12   2         11.99        480.52       437.42 o                         
  10  12   2         55.75       -290.82       464.26 o                         
 -45   1   3        139.24         -3.33       464.89 o                         
 -43   1   3        621.46       1308.03       844.97 o                         
 -41   1   3          2.99        383.99       417.57 o                         
 -39   1   3        179.15       -493.57       493.57 o                         
 -37   1   3        654.94       1342.65       421.63 o                         
 -35   1   3         15.03        241.45       361.53 o                         
 -33   1   3        554.13        674.11       268.42 o                         
 -31   1   3        210.86        329.45       300.86 o                         
 -29   1   3       2242.10       2865.41       281.40 o                         
 -27   1   3       4321.18       4636.57       489.41 o                         
 -25   1   3        619.68        720.49       230.19 o                         
 -23   1   3        124.12        230.06       213.66 o                         
 -21   1   3      12117.81      13498.40       298.01 o                         
 -19   1   3       1223.60        610.64       310.45 o                         
 -17   1   3       6500.72       6780.07       222.57 o                         
 -15   1   3       6516.13       6886.37       221.03 o                         
 -13   1   3         44.27        162.32       135.90 o                         
 -11   1   3      43948.98      43170.07       614.92 o                         
  -9   1   3      35790.39      44021.63       991.05 o                         
  -7   1   3      48725.05      54821.12      1544.72 o                         
  -5   1   3      62484.77      67309.04      1021.04 o                         
  -3   1   3     201628.95     215422.66      5628.31 o                         
  -1   1   3     222740.17     208874.44      4756.85 o                         
   1   1   3       1090.31        775.77        88.38 o                         
   3   1   3      62698.07      62945.48       609.51 o                         
   5   1   3      79447.83      83516.21      1484.27 o                         
   7   1   3        405.03       1298.58       346.58 o                         
   9   1   3       7829.14       7842.13       238.77 o                         
  11   1   3         24.50        562.36       161.64 o                         
  13   1   3      52655.38      56721.55      1058.69 o                         
  15   1   3      23511.05      22201.02       467.83 o                         
  17   1   3         28.38        472.21       226.74 o                         
  19   1   3       6679.30       6546.90       278.69 o                         
  21   1   3       4633.11       3872.19       298.10 o                         
  23   1   3      13552.60      15421.29       434.32 o                         
  25   1   3        391.43        428.08       292.46 o                         
  27   1   3        376.58        407.49       275.59 o                         
  29   1   3       8596.32       9113.40       525.87 o                         
  31   1   3       1253.51       1104.00       319.44 o                         
  33   1   3       1786.76       1587.11       372.48 o                         
  35   1   3        827.87        747.96       379.57 o                         
  37   1   3        244.35        636.22       464.80 o                         
  39   1   3        292.51        228.54       395.68 o                         
  41   1   3        534.22        878.49       485.79 o                         
 -44   2   3        216.00        162.26       755.37 o                         
 -42   2   3        475.46        960.44       478.26 o                         
 -40   2   3        252.29       -154.32       429.58 o                         
 -38   2   3        511.26       1020.08       380.28 o                         
 -36   2   3       1573.14       1751.95       342.06 o                         
 -34   2   3        953.80        933.08       349.12 o                         
 -32   2   3       1697.00       2013.71       295.51 o                         
 -30   2   3       3900.75       3910.29       385.21 o                         
 -28   2   3         40.53        667.07       306.14 o                         
 -26   2   3      45631.88      48297.29       908.96 o                         
 -24   2   3        753.84        784.87       209.85 o                         
 -22   2   3       4686.48       4742.08       226.43 o                         
 -20   2   3      36149.23      33852.62       556.53 o                         
 -18   2   3       6312.68       7502.12       261.19 o                         
 -16   2   3     130307.38     125906.48      1410.98 o                         
 -14   2   3      43501.57      35794.78       486.88 o                         
 -12   2   3        915.02       1652.76       241.55 o                         
 -10   2   3     178344.05     167189.41      2383.09 o                         
  -8   2   3       3360.99       4759.78       259.44 o                         
  -6   2   3     260724.62     269674.00      2998.25 o                         
  -4   2   3      40212.72      29859.82       304.89 o                         
  -2   2   3       4377.81       5011.47       339.98 o                         
   0   2   3     268150.00     253845.09      8018.92 o                         
   2   2   3      25676.69      20934.41       340.41 o                         
   4   2   3       6609.12       8665.29      1345.80 o                         
   6   2   3     281735.78     286028.72      3190.83 o                         
   8   2   3       7616.97       6559.96       172.14 o                         
  10   2   3      13672.08      11927.04       226.44 o                         
  12   2   3     125936.72     129686.27      1610.46 o                         
  14   2   3        720.52       1111.51       201.81 o                         
  16   2   3      22561.20      18435.42       371.84 o                         
  18   2   3      13240.47      12634.80       344.30 o                         
  20   2   3        860.68        972.92       270.89 o                         
  22   2   3      30383.81      32234.97       578.57 o                         
  24   2   3         49.87        235.42       247.00 o                         
  26   2   3       5279.92       5983.52       447.21 o                         
  28   2   3       3829.45       4925.58       512.53 o                         
  30   2   3       1524.29       1330.65       294.44 o                         
  32   2   3       1632.91       2023.08       344.25 o                         
  34   2   3        987.87       1561.74       482.09 o                         
  36   2   3        113.37        259.58       590.42 o                         
  38   2   3        874.15       1169.55       416.22 o                         
  40   2   3        158.20        647.91       423.63 o                         
 -43   3   3        148.35       -375.73       393.04 o                         
 -41   3   3        109.09        -21.27       386.45 o                         
 -39   3   3        131.09        100.57       349.05 o                         
 -37   3   3        418.27        419.24       360.69 o                         
 -35   3   3       2183.48       2533.85       606.48 o                         
 -33   3   3       2221.11       2222.50       328.46 o                         
 -31   3   3        370.45        460.78       287.14 o                         
 -29   3   3         43.87        227.39       293.66 o                         
 -27   3   3       4410.65       4975.92       327.21 o                         
 -25   3   3       3829.20       4212.30       352.50 o                         
 -23   3   3       1768.35       1738.29       348.90 o                         
 -21   3   3         38.49        455.44       251.17 o                         
 -19   3   3       8942.72       8705.69       293.87 o                         
 -17   3   3      47867.00      49852.51       637.37 o                         
 -15   3   3      10900.29      12028.97       434.72 o                         
 -13   3   3       7324.24       7078.90       216.42 o                         
 -11   3   3      16077.53      17136.97       296.13 o                         
  -9   3   3       2635.23       2101.94       176.69 o                         
  -7   3   3       9191.71      10443.33       192.10 o                         
  -5   3   3       9795.79      11523.62       210.69 o                         
  -3   3   3      66375.34      68001.59      1280.84 o                         
  -1   3   3      16437.30      15359.67       647.60 o                         
   1   3   3       1622.83       1941.96       182.33 o                         
   3   3   3      28922.32      27214.05       309.29 o                         
   5   3   3      13083.98      15410.36       244.48 o                         
   7   3   3      22653.92      23492.65       475.61 o                         
   9   3   3       1329.38       1240.09       185.55 o                         
  11   3   3       6000.71       6673.51       287.33 o                         
  13   3   3      30110.73      28180.43       518.45 o                         
  15   3   3      14179.16      14071.28       422.60 o                         
  17   3   3       1698.52       1892.82       256.44 o                         
  19   3   3        308.34        415.49       238.01 o                         
  21   3   3       3471.41       4083.34       478.22 o                         
  23   3   3       3760.37       3103.54       537.11 o                         
  25   3   3        211.05        215.61       376.07 o                         
  27   3   3        609.62        370.21       435.92 o                         
  29   3   3       7417.47       7610.19       452.69 o                         
  31   3   3       3519.32       3516.00       496.03 o                         
  33   3   3       1374.61       1567.71       465.37 o                         
  35   3   3        476.84        126.88       472.13 o                         
  37   3   3        361.50        169.32       337.59 o                         
  39   3   3        418.07        803.59       465.92 o                         
  41   3   3        162.37        312.56       360.50 o                         
 -42   4   3         17.84       1131.30       566.11 o                         
 -40   4   3         13.89        524.31       376.92 o                         
 -38   4   3         91.72          1.85       389.42 o                         
 -36   4   3       5084.20       4894.27       452.43 o                         
 -34   4   3       2379.46       2838.33       355.56 o                         
 -32   4   3       2869.90       2981.21       339.38 o                         
 -30   4   3       1225.66       1695.76       345.38 o                         
 -28   4   3       4242.97       4707.01       473.13 o                         
 -26   4   3       2535.00       2870.11       283.72 o                         
 -24   4   3      17419.89      17337.31       479.41 o                         
 -22   4   3      10582.93      10875.78       390.60 o                         
 -20   4   3      14448.80      13658.54       467.12 o                         
 -18   4   3      12698.32      10961.29       418.27 o                         
 -16   4   3      41675.02      41560.58       579.69 o                         
 -14   4   3      29144.68      25213.04       397.84 o                         
 -12   4   3      46716.24      43966.58       573.18 o                         
 -10   4   3      40558.86      38160.37       524.32 o                         
  -8   4   3      60628.44      59806.41       683.27 o                         
  -6   4   3      23275.93      19428.71       296.28 o                         
  -4   4   3      55448.00      51772.82       588.47 o                         
  -2   4   3      60218.71      52644.41      1242.46 o                         
   0   4   3      50211.57      46884.40       638.33 o                         
   2   4   3     133890.30     131010.52      1614.52 o                         
   4   4   3      63390.04      58282.59       857.44 o                         
   6   4   3      24394.17      18680.23       296.23 o                         
   8   4   3      13997.03      11537.53       457.31 o                         
  10   4   3      10705.73       8907.58       261.55 o                         
  12   4   3      58400.68      58272.36       926.36 o                         
  14   4   3      77399.84      78388.04      1027.09 o                         
  16   4   3      10675.72       9003.59       301.90 o                         
  18   4   3       1927.33       2112.12       275.99 o                         
  20   4   3       9372.88      10225.71       434.60 o                         
  22   4   3       7536.61       7963.74       353.75 o                         
  24   4   3       4648.26       5191.84       369.41 o                         
  26   4   3       5428.90       5567.46       574.92 o                         
  28   4   3       1907.11       2529.69       351.55 o                         
  30   4   3       1124.76       1652.70       432.23 o                         
  32   4   3       2008.47       2489.62       378.67 o                         
  34   4   3         17.05         -9.18       352.09 o                         
  36   4   3         42.47        129.16       394.60 o                         
  38   4   3        341.90       -170.85       369.10 o                         
  40   4   3         14.82        420.10       438.95 o                         
 -41   5   3        290.06         44.53       409.02 o                         
 -39   5   3        233.95        405.15       397.14 o                         
 -37   5   3        504.55        515.81       402.24 o                         
 -35   5   3        951.10        944.09       460.33 o                         
 -33   5   3       1241.59       1282.80       558.70 o                         
 -31   5   3       2205.23       2473.93       359.50 o                         
 -29   5   3        495.67        309.31       314.42 o                         
 -27   5   3        164.51       -133.11       317.21 o                         
 -25   5   3      10733.85      11303.52       404.54 o                         
 -23   5   3        567.19        834.11       277.40 o                         
 -21   5   3      19601.53      17753.01       635.31 o                         
 -19   5   3         20.48        304.96       321.72 o                         
 -17   5   3         92.36         17.26       207.36 o                         
 -15   5   3       6800.91       7657.84       283.68 o                         
 -13   5   3       7218.99       6625.06       282.29 o                         
 -11   5   3      40426.00      44838.39       824.36 o                         
  -9   5   3        266.50         79.66       195.01 o                         
  -7   5   3      12086.39      12814.24       245.49 o                         
  -5   5   3      15324.84      17696.85       375.61 o                         
  -3   5   3        134.40        760.97       194.68 o                         
  -1   5   3       6799.41       7220.62       223.21 o                         
   1   5   3      13439.07      16588.54       372.96 o                         
   3   5   3        301.21        513.32       181.55 o                         
   5   5   3      10562.10      11034.69       389.71 o                         
   7   5   3      23782.60      25557.29       636.54 o                         
   9   5   3      19844.46      20325.76       326.97 o                         
  11   5   3       1118.23       1704.42       196.05 o                         
  13   5   3       1045.04        789.23       239.64 o                         
  15   5   3       5178.61       4617.97       413.25 o                         
  17   5   3       5236.71       4910.05       267.95 o                         
  19   5   3       1617.83       1501.92       337.42 o                         
  21   5   3       1314.74       1184.17       328.11 o                         
  23   5   3        722.01        720.45       388.13 o                         
  25   5   3       1966.36       1753.71       300.03 o                         
  27   5   3          4.55        169.78       351.66 o                         
  29   5   3       2152.59       1782.48       411.39 o                         
  31   5   3       1795.17       2009.04       423.40 o                         
  33   5   3        494.18        413.00       414.18 o                         
  35   5   3         29.17        162.05       386.22 o                         
  37   5   3         16.34        435.83       402.88 o                         
 -38   6   3        311.20        399.99       467.13 o                         
 -36   6   3         78.91       -279.78       359.29 o                         
 -34   6   3       2840.37       2708.88       610.60 o                         
 -32   6   3        388.20       -244.57       312.06 o                         
 -30   6   3        241.56         26.61       296.32 o                         
 -28   6   3       4181.39       4553.19       369.35 o                         
 -26   6   3        527.68         -4.72       474.93 o                         
 -24   6   3       6910.60       7453.58       437.51 o                         
 -22   6   3      10446.06      10081.57       603.86 o                         
 -20   6   3       9300.81       7299.90       423.93 o                         
 -18   6   3      24087.66      21765.68       610.82 o                         
 -16   6   3        166.21        101.97       206.00 o                         
 -14   6   3       2732.66       3037.77       232.43 o                         
 -12   6   3      27695.82      25822.59       453.26 o                         
 -10   6   3       5948.00       7388.99       314.19 o                         
  -8   6   3      28915.59      28973.67       458.89 o                         
  -6   6   3       5437.38       5455.14       231.31 o                         
  -4   6   3       9686.88      12533.59       484.80 o                         
  -2   6   3      35558.26      33827.70       530.23 o                         
   0   6   3         26.90        116.73       201.95 o                         
   2   6   3       4865.45       4656.79       438.36 o                         
   4   6   3      32644.35      31444.53       514.80 o                         
   6   6   3       2752.33       3081.23       315.30 o                         
   8   6   3      26019.31      24784.27       501.64 o                         
  10   6   3       5127.53       5805.50       256.33 o                         
  12   6   3        136.65        390.77       247.85 o                         
  14   6   3      28549.62      28136.66      1953.99 o                         
  16   6   3       1695.38       1579.28       264.66 o                         
  18   6   3       6730.51       5681.01       295.80 o                         
  20   6   3       2647.55       2918.29       381.77 o                         
  22   6   3        725.24        694.94       276.60 o                         
  24   6   3       4257.02       3740.59       346.41 o                         
  26   6   3        154.49        454.87       404.68 o                         
  28   6   3        138.96       -208.23       354.61 o                         
  30   6   3       3005.78       2662.88       473.88 o                         
  32   6   3        206.04        219.05       394.26 o                         
  34   6   3         86.03        462.44       454.41 o                         
  36   6   3        335.66        422.44       485.18 o                         
 -37   7   3         41.10        279.48       406.27 o                         
 -35   7   3        274.58       1688.44       598.38 o                         
 -33   7   3        459.56        324.20       360.94 o                         
 -31   7   3        133.56         -2.84       559.53 o                         
 -29   7   3          6.90        260.35       380.81 o                         
 -27   7   3         14.97        677.36       277.37 o                         
 -25   7   3       1312.17       1352.63       271.29 o                         
 -23   7   3          3.67        632.91       343.80 o                         
 -21   7   3         12.04         19.19       341.15 o                         
 -19   7   3         89.81         39.29       385.41 o                         
 -17   7   3        254.53        333.86       254.21 o                         
 -15   7   3         52.51       -237.54       237.54 o                         
 -13   7   3       1977.23       2028.88       301.22 o                         
 -11   7   3       4384.01       3569.23       255.31 o                         
  -9   7   3      10691.76      10488.18       432.18 o                         
  -7   7   3       2642.93       2377.58       242.86 o                         
  -5   7   3         24.67       -130.83       294.56 o                         
  -3   7   3       6193.36       6279.99       297.05 o                         
  -1   7   3       4104.83       2938.17       186.23 o                         
   1   7   3        362.34        472.37       195.26 o                         
   3   7   3       3001.80       3150.69       240.13 o                         
   5   7   3       9101.16       8709.62       279.07 o                         
   7   7   3       3932.85       3976.59       700.11 o                         
   9   7   3        941.27         88.85       402.97 o                         
  11   7   3          2.76        -37.87       215.98 o                         
  13   7   3       3001.99       3073.81       340.58 o                         
  15   7   3       4062.31       3769.40       332.49 o                         
  17   7   3       2478.40       2601.56       286.34 o                         
  19   7   3       1137.72       1042.49       378.70 o                         
  21   7   3       1856.18       1266.79       323.78 o                         
  23   7   3        156.78        833.81       393.10 o                         
  25   7   3          3.01       -150.96       336.78 o                         
  27   7   3         57.97         26.07       282.35 o                         
  29   7   3        222.02        616.89       424.81 o                         
  31   7   3        405.79        294.31       354.45 o                         
  33   7   3          1.69       -420.31       420.31 o                         
 -34   8   3          3.03         -2.52       365.04 o                         
 -32   8   3         39.49        471.01       423.35 o                         
 -30   8   3       1726.06        858.54       351.26 o                         
 -28   8   3          7.77         75.27       321.80 o                         
 -26   8   3          1.41        189.19       508.07 o                         
 -24   8   3        130.26        -11.84       257.93 o                         
 -22   8   3        615.03        514.02       390.49 o                         
 -20   8   3       3079.18       3360.67       553.83 o                         
 -18   8   3       5361.01       4373.84       297.64 o                         
 -16   8   3        100.44        -59.43       314.35 o                         
 -14   8   3        211.76        100.06       234.34 o                         
 -12   8   3        677.79        832.61       220.98 o                         
 -10   8   3       4633.08       5077.77       309.30 o                         
  -8   8   3       3730.56       3710.39       283.32 o                         
  -6   8   3       2030.63       1703.06       250.40 o                         
  -4   8   3       2287.87       2214.60       288.73 o                         
  -2   8   3        248.83        -76.48       199.21 o                         
   0   8   3       1911.38       2061.18       267.22 o                         
   2   8   3       2256.85       2110.08       249.71 o                         
   4   8   3       4114.91       3243.85       278.08 o                         
   6   8   3        124.89        239.05       171.34 o                         
   8   8   3         53.56        837.44       323.07 o                         
  10   8   3       2494.56       2462.79       293.36 o                         
  12   8   3         12.35         67.80       334.33 o                         
  14   8   3       9305.49       9034.68       430.30 o                         
  16   8   3        903.24       1311.18       316.21 o                         
  18   8   3       1146.76       1036.32       308.24 o                         
  20   8   3       1095.40       1007.71       333.00 o                         
  22   8   3        204.91        -65.17       299.54 o                         
  24   8   3        182.05       -141.98       557.16 o                         
  26   8   3        223.46       1226.47       437.79 o                         
  28   8   3         17.75         53.18       312.25 o                         
  30   8   3         62.00        643.66       513.75 o                         
  32   8   3        225.14        552.60       409.68 o                         
 -31   9   3         45.62        759.10       444.15 o                         
 -29   9   3        914.93        580.32       448.11 o                         
 -27   9   3         60.47         94.39       374.99 o                         
 -25   9   3         24.70       -195.42       326.78 o                         
 -23   9   3        464.43        470.96       384.18 o                         
 -21   9   3        276.61        367.20       488.14 o                         
 -19   9   3       3013.89       3701.21       548.62 o                         
 -17   9   3       8786.48       7532.41       480.19 o                         
 -15   9   3       3122.05       3069.70       334.58 o                         
 -13   9   3         81.68         77.72       288.76 o                         
 -11   9   3        825.26       1088.55       339.34 o                         
  -9   9   3       7282.84       8481.59       393.54 o                         
  -7   9   3       2313.18       2167.67       295.46 o                         
  -5   9   3         10.57          6.99       219.13 o                         
  -3   9   3        542.72        866.11       303.65 o                         
  -1   9   3       3997.47       4038.79       264.83 o                         
   1   9   3       4483.80       4669.84       238.85 o                         
   3   9   3       8878.75       9655.16       364.21 o                         
   5   9   3          3.08       -491.14       491.14 o                         
   7   9   3        322.44        450.50       562.82 o                         
   9   9   3       5962.04       6197.79       298.11 o                         
  11   9   3         30.87        197.93       370.96 o                         
  13   9   3       3191.83       3302.23       393.50 o                         
  15   9   3         14.72        -92.25       260.26 o                         
  17   9   3        627.69        615.01       312.49 o                         
  19   9   3        107.18       -116.27       368.25 o                         
  21   9   3        314.51         59.27       306.67 o                         
  23   9   3       1699.95       1484.05       441.74 o                         
  25   9   3         99.45        232.90       340.71 o                         
  27   9   3         73.19        994.13       477.28 o                         
  29   9   3         89.81       -356.69       475.34 o                         
 -26  10   3        369.41        440.98       595.41 o                         
 -24  10   3       1192.47       1434.46       350.75 o                         
 -22  10   3       1151.31       1144.39       386.46 o                         
 -20  10   3        153.01        167.85       478.63 o                         
 -18  10   3       1271.86       1514.84       499.27 o                         
 -16  10   3         53.89        168.73       505.19 o                         
 -14  10   3        301.65        393.77       283.47 o                         
 -12  10   3       7045.52       8175.39       418.72 o                         
 -10  10   3        523.73        367.66       316.49 o                         
  -8  10   3       4280.93       4274.09       359.37 o                         
  -6  10   3        371.71        551.52       295.90 o                         
  -4  10   3        294.83        251.25       237.48 o                         
  -2  10   3       5747.72       7048.60       361.49 o                         
   0  10   3        515.94        840.26       307.98 o                         
   2  10   3       1635.51       1863.77       312.35 o                         
   4  10   3       3623.34       4608.70       354.90 o                         
   6  10   3        567.30        390.90       370.39 o                         
   8  10   3       4324.95       5333.64       310.19 o                         
  10  10   3       1184.06       1799.81       275.40 o                         
  12  10   3          7.41          5.35       258.92 o                         
  14  10   3        502.21         24.41       372.84 o                         
  16  10   3        626.58        364.94       378.33 o                         
  18  10   3       2085.93       2684.73       510.44 o                         
  20  10   3        301.93        168.04       596.89 o                         
  22  10   3        278.68        159.73       371.42 o                         
  24  10   3        461.48        994.49       484.41 o                         
 -21  11   3         95.32        122.72       618.83 o                         
 -19  11   3        369.36        890.65       542.65 o                         
 -17  11   3         80.33        290.80       344.12 o                         
 -15  11   3          9.55        229.09       409.50 o                         
 -13  11   3          1.14        206.94       320.62 o                         
 -11  11   3        481.29        871.96       376.79 o                         
  -9  11   3        476.88        894.04       413.29 o                         
  -7  11   3        103.08        442.57       328.52 o                         
  -5  11   3        245.76        -93.83       304.87 o                         
  -3  11   3         51.00        131.66       313.69 o                         
  -1  11   3         87.62        458.63       289.17 o                         
   1  11   3        303.26        190.92       284.06 o                         
   3  11   3          7.72        258.50       316.57 o                         
   5  11   3        464.23        940.88       473.25 o                         
   7  11   3        242.93        647.88       455.51 o                         
   9  11   3        307.96        649.50       387.34 o                         
  11  11   3        212.21        359.04       271.17 o                         
  13  11   3         68.83        644.88       416.26 o                         
  15  11   3        135.38        250.68       405.12 o                         
  17  11   3        113.40        757.88       524.67 o                         
  19  11   3         54.85        248.51       383.66 o                         
 -12  12   3        285.05        284.64       373.32 o                         
 -10  12   3        197.18        511.55       420.99 o                         
  -8  12   3        377.74        490.67       317.26 o                         
  -6  12   3         10.61        580.87       376.31 o                         
  -4  12   3        610.74        701.40       336.47 o                         
  -2  12   3        364.50       1482.42       363.34 o                         
   0  12   3        456.86        532.59       613.25 o                         
   2  12   3        226.47        491.92       613.67 o                         
   4  12   3        354.72        881.21       630.02 o                         
   6  12   3         33.91        -12.85       771.57 o                         
   8  12   3        143.61        346.02       589.71 o                         
  10  12   3         16.98        483.00      1204.98 o                         
 -44   0   4         60.13        455.77      1070.08 o                         
 -42   0   4         41.91        818.51       553.78 o                         
 -40   0   4        814.01       1943.86       623.00 o                         
 -38   0   4       1943.89       1776.74       762.91 o                         
 -36   0   4        232.85       1150.44       410.86 o                         
 -34   0   4         26.43       -699.11       861.35 o                         
 -32   0   4       6295.01       5657.56       678.14 o                         
 -30   0   4       6590.67       5944.68       663.56 o                         
 -28   0   4      23851.74      23166.19       975.28 o                         
 -26   0   4         37.82       1499.39       461.21 o                         
 -24   0   4      10529.83      10149.33       596.11 o                         
 -20   0   4      27432.89      28950.44       861.35 o                         
 -18   0   4     111348.85     109164.37      2350.71 o                         
 -16   0   4        220.88        676.94       236.46 o                         
 -14   0   4       8311.05       7660.12       306.82 o                         
 -12   0   4      66552.51      60388.33       890.62 o                         
 -10   0   4      53383.64      66744.07      1275.16 o                         
  -8   0   4      15093.05      13502.53       278.43 o                         
  -6   0   4        828.65       1407.25       152.48 o                         
  -4   0   4      22342.63      22547.34       365.06 o                         
  -2   0   4      45682.43      38993.96       720.88 o                         
   0   0   4       2299.33       2381.73       217.52 o                         
   2   0   4        275.29        408.69       244.45 o                         
   4   0   4     313440.00     312985.78      5092.99 o                         
   6   0   4     155624.17     196883.33      2961.58 o                         
   8   0   4      97320.94     107224.46      2832.43 o                         
  10   0   4       4366.16       3673.50       247.44 o                         
  12   0   4        555.51       1329.04       264.82 o                         
  14   0   4      29313.14      24970.91       542.36 o                         
  16   0   4      21872.40      26783.59       690.49 o                         
  18   0   4        467.43       1176.56       350.46 o                         
  20   0   4      60320.12      53940.21      1198.79 o                         
  22   0   4        897.39       1174.17       408.18 o                         
  24   0   4      22150.49      20612.10       897.81 o                         
  26   0   4         52.05       -120.99       384.05 o                         
  28   0   4      28270.79      30441.66       928.14 o                         
  30   0   4       3381.19       3902.00       497.23 o                         
  32   0   4        588.22        -38.94       488.60 o                         
  34   0   4       6185.53       5553.57      1099.25 o                         
  36   0   4         27.45        527.47       731.14 o                         
  38   0   4       3837.71       3412.28       566.93 o                         
  40   0   4         33.19        404.81       522.07 o                         
 -45   1   4        240.50        313.87       411.79 o                         
 -43   1   4        729.55        690.83       366.59 o                         
 -41   1   4        624.99        458.78       384.11 o                         
 -39   1   4        635.28        671.74       418.74 o                         
 -37   1   4        627.72        944.11       398.96 o                         
 -35   1   4         42.21        206.42       367.69 o                         
 -33   1   4       1503.73       1889.04       513.28 o                         
 -31   1   4       2862.16       2874.60       392.92 o                         
 -29   1   4       9815.11       9530.60       615.68 o                         
 -27   1   4      18634.34      19417.90       455.15 o                         
 -25   1   4       2568.80       2405.66       251.79 o                         
 -23   1   4       3803.41       3676.16       291.88 o                         
 -21   1   4      42672.59      41825.37       547.54 o                         
 -19   1   4      29147.67      28532.54       428.51 o                         
 -17   1   4      51616.09      49280.94       581.49 o                         
 -15   1   4       6124.14       6178.30       183.72 o                         
 -13   1   4       5550.05       4361.67       292.05 o                         
 -11   1   4      43843.52      42171.36       878.07 o                         
  -9   1   4      21898.20      34796.88       589.47 o                         
  -7   1   4      89338.80      89621.17       829.58 o                         
  -5   1   4     470042.44     525158.81      8028.50 o                         
  -3   1   4      20326.31      19307.16       248.28 o                         
  -1   1   4      25375.66      19887.63       280.74 o                         
   1   1   4      66046.27      78107.34      1094.06 o                         
   3   1   4       1205.51       3643.12       224.97 o                         
   5   1   4     233338.45     225113.97      4167.40 o                         
   7   1   4      13062.66      13339.81       248.18 o                         
   9   1   4      16686.50      14411.23       266.45 o                         
  11   1   4       3566.90       2645.02       189.60 o                         
  13   1   4      31869.88      37661.97       557.34 o                         
  15   1   4     150969.31     150554.41      1899.44 o                         
  17   1   4       2245.13       2347.07       329.39 o                         
  19   1   4        830.04        871.58       225.03 o                         
  21   1   4         75.45        195.92       274.12 o                         
  23   1   4       5696.07       5875.09       370.88 o                         
  25   1   4       1822.10       1711.08       286.95 o                         
  27   1   4      51960.96      55589.74      1172.20 o                         
  29   1   4       2350.65       2287.78       330.87 o                         
  31   1   4       3352.01       4145.94       477.23 o                         
  33   1   4       1006.89       1003.55       389.95 o                         
  35   1   4         39.79       -276.23       381.13 o                         
  37   1   4       2792.54       2643.42       457.00 o                         
  39   1   4        202.74        115.71       544.53 o                         
  41   1   4         67.53        288.26       436.73 o                         
 -44   2   4         37.07        359.33       413.72 o                         
 -42   2   4         83.44        175.10       387.16 o                         
 -40   2   4         27.75        465.10       496.60 o                         
 -38   2   4          1.18        599.27       599.50 o                         
 -36   2   4        316.66        395.12       352.98 o                         
 -34   2   4        914.98       1015.99       337.07 o                         
 -32   2   4       1802.85       1582.53       367.24 o                         
 -30   2   4        208.02        329.18       294.92 o                         
 -28   2   4       1073.96       1432.10       306.93 o                         
 -26   2   4       8320.11       8062.55       366.78 o                         
 -24   2   4       4510.00       3879.40       239.20 o                         
 -22   2   4       5763.10       4997.63       225.93 o                         
 -20   2   4        707.79        917.48       284.96 o                         
 -18   2   4       4933.17       4486.45       232.06 o                         
 -16   2   4      37312.92      38947.48       626.52 o                         
 -14   2   4         40.42        702.36       149.23 o                         
 -12   2   4      23653.20      25751.14       403.47 o                         
 -10   2   4       1237.07       1184.86       194.18 o                         
  -8   2   4       1597.88        860.89       176.16 o                         
  -6   2   4     468876.81     540771.12      8430.44 o                         
  -4   2   4      11047.34      10003.86       228.39 o                         
  -2   2   4      42719.59      44670.61      1446.98 o                         
   0   2   4      77026.42      87074.20      2136.02 o                         
   2   2   4      36785.06      37470.05       829.27 o                         
   4   2   4      28661.45      24591.80       418.80 o                         
   6   2   4      52053.98      52620.37       884.05 o                         
   8   2   4        956.55       1902.78       143.90 o                         
  10   2   4       6109.71       5283.60       229.06 o                         
  12   2   4      20588.41      20955.24       460.86 o                         
  14   2   4      22546.00      21049.46       353.38 o                         
  16   2   4        364.57        479.04       372.84 o                         
  18   2   4       2840.51       2679.54       293.91 o                         
  20   2   4         98.83       -168.80       240.26 o                         
  22   2   4        830.73        581.32       258.68 o                         
  24   2   4       1050.79       1171.19       293.92 o                         
  26   2   4        102.28         92.40       276.20 o                         
  28   2   4         41.95        500.39       279.30 o                         
  30   2   4        904.15        904.94       465.63 o                         
  32   2   4       1833.42       1916.19       441.91 o                         
  34   2   4          3.43       -114.36       328.33 o                         
  36   2   4        226.65         88.67       326.95 o                         
  38   2   4        114.72        217.97       557.12 o                         
  40   2   4          5.28       -433.20       433.20 o                         
 -43   3   4        599.72       1182.39       644.04 o                         
 -41   3   4          7.86       -348.98       441.21 o                         
 -39   3   4          5.69        278.16       452.83 o                         
 -37   3   4       2306.76       2937.22       372.05 o                         
 -35   3   4        219.89         77.12       376.80 o                         
 -33   3   4       2826.32       3636.30       446.39 o                         
 -31   3   4       1263.68       1436.66       400.50 o                         
 -29   3   4        163.12        224.71       246.72 o                         
 -27   3   4      11102.47      11165.83       401.96 o                         
 -25   3   4       5415.36       5933.36       310.53 o                         
 -23   3   4       2519.42       3056.46       267.98 o                         
 -21   3   4      24606.86      24117.40       459.03 o                         
 -19   3   4       1943.25       2422.42       225.17 o                         
 -17   3   4      18447.41      15099.97       517.64 o                         
 -15   3   4      41389.03      37706.73       519.07 o                         
 -13   3   4       3510.82       3291.73       178.34 o                         
 -11   3   4     124686.24     122798.48      1419.28 o                         
  -9   3   4        400.12       1997.04       310.48 o                         
  -7   3   4      39495.24      35836.50       403.71 o                         
  -5   3   4     168337.83     168889.81      1699.25 o                         
  -3   3   4       1607.45       5008.95       875.02 o                         
  -1   3   4     114008.95     100449.33      1859.79 o                         
   1   3   4      71079.24      59492.19      1042.00 o                         
   3   3   4      26395.16      23437.75       780.70 o                         
   5   3   4     169279.55     163700.73      1757.34 o                         
   7   3   4       2755.51       3113.50       185.43 o                         
   9   3   4      27348.08      25729.48       360.61 o                         
  11   3   4      24989.26      20525.49       402.44 o                         
  13   3   4       4673.46       5458.32       278.60 o                         
  15   3   4      61975.27      63386.74      1414.54 o                         
  17   3   4       4834.88       4585.60       271.23 o                         
  19   3   4       2564.20       2706.20       258.21 o                         
  21   3   4      23810.78      23238.86       496.95 o                         
  23   3   4        360.16        508.40       261.02 o                         
  25   3   4      10910.51      11125.96       421.37 o                         
  27   3   4       2938.28       3950.11       444.78 o                         
  29   3   4         90.99        359.32       383.99 o                         
  31   3   4         65.64        257.49       595.21 o                         
  33   3   4       1691.46        974.11       649.91 o                         
  35   3   4        457.29        658.03       500.99 o                         
  37   3   4        586.39       1121.71       508.66 o                         
  39   3   4         43.83          1.91       358.01 o                         
 -42   4   4        686.87        882.47       370.39 o                         
 -40   4   4        131.28        111.90       348.16 o                         
 -38   4   4       1956.92       1465.58       416.04 o                         
 -36   4   4       2533.92       2406.90       350.01 o                         
 -34   4   4        456.53       -237.49       424.81 o                         
 -32   4   4        982.57        998.34       316.60 o                         
 -30   4   4        544.78        737.60       289.79 o                         
 -28   4   4      13847.83      13496.95       443.00 o                         
 -26   4   4       1055.49       1135.23       368.76 o                         
 -24   4   4       1032.80       1166.42       260.85 o                         
 -22   4   4       1560.72       1244.46       256.50 o                         
 -20   4   4      21027.71      20947.27       634.08 o                         
 -18   4   4      15781.19      13738.36       372.37 o                         
 -16   4   4        250.59         -6.80       156.54 o                         
 -14   4   4       4385.80       3741.12       259.44 o                         
 -12   4   4      27208.66      25867.19       404.17 o                         
 -10   4   4      29912.16      31936.06       458.95 o                         
  -8   4   4      33787.62      35505.27       611.10 o                         
  -6   4   4      11611.51      12493.60       232.43 o                         
  -4   4   4      56032.13      57561.03      1056.04 o                         
  -2   4   4      84984.13      86718.79      1431.91 o                         
   0   4   4      25316.51      21711.65       441.23 o                         
   2   4   4      13000.28      13950.12       661.09 o                         
   4   4   4      47540.50      46329.28      1588.60 o                         
   6   4   4      17489.83      15866.14       350.27 o                         
   8   4   4      18523.82      16794.60       380.51 o                         
  10   4   4       2853.90       3151.06       218.76 o                         
  12   4   4      50888.61      55872.02       680.64 o                         
  14   4   4      65425.53      65415.56       901.77 o                         
  16   4   4       7773.21       6637.82       258.93 o                         
  18   4   4        880.85       1027.31       509.03 o                         
  20   4   4       2193.75       2389.20       272.34 o                         
  22   4   4       8893.96       8562.45       354.06 o                         
  24   4   4       2729.13       3109.62       348.88 o                         
  26   4   4        274.44        788.19       332.19 o                         
  28   4   4        187.63        399.34       273.84 o                         
  30   4   4        481.19        328.65       318.09 o                         
  32   4   4        333.55        425.97       347.81 o                         
  34   4   4        162.79       -452.84       452.84 o                         
  36   4   4        229.48        -12.34       439.36 o                         
  38   4   4         90.08         22.93       618.73 o                         
 -41   5   4        919.24       1618.89       466.97 o                         
 -39   5   4       1158.70       1721.18       433.70 o                         
 -37   5   4          8.63         38.63       533.87 o                         
 -35   5   4       2758.96       3731.19       523.68 o                         
 -33   5   4        907.01        515.61       327.37 o                         
 -31   5   4       4519.68       5287.70       667.34 o                         
 -29   5   4       1576.50       1609.27       346.84 o                         
 -27   5   4        162.60       -179.20       259.44 o                         
 -25   5   4        582.49        810.15       245.52 o                         
 -23   5   4        494.28        383.53       449.81 o                         
 -21   5   4        977.30       1189.38       314.26 o                         
 -19   5   4      13828.92      12631.48      1309.80 o                         
 -17   5   4        956.70        977.76       222.81 o                         
 -15   5   4       6385.12       5805.94       252.85 o                         
 -13   5   4      17004.99      15419.97       306.10 o                         
 -11   5   4       3574.41       4354.38       297.06 o                         
  -9   5   4      45500.85      42701.65       564.26 o                         
  -7   5   4      15863.70      17387.37       319.69 o                         
  -5   5   4        243.84        873.84       200.24 o                         
  -3   5   4      54677.06      51479.52       660.83 o                         
  -1   5   4        618.57        614.64       113.28 o                         
   1   5   4       1541.22        835.04       230.63 o                         
   3   5   4      47917.43      46777.32      1197.85 o                         
   5   5   4       3679.46       4315.77       188.59 o                         
   7   5   4      49428.95      47435.90       687.54 o                         
   9   5   4       1793.85       1807.73       173.01 o                         
  11   5   4        709.91       2026.12       279.70 o                         
  13   5   4      25409.60      23678.55       469.50 o                         
  15   5   4       3524.07       3648.22       293.64 o                         
  17   5   4      16028.20      14089.61       447.42 o                         
  19   5   4       8347.46       7352.86       308.84 o                         
  21   5   4       2217.88       2490.97       324.96 o                         
  23   5   4       2517.89       3378.62       505.72 o                         
  25   5   4         91.82        -26.38       268.27 o                         
  27   5   4        266.99        760.44       371.40 o                         
  29   5   4       6310.95       5870.49       457.61 o                         
  31   5   4         49.51         55.23       333.12 o                         
  33   5   4         23.52       -379.21       407.19 o                         
  35   5   4        861.73        741.50       408.05 o                         
  37   5   4         94.51        468.03       464.93 o                         
 -40   6   4          0.77       -281.72       476.38 o                         
 -38   6   4        346.38        603.72       554.83 o                         
 -36   6   4         85.57        305.38       536.60 o                         
 -34   6   4        283.75        424.33       360.33 o                         
 -32   6   4        821.96       1264.36       363.09 o                         
 -30   6   4         10.85        -30.41       420.23 o                         
 -28   6   4        305.80        594.89       267.83 o                         
 -26   6   4        780.05        958.01       289.59 o                         
 -24   6   4       3355.52       3037.14       344.50 o                         
 -22   6   4      13516.21      12795.86       742.83 o                         
 -20   6   4       1163.03        992.15       286.52 o                         
 -18   6   4       4038.10       3807.36       379.72 o                         
 -16   6   4       4811.82       4960.87       292.72 o                         
 -14   6   4       2047.92       2276.00       251.81 o                         
 -12   6   4       2005.41       1903.60       241.46 o                         
 -10   6   4       7149.38       6633.58       358.90 o                         
  -8   6   4        669.84        896.48       191.25 o                         
  -6   6   4       6995.54       7008.29       263.22 o                         
  -4   6   4        694.60       1185.11       169.36 o                         
  -2   6   4      16457.79      18954.33       416.68 o                         
   0   6   4      12924.15      11794.86       248.28 o                         
   2   6   4       4573.59       4730.82       182.01 o                         
   4   6   4       2380.16       2819.44       723.73 o                         
   6   6   4       2203.21       1957.01       194.06 o                         
   8   6   4       2449.42       2229.18       216.12 o                         
  10   6   4        929.67        934.41       244.61 o                         
  12   6   4       3427.69       3127.93       316.08 o                         
  14   6   4       4590.81       4594.78       259.76 o                         
  16   6   4          0.88        -11.93       267.36 o                         
  18   6   4       1345.07       2030.41       294.18 o                         
  20   6   4        484.42        304.20       268.63 o                         
  22   6   4        345.16        411.44       266.17 o                         
  24   6   4        119.30        659.37       394.87 o                         
  26   6   4         14.77        -52.96       263.82 o                         
  28   6   4        557.14        424.96       324.10 o                         
  30   6   4        102.81         76.79       364.59 o                         
  32   6   4         13.40        680.89       333.24 o                         
  34   6   4        115.23       -217.24       435.77 o                         
  36   6   4         37.05        766.56       431.17 o                         
 -37   7   4         45.45        309.00       532.64 o                         
 -35   7   4        300.39        264.58       350.91 o                         
 -33   7   4         86.72        333.45       443.32 o                         
 -31   7   4         51.60        486.30       386.92 o                         
 -29   7   4        563.28        687.05       303.38 o                         
 -27   7   4       1014.92       1545.33       361.22 o                         
 -25   7   4         11.55       -265.44       293.73 o                         
 -23   7   4       4103.98       4252.62       966.17 o                         
 -21   7   4        363.94        878.57       649.65 o                         
 -19   7   4       1138.48       1805.15       318.62 o                         
 -17   7   4       3142.17       2809.46       259.73 o                         
 -15   7   4       3169.66       3174.23       324.64 o                         
 -13   7   4        223.10        110.48       288.17 o                         
 -11   7   4       4401.60       4404.19       310.88 o                         
  -9   7   4       1902.29       2302.86       252.81 o                         
  -7   7   4       4389.70       4974.70       280.61 o                         
  -5   7   4       1788.09       1959.05       174.17 o                         
  -3   7   4       2720.17       2979.41       189.25 o                         
  -1   7   4         40.63         59.99       168.06 o                         
   1   7   4       1687.61       1899.03       199.41 o                         
   3   7   4       7310.02       8491.33       260.17 o                         
   5   7   4       4551.54       4555.57       313.69 o                         
   7   7   4       4976.28       5378.40       284.71 o                         
   9   7   4        163.34         89.48       283.34 o                         
  11   7   4        470.23        749.93       268.60 o                         
  13   7   4       2710.62       2719.30       283.87 o                         
  15   7   4        128.44         82.24       287.23 o                         
  17   7   4       1582.83       1801.30       372.84 o                         
  19   7   4       2062.63       2564.49       472.96 o                         
  21   7   4        124.36       -330.12       330.12 o                         
  23   7   4       2269.23       2147.96       409.15 o                         
  25   7   4        702.91        801.36       335.10 o                         
  27   7   4        268.03         44.56       336.56 o                         
  29   7   4         62.64        375.27       341.79 o                         
  31   7   4        215.65       -115.48       480.27 o                         
  33   7   4        414.24         60.84       389.42 o                         
 -34   8   4          6.49        -24.71       546.56 o                         
 -32   8   4         12.54        -12.41       384.36 o                         
 -30   8   4        317.20        327.63       315.36 o                         
 -28   8   4        215.29        784.93       444.74 o                         
 -26   8   4       5770.94       6490.44       493.75 o                         
 -24   8   4        190.68       -352.49       352.49 o                         
 -22   8   4       1554.02       1086.52       375.15 o                         
 -20   8   4      12259.04      11624.58       449.09 o                         
 -18   8   4      13994.23      12398.02       530.73 o                         
 -16   8   4      16954.57      16955.87       495.58 o                         
 -14   8   4       5328.56       5671.16       321.55 o                         
 -12   8   4       2888.85       2748.32       252.17 o                         
 -10   8   4       3119.00       3705.08       248.49 o                         
  -8   8   4         24.20        238.30       242.47 o                         
  -6   8   4        833.49        454.42       248.91 o                         
  -4   8   4      30968.33      34340.91       971.45 o                         
  -2   8   4       1554.44       1846.90       353.50 o                         
   0   8   4        142.13         91.21       281.26 o                         
   2   8   4        349.56        624.17       309.56 o                         
   4   8   4       1514.56       1119.90       415.35 o                         
   6   8   4      20238.86      21577.14       605.97 o                         
   8   8   4       3148.43       3716.45       272.88 o                         
  10   8   4         72.82        253.23       239.52 o                         
  12   8   4       1051.75       1330.56       331.40 o                         
  14   8   4          2.60        649.91       242.99 o                         
  16   8   4       5301.42       5140.65       481.47 o                         
  18   8   4       1874.78       2208.62       393.37 o                         
  20   8   4        279.81        344.47       274.67 o                         
  22   8   4        423.96       1053.24       558.34 o                         
  24   8   4         25.32       -201.55       307.47 o                         
  26   8   4          3.55        102.45       361.60 o                         
  28   8   4        971.27       1008.99       426.95 o                         
  30   8   4        143.36         81.71       424.19 o                         
 -31   9   4         43.55        142.03       435.68 o                         
 -29   9   4        617.03        891.92       410.61 o                         
 -27   9   4        721.95       1010.91       330.46 o                         
 -25   9   4       2263.98       2171.82       527.69 o                         
 -23   9   4        485.46        -13.83       540.71 o                         
 -21   9   4        678.12        754.92       395.63 o                         
 -19   9   4       4485.22       4609.73       409.71 o                         
 -17   9   4        388.42        430.05       318.38 o                         
 -15   9   4       7699.86       7136.01       346.09 o                         
 -13   9   4       1444.15        935.15       275.12 o                         
 -11   9   4       2542.99       2789.91       345.58 o                         
  -9   9   4       1073.16        607.99       293.08 o                         
  -7   9   4        322.63        829.40       517.94 o                         
  -5   9   4       9761.51       8912.78       576.98 o                         
  -3   9   4      10264.15      10907.62       591.46 o                         
  -1   9   4          3.07        306.08       192.37 o                         
   1   9   4       2216.38       2165.91       847.70 o                         
   3   9   4       3754.51       4604.36       317.59 o                         
   5   9   4       2109.27       1526.55       428.00 o                         
   7   9   4       7864.32       7580.58       356.23 o                         
   9   9   4        812.39        313.14       380.87 o                         
  11   9   4         39.19        183.74       240.09 o                         
  13   9   4        785.78        728.86       343.51 o                         
  15   9   4       1669.62       1746.12       411.65 o                         
  17   9   4       2135.69       1275.46       279.88 o                         
  19   9   4       2666.84       2442.32       416.24 o                         
  21   9   4        113.48        179.94       303.20 o                         
  23   9   4         26.25         16.22       463.49 o                         
  25   9   4        241.23        537.64       363.11 o                         
  27   9   4          0.19        504.52       509.30 o                         
 -26  10   4         80.26       -230.27       307.83 o                         
 -24  10   4        468.76        640.11       444.25 o                         
 -22  10   4         52.37         45.72       414.35 o                         
 -20  10   4        600.20        771.02       523.82 o                         
 -18  10   4         11.52         -5.46       322.20 o                         
 -16  10   4        904.35        976.62       368.68 o                         
 -14  10   4       2054.97       2158.58       338.06 o                         
 -12  10   4        128.23        384.55       310.40 o                         
 -10  10   4        982.92       1824.72       464.45 o                         
  -8  10   4         55.95        196.26       301.50 o                         
  -6  10   4        275.26       -105.22       285.38 o                         
  -4  10   4        111.92        438.42       294.96 o                         
  -2  10   4          0.60        146.31       199.35 o                         
   0  10   4       2812.72       3522.67       355.55 o                         
   2  10   4         28.00        155.18       242.76 o                         
   4  10   4          0.54        367.67       416.34 o                         
   6  10   4         92.54       -107.43       256.20 o                         
   8  10   4        310.07        486.62       299.62 o                         
  10  10   4       3312.44       4709.40       353.37 o                         
  12  10   4       5100.28       4606.47       408.06 o                         
  14  10   4        880.07       1247.57       439.28 o                         
  16  10   4        362.23        353.08       285.36 o                         
  18  10   4        383.43        918.82       432.15 o                         
  20  10   4         34.52        192.57       791.08 o                         
  22  10   4         89.01        326.82       380.25 o                         
  24  10   4         47.01       -175.00       513.16 o                         
 -21  11   4        479.14       1275.00      1185.23 o                         
 -19  11   4        483.54        653.12       641.21 o                         
 -17  11   4        337.74       -163.39       420.14 o                         
 -15  11   4        166.53        -11.08       396.03 o                         
 -13  11   4       1832.46       2180.96       344.73 o                         
 -11  11   4        371.73        807.62       390.70 o                         
  -9  11   4       1247.65       2176.97       394.55 o                         
  -7  11   4        896.84       1224.77       355.87 o                         
  -5  11   4         78.05        401.54       315.39 o                         
  -3  11   4       2488.05       3984.39       289.69 o                         
  -1  11   4        317.58        734.36       284.93 o                         
   1  11   4        562.90        945.52       285.08 o                         
   3  11   4       1562.72        794.48       955.03 o                         
   5  11   4         82.82        613.21       437.24 o                         
   7  11   4        761.85       1150.81       497.69 o                         
   9  11   4        440.43        815.53       312.96 o                         
  11  11   4        154.08        222.59       360.50 o                         
  13  11   4       1355.31       1637.59       699.00 o                         
  15  11   4         86.12         29.92       484.76 o                         
  17  11   4        493.19        731.02       559.13 o                         
 -12  12   4         44.28       -201.62       645.78 o                         
 -10  12   4        262.26        161.54       498.71 o                         
  -8  12   4         69.88         49.52       483.83 o                         
  -6  12   4        192.42       1072.44       542.07 o                         
  -4  12   4        191.38        304.74       489.25 o                         
  -2  12   4        145.64        715.84       505.10 o                         
   0  12   4         12.20        141.27       500.56 o                         
   2  12   4        160.93        276.09       519.34 o                         
   4  12   4         23.34       1273.39       920.60 o                         
   6  12   4        602.57       1119.20       743.31 o                         
   8  12   4        241.15       -720.10       720.10 o                         
 -45   1   5        772.83        894.39       444.55 o                         
 -43   1   5          6.19        292.57       409.23 o                         
 -41   1   5       1299.61       1197.88       378.78 o                         
 -39   1   5        738.78        923.60       353.90 o                         
 -37   1   5        837.63        629.63       383.00 o                         
 -35   1   5      12488.62      11817.72       512.61 o                         
 -33   1   5        220.87        725.54       314.39 o                         
 -31   1   5         73.20        355.66       329.48 o                         
 -29   1   5      29991.95      28804.39       664.61 o                         
 -27   1   5        933.74       1566.10       325.79 o                         
 -25   1   5      34227.86      33871.68       680.33 o                         
 -23   1   5      27011.90      27078.93       602.04 o                         
 -21   1   5       1850.23       3049.25       248.43 o                         
 -19   1   5     110570.72     107671.56      1690.25 o                         
 -17   1   5      10032.41       8956.67       280.05 o                         
 -15   1   5      42176.14      39434.00       654.54 o                         
 -13   1   5     140440.08     133329.34      1380.60 o                         
 -11   1   5       6554.79       9265.68       198.48 o                         
  -9   1   5     127988.74     117707.48      1367.34 o                         
  -7   1   5     164391.30     159720.31      1614.67 o                         
  -5   1   5     276037.06     306850.56      3483.95 o                         
  -3   1   5      21787.48      14798.03       367.67 o                         
  -1   1   5      21688.21      15627.45       391.49 o                         
   1   1   5      48611.22      39299.45       850.30 o                         
   3   1   5     387854.31     365155.84      4547.42 o                         
   5   1   5      31443.24      29218.27       379.04 o                         
   7   1   5      89865.80      82720.02       929.01 o                         
   9   1   5      16040.94      12603.70       253.71 o                         
  11   1   5       6436.15       5649.83       308.12 o                         
  13   1   5     118636.18     112713.96      1328.76 o                         
  15   1   5      43200.16      46824.16       646.59 o                         
  17   1   5       6022.36       5456.37       291.47 o                         
  19   1   5      10197.84       8712.25       404.96 o                         
  21   1   5       1084.67       1194.51       330.11 o                         
  23   1   5      18923.42      18769.07       592.11 o                         
  25   1   5      26824.55      27477.38       726.43 o                         
  27   1   5        383.82        235.21       313.99 o                         
  29   1   5       7553.64       7967.19       573.69 o                         
  31   1   5       1772.12       1320.16       348.68 o                         
  33   1   5        159.02       1036.87       444.78 o                         
  35   1   5       3158.52       2253.84       416.68 o                         
  37   1   5        457.60        491.63       419.68 o                         
  39   1   5        967.79       1339.00       420.04 o                         
 -44   2   5        232.88       1124.98       445.99 o                         
 -42   2   5        434.63        905.60       507.66 o                         
 -40   2   5        346.70       -192.58       375.99 o                         
 -38   2   5       3198.25       3585.12       488.34 o                         
 -36   2   5        380.35        182.67       380.37 o                         
 -34   2   5       3625.71       3616.45       381.12 o                         
 -32   2   5         91.73        294.10       300.51 o                         
 -30   2   5        507.35        412.77       269.80 o                         
 -28   2   5       9542.74      10157.87       374.30 o                         
 -26   2   5       5557.06       5983.56       294.13 o                         
 -24   2   5       1449.38       1341.92       241.98 o                         
 -22   2   5      17333.43      16855.20       337.18 o                         
 -20   2   5      19783.68      22102.59       796.21 o                         
 -18   2   5      60011.53      57839.27       784.26 o                         
 -16   2   5      15444.33      16386.38       292.29 o                         
 -14   2   5      40409.21      45191.16       542.23 o                         
 -12   2   5      69329.13      62082.43      1070.68 o                         
 -10   2   5      39063.27      39474.16      1366.76 o                         
  -8   2   5        286.99        998.93       200.89 o                         
  -6   2   5     282114.81     305565.75      3375.84 o                         
  -4   2   5      23662.06      26328.68       749.65 o                         
  -2   2   5       1706.42        400.63       264.96 o                         
   0   2   5      39656.54      38013.69       495.97 o                         
   2   2   5      30016.57      32250.70       763.48 o                         
   4   2   5     177806.97     177372.97      2894.87 o                         
   6   2   5      52134.29      54618.53       584.39 o                         
   8   2   5      42993.88      45883.83       802.00 o                         
  10   2   5      19001.67      16889.05       315.95 o                         
  12   2   5       6765.24       7628.29       473.06 o                         
  14   2   5      57015.32      60861.51       829.86 o                         
  16   2   5        108.52        310.18       284.18 o                         
  18   2   5         77.24       -179.01       228.15 o                         
  20   2   5      25967.71      25915.05       622.89 o                         
  22   2   5       1268.58       1333.47       338.07 o                         
  24   2   5       1284.06       1307.35       312.78 o                         
  26   2   5        107.41        235.10       322.72 o                         
  28   2   5        702.75        258.06       366.37 o                         
  30   2   5       7220.29       7095.33       409.88 o                         
  32   2   5        358.02        282.68       355.94 o                         
  34   2   5          9.64        419.45       445.59 o                         
  36   2   5        118.48        184.30       371.76 o                         
  38   2   5        668.76       1229.26       375.51 o                         
  40   2   5        147.11        -88.98       575.06 o                         
 -43   3   5        600.20        968.77       471.33 o                         
 -41   3   5          3.80       -320.32       452.35 o                         
 -39   3   5         10.85          5.20       376.19 o                         
 -37   3   5        633.75        769.63       482.02 o                         
 -35   3   5        817.43        658.58       310.01 o                         
 -33   3   5       1626.47       1430.08       453.30 o                         
 -31   3   5       4192.46       4350.34       347.71 o                         
 -29   3   5        349.50        245.91       325.82 o                         
 -27   3   5       7562.20       8495.40       413.61 o                         
 -25   3   5       1290.83       1805.15       246.70 o                         
 -23   3   5        189.24         47.03       214.77 o                         
 -21   3   5      22975.27      23379.78       443.53 o                         
 -19   3   5       3571.37       3978.93       312.60 o                         
 -17   3   5       4507.74       3778.07       225.73 o                         
 -15   3   5      21231.26      21398.35       396.98 o                         
 -13   3   5       2280.20       2365.10       188.55 o                         
 -11   3   5     148496.03     149802.78      3065.24 o                         
  -9   3   5      25521.58      29072.58       802.26 o                         
  -7   3   5       3768.52       5672.42       170.60 o                         
  -5   3   5      63939.03      64230.75       573.58 o                         
  -3   3   5       8895.60      10835.14       470.92 o                         
  -1   3   5      64121.95      62812.54      1189.75 o                         
   1   3   5      11340.25      10958.26       277.59 o                         
   3   3   5      14562.11      14796.12       302.10 o                         
   5   3   5      34243.45      31738.38       373.90 o                         
   7   3   5       2110.69       2065.78       165.64 o                         
   9   3   5        139.92        208.22       173.53 o                         
  11   3   5      12853.44      11819.99       280.59 o                         
  13   3   5        738.34        846.15       233.65 o                         
  15   3   5       4125.23       3915.43       208.42 o                         
  17   3   5        863.77        662.37       218.85 o                         
  19   3   5       2399.10       2383.24       257.85 o                         
  21   3   5      10166.24      10677.24       468.23 o                         
  23   3   5          1.86         22.83       279.62 o                         
  25   3   5         60.37        480.15       311.25 o                         
  27   3   5        533.08        188.41       308.05 o                         
  29   3   5        755.71       1266.02       348.36 o                         
  31   3   5       2254.61       2399.01       426.83 o                         
  33   3   5        126.70        968.58       415.78 o                         
  35   3   5         12.45        476.99       482.24 o                         
  37   3   5        279.24        927.43       701.32 o                         
  39   3   5         48.43        315.90       476.61 o                         
 -42   4   5         80.81        279.92       422.33 o                         
 -40   4   5        285.15         32.18       321.03 o                         
 -38   4   5          0.79        271.70       314.89 o                         
 -36   4   5        135.46        293.48       377.21 o                         
 -34   4   5         27.87        933.03       350.63 o                         
 -32   4   5        747.66       1135.52       494.80 o                         
 -30   4   5        588.43        460.64       272.59 o                         
 -28   4   5       7999.52       8705.58       387.64 o                         
 -26   4   5       4220.25       4428.45       351.90 o                         
 -24   4   5        776.12        986.22       257.61 o                         
 -22   4   5         86.79        218.45       231.00 o                         
 -20   4   5       1636.97       1371.58       292.19 o                         
 -18   4   5        231.54        220.44       202.64 o                         
 -16   4   5      30033.67      31239.37       492.26 o                         
 -14   4   5       6190.40       5211.53       242.37 o                         
 -12   4   5       6793.94       5625.67       242.59 o                         
 -10   4   5        902.17        500.36       165.70 o                         
  -8   4   5      40119.27      38137.92       450.30 o                         
  -6   4   5      22363.41      21232.92       339.30 o                         
  -4   4   5      19837.22      17341.01       188.59 o                         
  -2   4   5       6986.52       7209.07       677.35 o                         
   0   4   5       1383.97       1698.87       739.67 o                         
   2   4   5      16365.41      14988.19       474.20 o                         
   4   4   5      14038.19      12149.91       203.55 o                         
   6   4   5       7594.85       6475.60       197.06 o                         
   8   4   5      29659.82      29065.72       403.50 o                         
  10   4   5       3475.59       3097.00       226.60 o                         
  12   4   5       1137.22       2204.71       256.69 o                         
  14   4   5      11567.53      10996.00       355.71 o                         
  16   4   5         34.85       -227.23       286.16 o                         
  18   4   5       1847.09       1859.52       369.56 o                         
  20   4   5       3876.71       3538.04       364.29 o                         
  22   4   5       1780.98       2346.20       366.52 o                         
  24   4   5       1108.32       1013.06       382.73 o                         
  26   4   5         37.53        151.09       427.26 o                         
  28   4   5       1576.05       1770.40       437.35 o                         
  30   4   5       1836.60       1540.25       405.46 o                         
  32   4   5         18.87        155.11       381.31 o                         
  34   4   5        725.48       1538.62       488.35 o                         
  36   4   5          6.48        726.60       428.76 o                         
  38   4   5         48.54        750.68       425.71 o                         
 -41   5   5        149.28        498.17       413.55 o                         
 -39   5   5        668.07        628.21       363.90 o                         
 -37   5   5          2.74       -390.25       455.24 o                         
 -35   5   5       1147.42       1644.64       335.98 o                         
 -33   5   5       2321.65       2424.20       372.18 o                         
 -31   5   5         40.10       -209.09       362.87 o                         
 -29   5   5       2832.03       3021.54       359.82 o                         
 -27   5   5        478.78        557.96       269.06 o                         
 -25   5   5       5128.54       5064.63       390.61 o                         
 -23   5   5       5947.99       6420.02       357.30 o                         
 -21   5   5        171.95        453.82       255.85 o                         
 -19   5   5      15693.41      14801.95       443.22 o                         
 -17   5   5        380.04       1066.18       237.04 o                         
 -15   5   5       1954.47       2549.79       209.79 o                         
 -13   5   5      79056.23      75072.17      1162.48 o                         
 -11   5   5       4308.73       4765.25       298.39 o                         
  -9   5   5      19216.53      17259.69       332.42 o                         
  -7   5   5       3222.22       3170.40       348.50 o                         
  -5   5   5      10528.16      14365.29       509.69 o                         
  -3   5   5     106085.80     101420.50      2316.58 o                         
  -1   5   5      10583.48      11052.54       179.62 o                         
   1   5   5      20185.55      20958.23       251.52 o                         
   3   5   5       7954.42       6323.22       740.48 o                         
   5   5   5      11034.65      11260.44       258.92 o                         
   7   5   5      35969.21      35432.87       492.15 o                         
   9   5   5      19502.86      20502.86       458.23 o                         
  11   5   5       6352.47       6887.74       285.22 o                         
  13   5   5       5076.18       4663.80       249.11 o                         
  15   5   5       1208.54       1294.33       218.99 o                         
  17   5   5       1365.94       1571.45       288.05 o                         
  19   5   5       9043.67       9123.28       414.10 o                         
  21   5   5         19.97          3.79       280.00 o                         
  23   5   5       3881.17       3974.25       329.32 o                         
  25   5   5          7.95        631.53       259.68 o                         
  27   5   5          2.03        563.05       307.09 o                         
  29   5   5       2367.26       2760.91       394.09 o                         
  31   5   5         17.01         22.07       305.84 o                         
  33   5   5        269.19        579.62       370.03 o                         
  35   5   5        215.73        -93.53       435.98 o                         
  37   5   5        118.14       -100.81       575.89 o                         
 -40   6   5          1.99        385.75       458.96 o                         
 -38   6   5        468.39       -243.48       439.66 o                         
 -36   6   5        214.39        899.87       370.15 o                         
 -34   6   5        478.61        782.86       381.61 o                         
 -32   6   5          1.69        156.70       470.07 o                         
 -30   6   5        562.32       1041.80       283.32 o                         
 -28   6   5       2851.06       3095.10       351.46 o                         
 -26   6   5       5398.60       5901.87       482.30 o                         
 -24   6   5       4238.73       4287.63       370.08 o                         
 -22   6   5          8.55       1068.33       460.42 o                         
 -20   6   5      10655.22      10979.12       363.75 o                         
 -18   6   5       5286.23       5027.22       269.23 o                         
 -16   6   5       2345.93       2812.56       329.22 o                         
 -14   6   5       4129.90       4127.70       238.07 o                         
 -12   6   5       4907.33       4774.84       269.19 o                         
 -10   6   5      10249.14       9205.19       288.28 o                         
  -8   6   5         44.31        -23.14       130.43 o                         
  -6   6   5       2278.00       2831.49       171.70 o                         
  -4   6   5      34572.76      38757.66      1089.24 o                         
  -2   6   5      15516.72      17482.87       253.58 o                         
   0   6   5       8266.36       7352.25       267.85 o                         
   2   6   5      14254.00      13892.43       376.82 o                         
   4   6   5      10920.90      11119.56       255.79 o                         
   6   6   5      29003.86      27931.99       402.02 o                         
   8   6   5        439.00        393.44       279.96 o                         
  10   6   5        318.38        425.87       222.62 o                         
  12   6   5      19585.29      20047.51       387.12 o                         
  14   6   5       7187.83       7734.10       325.89 o                         
  16   6   5       3758.03       3025.86       278.46 o                         
  18   6   5       4454.59       4478.36       308.60 o                         
  20   6   5       1811.73       1688.29       342.79 o                         
  22   6   5       3739.05       3515.31       310.04 o                         
  24   6   5        916.26       1403.42       533.14 o                         
  26   6   5        577.23        714.41       333.06 o                         
  28   6   5       1871.88       2031.90       406.82 o                         
  30   6   5        375.32       -173.99       413.02 o                         
  32   6   5       1049.76       1436.17       404.46 o                         
  34   6   5         75.53        556.73       457.65 o                         
 -37   7   5        198.43        402.56       464.80 o                         
 -35   7   5         16.88         89.97       505.33 o                         
 -33   7   5         37.80        613.21       330.60 o                         
 -31   7   5       1246.44       1048.99       329.44 o                         
 -29   7   5        496.42        838.13       395.22 o                         
 -27   7   5       4847.70       4678.86       376.70 o                         
 -25   7   5        390.50       -124.35       261.69 o                         
 -23   7   5        205.37        777.77       387.79 o                         
 -21   7   5       7567.12       8157.52       380.42 o                         
 -19   7   5       2481.62       2151.64       327.64 o                         
 -17   7   5      28911.57      26402.99       527.29 o                         
 -15   7   5        108.50        274.27       237.73 o                         
 -13   7   5       4493.44       4435.37       311.14 o                         
 -11   7   5      12016.27      11858.80       398.76 o                         
  -9   7   5       5543.94       6049.73       274.65 o                         
  -7   7   5       7134.97       7170.03       259.10 o                         
  -5   7   5      19829.29      20416.54       372.83 o                         
  -3   7   5       1989.75       2160.53       153.00 o                         
  -1   7   5      42606.88      45018.47      1384.52 o                         
   1   7   5       8123.27      10090.73       675.39 o                         
   3   7   5       1798.24       2290.88       169.32 o                         
   5   7   5      20552.94      19654.30       372.83 o                         
   7   7   5       1179.12       1505.04       244.22 o                         
   9   7   5       8969.19       8931.17       527.92 o                         
  11   7   5      16533.73      17172.26       395.93 o                         
  13   7   5         25.84       -289.02       289.02 o                         
  15   7   5       1633.62       1324.32       267.41 o                         
  17   7   5      11086.46      10932.09       541.64 o                         
  19   7   5        871.32       1166.83       253.06 o                         
  21   7   5       6275.55       6176.14       508.88 o                         
  23   7   5        165.22        507.16       268.09 o                         
  25   7   5        313.69         -4.15       402.04 o                         
  27   7   5       2458.50       2325.00       512.03 o                         
  29   7   5         15.33        285.06       353.62 o                         
  31   7   5        571.70        453.87       429.91 o                         
  33   7   5        470.09        971.70       389.16 o                         
 -34   8   5         54.71        -98.44       346.06 o                         
 -32   8   5        516.36        235.23       385.75 o                         
 -30   8   5         13.25        526.48       483.19 o                         
 -28   8   5        160.58        494.52       298.99 o                         
 -26   8   5        287.95        426.84       292.39 o                         
 -24   8   5          0.80         13.13       448.56 o                         
 -22   8   5       2365.35       2704.26       403.85 o                         
 -20   8   5         12.62        260.23       384.55 o                         
 -18   8   5        685.83        780.61       301.52 o                         
 -16   8   5       1061.77        967.05       320.48 o                         
 -14   8   5         56.22        189.16       262.60 o                         
 -12   8   5       3137.81       3275.84       433.89 o                         
 -10   8   5       3129.22       2481.57       253.82 o                         
  -8   8   5       1467.50       1442.24       233.06 o                         
  -6   8   5       2505.98       3045.17       237.68 o                         
  -4   8   5        347.92        629.96       177.61 o                         
  -2   8   5       3167.65       3636.09       257.41 o                         
   0   8   5       5231.93       5305.07       282.07 o                         
   2   8   5       2763.12       2516.64       326.91 o                         
   4   8   5          7.70       -141.66       174.49 o                         
   6   8   5        417.61        568.26       219.19 o                         
   8   8   5        108.04        590.85       314.17 o                         
  10   8   5        969.68       1790.58       774.16 o                         
  12   8   5       1946.79       1580.74       233.51 o                         
  14   8   5        719.66        303.80       295.84 o                         
  16   8   5        937.76       1507.72       284.60 o                         
  18   8   5          1.99         59.79       305.19 o                         
  20   8   5        447.79        611.95       272.93 o                         
  22   8   5       1195.79        867.37       431.22 o                         
  24   8   5        654.80        213.59       303.15 o                         
  26   8   5        128.51        290.28       400.52 o                         
  28   8   5         82.20        -51.75       589.92 o                         
  30   8   5          8.13         10.40       356.66 o                         
 -31   9   5       1001.28       1231.47       399.13 o                         
 -29   9   5          0.16         26.30       350.04 o                         
 -27   9   5        983.59       1551.37       329.75 o                         
 -25   9   5        188.62        691.04       363.67 o                         
 -23   9   5        181.80        614.47       407.19 o                         
 -21   9   5       1059.92       1631.01       404.72 o                         
 -19   9   5        268.95        644.11       505.87 o                         
 -17   9   5       4367.76       4755.18       398.00 o                         
 -15   9   5          7.85        177.10       285.83 o                         
 -13   9   5        396.06        664.34       292.96 o                         
 -11   9   5      12408.41      13382.20       400.69 o                         
  -9   9   5       5922.34       6140.14       335.03 o                         
  -7   9   5       1133.34       1333.79       207.23 o                         
  -5   9   5        190.92        605.85       212.76 o                         
  -3   9   5          0.21        368.19       210.98 o                         
  -1   9   5       6198.27       7087.45       294.30 o                         
   1   9   5       7697.11       9356.44       402.98 o                         
   3   9   5        972.42       1248.45       188.06 o                         
   5   9   5        756.37       1600.41       225.10 o                         
   7   9   5        981.00        813.66       211.55 o                         
   9   9   5       3685.56       4287.32       425.86 o                         
  11   9   5      22257.19      22869.26       852.64 o                         
  13   9   5        132.46        287.01       413.99 o                         
  15   9   5         79.23        452.65       255.94 o                         
  17   9   5        482.97        220.11       365.76 o                         
  19   9   5        151.12        389.07       315.68 o                         
  21   9   5       2018.06       1798.85       519.01 o                         
  23   9   5        930.10        812.15       332.24 o                         
  25   9   5        158.87        594.83       401.87 o                         
  27   9   5          7.64       -415.16       415.16 o                         
 -26  10   5        446.58        398.57       297.05 o                         
 -24  10   5        405.21        375.23       663.44 o                         
 -22  10   5         32.49        144.71       507.61 o                         
 -20  10   5        188.06        229.95       382.86 o                         
 -18  10   5        156.90        458.48       424.72 o                         
 -16  10   5        760.27       1222.83       349.89 o                         
 -14  10   5        988.29       1151.41       364.62 o                         
 -12  10   5         16.97        -25.95       286.28 o                         
 -10  10   5        305.81        502.83       225.21 o                         
  -8  10   5         56.54        222.92       249.53 o                         
  -6  10   5         24.20         17.32       216.13 o                         
  -4  10   5       5323.76       6136.38       297.59 o                         
  -2  10   5        115.82        626.48       185.67 o                         
   0  10   5       1366.61       1623.05       302.67 o                         
   2  10   5         39.02        303.65       266.84 o                         
   4  10   5        685.83        817.08       225.81 o                         
   6  10   5       3764.37       3945.04       369.86 o                         
   8  10   5         81.98         25.01       320.48 o                         
  10  10   5         80.05       -113.57       405.63 o                         
  12  10   5       7659.36       7271.14       585.31 o                         
  14  10   5       2070.63       1547.68       401.08 o                         
  16  10   5        559.12        521.57       630.65 o                         
  18  10   5        246.97        279.83       427.57 o                         
  20  10   5         66.51        208.44       399.60 o                         
  22  10   5        194.23        871.96       493.89 o                         
 -21  11   5        159.70       1021.75       577.70 o                         
 -19  11   5        178.20       1041.72       590.07 o                         
 -17  11   5         50.91         70.41       404.46 o                         
 -15  11   5          8.30        322.74       282.70 o                         
 -13  11   5         22.68          2.47       296.35 o                         
 -11  11   5        265.33        590.95       312.98 o                         
  -9  11   5        202.69        155.30       277.23 o                         
  -7  11   5        420.10        274.20       246.80 o                         
  -5  11   5         84.26        238.89       228.17 o                         
  -3  11   5       1454.51       1614.75       218.56 o                         
  -1  11   5        414.52         68.05       277.28 o                         
   1  11   5         68.89        181.90       169.09 o                         
   3  11   5         32.33        327.76       344.82 o                         
   5  11   5         67.37        589.26       225.41 o                         
   7  11   5         32.54          8.18       293.12 o                         
   9  11   5          8.81        271.47       444.63 o                         
  11  11   5          1.11        -45.97       320.49 o                         
  13  11   5        106.52       -114.80       536.89 o                         
  15  11   5         63.78       -445.99       445.99 o                         
  17  11   5        113.38        319.27       607.99 o                         
 -12  12   5         90.67        531.66       523.45 o                         
 -10  12   5         23.78       -214.15       509.53 o                         
  -8  12   5        283.67        241.98       762.44 o                         
  -6  12   5        147.79          5.01       644.73 o                         
  -4  12   5         14.71        149.12       641.94 o                         
  -2  12   5         91.30        382.18       673.10 o                         
   0  12   5          3.78        493.05      1072.81 o                         
   2  12   5        194.45       -104.82       804.53 o                         
   4  12   5        402.70        711.16       957.97 o                         
   6  12   5          1.64        242.00       745.73 o                         
 -44   0   6       1211.55        392.32       710.39 o                         
 -42   0   6         59.25       -128.67       442.64 o                         
 -40   0   6       6240.39       5410.71       691.36 o                         
 -38   0   6        182.38       -147.85       417.31 o                         
 -34   0   6       5889.42       5305.02       777.49 o                         
 -32   0   6      13692.57      12954.32       612.09 o                         
 -30   0   6      22730.04      20581.30       805.42 o                         
 -28   0   6        114.41        105.92       511.34 o                         
 -26   0   6       7989.08       6982.56       423.02 o                         
 -24   0   6       7011.36       7934.44      1184.01 o                         
 -22   0   6        843.53       1422.39       270.28 o                         
 -20   0   6     155670.58     150955.80      2537.89 o                         
 -18   0   6       6919.38       6257.38       283.62 o                         
 -16   0   6      38230.32      34320.53       624.85 o                         
 -14   0   6      71731.33      65370.46      1409.15 o                         
 -12   0   6       7387.02      11469.79       430.47 o                         
 -10   0   6     264046.12     258354.56      4147.27 o                         
  -8   0   6     303604.88     296942.09      4956.62 o                         
  -6   0   6      51249.66      84010.54      1575.04 o                         
  -4   0   6     762858.69     790268.06     17657.14 o                         
  -2   0   6      75469.89     128861.57      2087.34 o                         
   0   0   6      73168.39      62569.46      1117.56 o                         
   2   0   6     251405.14     249333.52      4963.02 o                         
   4   0   6       2672.99       4996.64      1084.21 o                         
   6   0   6     194410.09     194579.47      3445.54 o                         
   8   0   6      10867.56      11272.71       372.92 o                         
  10   0   6       1009.64        702.03       307.48 o                         
  12   0   6     220724.56     228331.41     10904.04 o                         
  14   0   6         11.37        931.53       447.54 o                         
  16   0   6       1888.13       2224.70       890.97 o                         
  18   0   6      56928.35      56969.35      1511.23 o                         
  20   0   6       4555.40       4450.97       462.00 o                         
  22   0   6      11573.66      10509.64       725.99 o                         
  24   0   6         25.70        235.91       380.88 o                         
  26   0   6       5843.29       5517.19       790.25 o                         
  28   0   6       6163.32       7139.21       563.68 o                         
  30   0   6        227.94        767.91       955.69 o                         
  32   0   6        136.10        805.24       537.02 o                         
  34   0   6       1220.69       1225.11       792.09 o                         
  36   0   6       1345.81       1169.38      1251.92 o                         
  38   0   6        249.54        688.63       546.19 o                         
  40   0   6        431.49       1095.05       698.07 o                         
 -45   1   6         17.91       -229.84       375.47 o                         
 -43   1   6         19.65        383.19       332.55 o                         
 -41   1   6         33.94        305.49       342.10 o                         
 -39   1   6        104.15        828.41       348.36 o                         
 -37   1   6        199.15       -110.13       296.06 o                         
 -35   1   6        494.22        837.50       308.57 o                         
 -33   1   6         95.65         19.31       253.25 o                         
 -31   1   6        517.13        210.63       297.37 o                         
 -29   1   6       1531.57       1709.19       284.70 o                         
 -27   1   6      13875.49      12004.54       389.70 o                         
 -25   1   6       3354.39       3881.55       252.61 o                         
 -23   1   6       4987.96       5136.72       234.88 o                         
 -21   1   6      10441.13      10591.50       290.32 o                         
 -19   1   6      13284.45      12784.71       283.75 o                         
 -17   1   6      12501.98      13712.69       334.08 o                         
 -15   1   6         50.62        124.81       138.63 o                         
 -13   1   6      88800.59      90124.54       961.68 o                         
 -11   1   6      29442.28      29351.90       432.78 o                         
  -9   1   6         11.32        -35.64       154.72 o                         
  -7   1   6       1077.72       2151.82       185.11 o                         
  -5   1   6     124924.55     141896.11      1534.11 o                         
  -3   1   6     721019.06     846110.12     13775.49 o                         
  -1   1   6      37440.64      48213.00      1191.15 o                         
   1   1   6       6077.35       7672.11       252.99 o                         
   3   1   6     132910.36     139145.34      2631.35 o                         
   5   1   6      82031.31      79957.71       886.89 o                         
   7   1   6       6443.42       6849.02       233.25 o                         
   9   1   6       4082.49       3589.41       187.19 o                         
  11   1   6      13384.59      11689.47       682.69 o                         
  13   1   6      27746.61      27584.50       486.48 o                         
  15   1   6      12986.37      15566.99       398.95 o                         
  17   1   6        703.40        947.68       255.09 o                         
  19   1   6      13874.96      15556.83       431.06 o                         
  21   1   6      16861.36      15712.25       554.67 o                         
  23   1   6       5477.64       4983.25       406.41 o                         
  25   1   6        459.56        581.46       356.50 o                         
  27   1   6        302.13        654.30       323.14 o                         
  29   1   6        357.21         22.11       312.28 o                         
  31   1   6       1080.64        982.31       440.52 o                         
  33   1   6          6.97        178.48       390.21 o                         
  35   1   6       2890.04       2392.36       436.04 o                         
  37   1   6        184.68        -60.71       365.19 o                         
  39   1   6          0.93       -426.97       645.83 o                         
 -44   2   6        137.33        320.42       350.11 o                         
 -42   2   6         45.93         89.77       337.00 o                         
 -40   2   6       1161.00       1091.20       383.17 o                         
 -38   2   6        510.13        909.95       460.76 o                         
 -36   2   6        654.17       1281.56       388.93 o                         
 -34   2   6        547.29        700.95       416.73 o                         
 -32   2   6        649.14       1083.79       324.56 o                         
 -30   2   6        361.40        358.94       330.59 o                         
 -28   2   6       1251.33       1556.58       349.87 o                         
 -26   2   6       1835.92       1557.37       272.71 o                         
 -24   2   6      25425.07      25093.13       599.61 o                         
 -22   2   6       1733.26       2161.17       266.16 o                         
 -20   2   6       3788.36       3130.26       299.00 o                         
 -18   2   6       8677.67       7816.76       336.15 o                         
 -16   2   6      15864.41      14483.52       337.80 o                         
 -14   2   6      30022.07      25983.64       358.36 o                         
 -12   2   6      15211.27      14603.39       281.96 o                         
 -10   2   6      47626.58      44836.91       577.24 o                         
  -8   2   6        363.31       1936.98       239.02 o                         
  -6   2   6       2179.19       1374.98       243.09 o                         
  -4   2   6      97719.59     104940.99      1021.69 o                         
  -2   2   6     102055.79     100562.77       983.97 o                         
   0   2   6        568.66       1025.57       380.47 o                         
   2   2   6     100856.65      92943.93      1348.44 o                         
   4   2   6       8955.29       7865.67       205.95 o                         
   6   2   6      39721.33      37890.73       659.11 o                         
   8   2   6       7624.41       6313.13       264.31 o                         
  10   2   6       1134.65        884.31       266.02 o                         
  12   2   6      31326.45      29992.56       448.57 o                         
  14   2   6       2588.94       2591.00       311.86 o                         
  16   2   6      19605.59      20089.10       424.95 o                         
  18   2   6       4248.24       4454.50       319.66 o                         
  20   2   6       7576.17       6821.23       591.42 o                         
  22   2   6       4107.29       4067.02       477.57 o                         
  24   2   6         76.81        361.19       333.06 o                         
  26   2   6       8988.84       9469.11       481.35 o                         
  28   2   6        304.80        163.05       283.52 o                         
  30   2   6        153.51        277.19       374.45 o                         
  32   2   6       2990.82       3176.62       427.89 o                         
  34   2   6         62.82        298.61       338.03 o                         
  36   2   6          9.15        609.77       497.65 o                         
  38   2   6        141.15        608.12       365.82 o                         
 -43   3   6         35.48       -157.51       539.79 o                         
 -41   3   6         48.19       -431.24       431.24 o                         
 -39   3   6        292.75        527.81       602.27 o                         
 -37   3   6       2703.93       2712.06       451.67 o                         
 -35   3   6        342.85       -487.91       612.06 o                         
 -33   3   6          0.20        -29.18       361.12 o                         
 -31   3   6        711.18        763.27       259.08 o                         
 -29   3   6       1188.77       1686.87       288.75 o                         
 -27   3   6       5308.96       5368.84       287.96 o                         
 -25   3   6        515.85        549.21       250.67 o                         
 -23   3   6       5264.29       5839.80       253.67 o                         
 -21   3   6      44773.82      45972.39       925.75 o                         
 -19   3   6      20458.15      24026.95       573.87 o                         
 -17   3   6       9945.11      12273.95       274.66 o                         
 -15   3   6       7958.93       7933.46       245.44 o                         
 -13   3   6      11308.43      10201.94       266.21 o                         
 -11   3   6      13414.20      11403.97       452.78 o                         
  -9   3   6       2392.98       3006.54       133.51 o                         
  -7   3   6         41.60        107.52       149.58 o                         
  -5   3   6      40959.82      44437.05       697.30 o                         
  -3   3   6      27275.00      26954.24       695.43 o                         
  -1   3   6      13922.39      13805.00       790.84 o                         
   1   3   6      51454.21      57448.52      1538.60 o                         
   3   3   6      25535.28      24669.76       347.58 o                         
   5   3   6      55251.75      53583.37       604.70 o                         
   7   3   6       2423.76       1896.15       301.22 o                         
   9   3   6      22951.69      25369.73       432.32 o                         
  11   3   6      12920.14      13998.45       333.42 o                         
  13   3   6        418.43        449.56       248.79 o                         
  15   3   6       8824.12       8821.99       521.51 o                         
  17   3   6        981.96       1284.27       247.53 o                         
  19   3   6       3219.01       3845.39       387.80 o                         
  21   3   6       5244.97       5286.79       406.98 o                         
  23   3   6       2150.59       1872.76       279.70 o                         
  25   3   6          7.39        113.91       275.68 o                         
  27   3   6        571.01        679.58       321.20 o                         
  29   3   6       1346.53       1424.27       313.98 o                         
  31   3   6        592.94       1386.13       388.57 o                         
  33   3   6         27.94       -337.77       341.20 o                         
  35   3   6        136.06        230.54       581.89 o                         
  37   3   6        474.79        599.40       469.16 o                         
  39   3   6        101.69        471.43      1267.41 o                         
 -42   4   6        122.20        904.27       580.08 o                         
 -40   4   6         13.29       -153.75       585.37 o                         
 -38   4   6         13.22        522.44       471.32 o                         
 -36   4   6       3136.18       3787.33       383.77 o                         
 -34   4   6       1247.75       1277.17       316.42 o                         
 -32   4   6        167.86       -123.74       303.84 o                         
 -30   4   6       3244.55       3380.73       355.54 o                         
 -28   4   6       5677.82       5745.03       423.08 o                         
 -26   4   6       8203.74       7989.66       400.16 o                         
 -24   4   6          4.03        -80.30       220.10 o                         
 -22   4   6      10566.76      10909.37       373.82 o                         
 -20   4   6      51011.30      51839.02       692.40 o                         
 -18   4   6       3358.50       3892.11       254.41 o                         
 -16   4   6       7047.69       6887.37       305.61 o                         
 -14   4   6      10738.19       9913.25       288.71 o                         
 -12   4   6      49912.02      50566.85       624.12 o                         
 -10   4   6        264.67        213.13       229.18 o                         
  -8   4   6      45698.14      49924.85      1242.33 o                         
  -6   4   6        801.05        516.00        94.20 o                         
  -4   4   6      51920.79      45732.38      1227.76 o                         
  -2   4   6      11974.46      14557.21       576.64 o                         
   0   4   6        212.79        707.11       586.08 o                         
   2   4   6      41291.29      41087.91       987.56 o                         
   4   4   6      35456.09      32900.08       534.61 o                         
   6   4   6      50318.60      49021.68       593.47 o                         
   8   4   6        592.00        681.40       171.05 o                         
  10   4   6      11058.08      11408.84       386.45 o                         
  12   4   6      30936.89      33669.76       814.37 o                         
  14   4   6       3149.70       2920.59       422.42 o                         
  16   4   6       1785.43       2110.95       425.21 o                         
  18   4   6       8100.69      12209.36      4072.95 o                         
  20   4   6      11015.80      10223.57       453.33 o                         
  22   4   6       5475.94       5387.54       414.84 o                         
  24   4   6          6.98        395.08       325.45 o                         
  26   4   6       1396.85       1212.08       488.30 o                         
  28   4   6       9331.70       9003.25       633.21 o                         
  30   4   6       1817.62       2701.68       499.96 o                         
  32   4   6         17.58        100.25       394.02 o                         
  34   4   6        459.18        342.46       621.16 o                         
  36   4   6        231.68       -111.81       519.71 o                         
 -41   5   6         55.99        140.36       467.03 o                         
 -39   5   6         60.53        178.16       428.18 o                         
 -37   5   6         25.58       -306.89       439.41 o                         
 -35   5   6        841.47       1107.50       364.32 o                         
 -33   5   6        125.12       -351.29       351.29 o                         
 -31   5   6          4.34        -67.40       252.27 o                         
 -29   5   6       7188.09       7051.81       502.17 o                         
 -27   5   6       3555.53       3704.41       361.15 o                         
 -25   5   6        539.26        514.79       254.09 o                         
 -23   5   6       2478.73       2643.89       345.13 o                         
 -21   5   6       1795.02       2325.00       249.61 o                         
 -19   5   6       8962.80       9140.41       303.27 o                         
 -17   5   6        121.02        310.32       194.94 o                         
 -15   5   6       3406.89       3807.39       247.11 o                         
 -13   5   6      20534.27      21093.89       419.35 o                         
 -11   5   6       8286.14       8082.22       376.04 o                         
  -9   5   6       6980.49       6341.67       218.65 o                         
  -7   5   6       1447.13       1834.19       219.71 o                         
  -5   5   6        549.85        675.90       145.54 o                         
  -3   5   6      48725.72      51914.01      1472.63 o                         
  -1   5   6        889.10        425.89       388.77 o                         
   1   5   6       6575.54       6616.64       595.16 o                         
   3   5   6      15383.94      14006.56       261.28 o                         
   5   5   6       1379.33       1216.88       156.95 o                         
   7   5   6      14082.64      13752.81       542.69 o                         
   9   5   6       5431.17       4833.21       252.18 o                         
  11   5   6      14167.30      13860.43       387.27 o                         
  13   5   6       4832.33       5064.56       315.19 o                         
  15   5   6        293.98        391.15       222.62 o                         
  17   5   6         99.72       -219.63       219.63 o                         
  19   5   6       4146.53       4709.86       344.44 o                         
  21   5   6       1071.81       1166.57       499.65 o                         
  23   5   6        433.58        114.57       332.94 o                         
  25   5   6         80.85        507.81       414.94 o                         
  27   5   6       1201.33       1093.49       374.08 o                         
  29   5   6       3561.60       3013.19       452.29 o                         
  31   5   6         18.90        240.88       539.79 o                         
  33   5   6         56.53         41.93       349.01 o                         
  35   5   6         32.39       -149.78       530.59 o                         
 -40   6   6          3.25        223.66       969.48 o                         
 -38   6   6         40.88        854.74       381.70 o                         
 -36   6   6        645.36        371.07       420.20 o                         
 -34   6   6       1424.66        756.61       327.06 o                         
 -32   6   6        193.48        218.88       277.40 o                         
 -30   6   6       1964.71       2345.03       400.33 o                         
 -28   6   6       1325.17       1393.54       345.61 o                         
 -26   6   6       5961.44       5926.67       317.23 o                         
 -24   6   6       6478.57       6399.90       927.12 o                         
 -22   6   6        151.96        -93.41       274.47 o                         
 -20   6   6        878.32        819.04       253.16 o                         
 -18   6   6       6890.50       6540.18       305.71 o                         
 -16   6   6       5251.53       5666.55       269.79 o                         
 -14   6   6      19224.09      17848.54       448.10 o                         
 -12   6   6       3961.06       3499.15       321.53 o                         
 -10   6   6      13669.36      13138.55       329.66 o                         
  -8   6   6      22856.33      21938.58       360.46 o                         
  -6   6   6       8804.72       8634.58       302.54 o                         
  -4   6   6       6702.96       6046.64       297.99 o                         
  -2   6   6        622.86       1182.16       614.79 o                         
   0   6   6      19267.24      18852.20       951.13 o                         
   2   6   6      21833.65      21134.83       853.69 o                         
   4   6   6      13254.57      11910.57       240.19 o                         
   6   6   6      14869.57      13213.69       357.71 o                         
   8   6   6       1261.12        937.77       196.37 o                         
  10   6   6       7677.25       7590.93       397.71 o                         
  12   6   6       5189.07       5521.09       314.88 o                         
  14   6   6      16386.23      16362.77       423.79 o                         
  16   6   6       1424.01       1650.77       306.19 o                         
  18   6   6         11.18        121.24       262.71 o                         
  20   6   6       1192.17       1681.61       271.11 o                         
  22   6   6       7890.34       6991.82       429.16 o                         
  24   6   6       1115.42        971.88       360.89 o                         
  26   6   6        298.24        358.05       367.56 o                         
  28   6   6         45.63       -129.77       322.12 o                         
  30   6   6        172.50        138.37       313.06 o                         
  32   6   6       1060.16        942.40       559.37 o                         
  34   6   6        134.55         87.78       418.46 o                         
 -37   7   6        317.40        991.17       518.77 o                         
 -35   7   6         90.18         57.83       345.45 o                         
 -33   7   6        491.91        510.78       588.34 o                         
 -31   7   6       1207.56        935.30       471.90 o                         
 -29   7   6       1750.55       2219.04       329.41 o                         
 -27   7   6       1199.56       1438.18       282.88 o                         
 -25   7   6         77.82        334.24       439.07 o                         
 -23   7   6       8343.42       8190.25       417.12 o                         
 -21   7   6       3076.38       2998.27       299.05 o                         
 -19   7   6       2806.52       3232.56       354.88 o                         
 -17   7   6        429.78        696.44       348.01 o                         
 -15   7   6      15898.90      15707.40       386.98 o                         
 -13   7   6       6859.17       6976.90       429.44 o                         
 -11   7   6        250.99        330.51       309.42 o                         
  -9   7   6        844.08        794.39       157.84 o                         
  -7   7   6       6008.83       5646.97       396.39 o                         
  -5   7   6      15386.25      22543.17      1744.57 o                         
  -3   7   6       5671.27       6338.31       105.38 o                         
  -1   7   6       3690.53       3497.02       804.72 o                         
   1   7   6       1124.50        944.11       124.03 o                         
   3   7   6       1006.36       1015.13       221.87 o                         
   5   7   6       6257.18       5454.54       261.21 o                         
   7   7   6       1942.18       1660.47       215.85 o                         
   9   7   6        684.50        606.64       243.48 o                         
  11   7   6         38.41        548.58       202.58 o                         
  13   7   6        587.99        774.94       253.01 o                         
  15   7   6       2081.71       1898.86       357.07 o                         
  17   7   6        537.57        559.74       225.91 o                         
  19   7   6        330.31        573.98       328.58 o                         
  21   7   6       1389.47       1495.12       343.16 o                         
  23   7   6        543.91        718.72       333.64 o                         
  25   7   6          8.91       -157.51       541.24 o                         
  27   7   6         74.70       -223.93       354.89 o                         
  29   7   6        102.51        266.48       362.07 o                         
  31   7   6        292.55        363.24       358.24 o                         
 -34   8   6        574.53       1003.80       434.24 o                         
 -32   8   6         13.87       -118.37       372.69 o                         
 -30   8   6         31.54       -102.44       399.00 o                         
 -28   8   6       4194.18       5209.77       396.81 o                         
 -26   8   6         39.41        380.55       427.51 o                         
 -24   8   6        979.81       1316.07       539.20 o                         
 -22   8   6        525.70       1121.42       268.13 o                         
 -20   8   6       3278.54       3454.74       361.25 o                         
 -18   8   6       2719.01       3510.74       342.18 o                         
 -16   8   6      14497.79      15703.52       416.89 o                         
 -14   8   6        678.15         64.41       382.69 o                         
 -12   8   6       4141.30       5546.97       415.66 o                         
 -10   8   6          5.31        161.79       205.52 o                         
  -8   8   6      14988.81      15291.01       375.02 o                         
  -6   8   6      27362.64      29521.06       867.65 o                         
  -4   8   6         78.28       1127.58      1871.73 o                         
  -2   8   6       2225.43       2370.35       164.72 o                         
   0   8   6       1991.64       2455.07       115.04 o                         
   2   8   6       3289.50       2965.97       251.15 o                         
   4   8   6      39374.17      39636.04      1002.08 o                         
   6   8   6          5.64       -146.11       190.99 o                         
   8   8   6        158.07        441.61       349.03 o                         
  10   8   6       1061.58       1730.05       285.13 o                         
  12   8   6         20.17        301.55       366.66 o                         
  14   8   6      18042.78      17703.08       541.33 o                         
  16   8   6       3767.01       4513.44       348.52 o                         
  18   8   6        229.50        314.69       256.81 o                         
  20   8   6         96.76        583.84       401.59 o                         
  22   8   6        367.27       -154.25       321.81 o                         
  24   8   6       2482.49       2270.51       483.09 o                         
  26   8   6       2096.36       1478.82       463.80 o                         
  28   8   6        138.73        483.87       413.53 o                         
 -31   9   6        224.06        708.88       429.68 o                         
 -29   9   6        164.87        766.28       321.31 o                         
 -27   9   6        276.30        634.36       541.64 o                         
 -25   9   6        366.33        704.33       513.50 o                         
 -23   9   6        580.20        158.24       362.72 o                         
 -21   9   6        180.61        741.76       525.27 o                         
 -19   9   6        270.80       1022.15       392.67 o                         
 -17   9   6          9.76        387.42       460.73 o                         
 -15   9   6         46.20       -415.09       450.24 o                         
 -13   9   6       1114.03       1278.17       486.24 o                         
 -11   9   6         65.47        344.45       276.47 o                         
  -9   9   6        359.74         48.50       409.15 o                         
  -7   9   6        500.74        426.79       185.92 o                         
  -5   9   6        386.82        568.28       127.58 o                         
  -3   9   6       4096.36       4310.02       154.45 o                         
  -1   9   6         83.12        204.77        78.81 o                         
   1   9   6        132.70        195.55       108.66 o                         
   3   9   6        671.66        527.94       215.27 o                         
   5   9   6       1122.90       1046.27       192.18 o                         
   7   9   6         26.27        100.69       209.03 o                         
   9   9   6       2437.92       2985.85       305.21 o                         
  11   9   6         55.67        196.39       278.82 o                         
  13   9   6       1652.73       1609.89       288.32 o                         
  15   9   6         84.92        711.83       447.18 o                         
  17   9   6        324.32       -269.55       355.61 o                         
  19   9   6       1200.81        981.13       379.96 o                         
  21   9   6         57.34        177.60       378.76 o                         
  23   9   6         32.44        -76.93       447.57 o                         
  25   9   6        126.70       -450.90       450.90 o                         
 -26  10   6        870.39        875.95       588.86 o                         
 -24  10   6         30.13        957.72       583.86 o                         
 -22  10   6         32.03        475.29       338.90 o                         
 -20  10   6        120.22       -101.08       342.82 o                         
 -18  10   6         68.19        405.59       407.74 o                         
 -16  10   6        179.89        509.26       307.28 o                         
 -14  10   6       2658.67       2603.46       592.09 o                         
 -12  10   6          1.96        454.39       488.05 o                         
 -10  10   6          1.19        300.52       182.68 o                         
  -8  10   6         23.60        268.91       209.98 o                         
  -6  10   6          6.89        -18.79       202.51 o                         
  -4  10   6        749.27        599.22       307.56 o                         
  -2  10   6        980.30        948.30       225.28 o                         
   0  10   6        873.17       1755.09       676.49 o                         
   2  10   6        468.90        109.73       364.88 o                         
   4  10   6         71.19         -8.99       153.66 o                         
   6  10   6        302.88        202.07       199.22 o                         
   8  10   6          9.26        153.31       212.90 o                         
  10  10   6       5654.58       4468.32       365.19 o                         
  12  10   6        631.41        630.31       348.24 o                         
  14  10   6          6.44       -185.58       351.01 o                         
  16  10   6          2.98       -179.18       391.55 o                         
  18  10   6        176.27        832.93       425.25 o                         
  20  10   6        250.32        349.84       470.68 o                         
  22  10   6         27.04         72.29       396.46 o                         
 -21  11   6        200.55        -15.39       368.44 o                         
 -19  11   6        197.17        461.08       313.99 o                         
 -17  11   6        204.00        598.10       357.64 o                         
 -15  11   6        183.91        -79.46       364.94 o                         
 -13  11   6         15.12        -24.66       285.62 o                         
 -11  11   6         36.98        -25.92       400.42 o                         
  -9  11   6        820.79        636.76       306.33 o                         
  -7  11   6         50.73        510.61       223.93 o                         
  -1  11   6         49.36        485.45       818.10 o                         
   1  11   6         33.88        495.92       657.75 o                         
   3  11   6        682.84       1526.90       573.27 o                         
   5  11   6        608.31        533.48       565.72 o                         
   7  11   6        226.27        334.64       553.13 o                         
   9  11   6         16.23         -1.79       598.02 o                         
  11  11   6          3.06       -240.98      1683.50 o                         
  13  11   6        289.12        822.34      1017.67 o                         
  15  11   6        913.79        410.57       592.51 o                         
 -10  12   6         24.38        220.26       744.45 o                         
  -8  12   6          4.27        123.98       555.81 o                         
  -6  12   6        368.36       -203.72       533.58 o                         
  -4  12   6        295.48        604.74       553.42 o                         
  -2  12   6        526.27        492.50       566.05 o                         
   0  12   6         37.99        346.32       671.21 o                         
   2  12   6        118.15        110.49       667.97 o                         
   4  12   6        161.07       1348.77       944.80 o                         
 -45   1   7         74.87        733.38       454.81 o                         
 -43   1   7          2.13        278.16       359.28 o                         
 -41   1   7        303.18        377.72       380.04 o                         
 -39   1   7         37.80        200.45       310.67 o                         
 -37   1   7       4062.42       4408.34       382.87 o                         
 -35   1   7       2621.91       3388.87       356.71 o                         
 -33   1   7          5.36        346.68       394.39 o                         
 -31   1   7       4623.30       5511.80       392.15 o                         
 -29   1   7        342.39        452.88       374.07 o                         
 -27   1   7      20893.62      20122.21       505.16 o                         
 -25   1   7       2091.73       2059.17       292.00 o                         
 -23   1   7       5321.68       5802.32       245.35 o                         
 -21   1   7      32579.20      30488.86       460.03 o                         
 -19   1   7       2528.41       2497.66       277.00 o                         
 -17   1   7       3821.55       2466.51       207.96 o                         
 -15   1   7     123096.72     126231.22      1400.87 o                         
 -13   1   7         11.12        555.81       236.13 o                         
 -11   1   7     112198.14     103833.49      1086.50 o                         
  -9   1   7      12905.61       9810.37       212.23 o                         
  -7   1   7       1466.02        964.58       152.48 o                         
  -5   1   7     239876.23     236323.27      2762.80 o                         
  -3   1   7      12897.30      23583.62       436.65 o                         
  -1   1   7     117054.35     119935.14      1723.58 o                         
   1   1   7     127845.14     121551.19      1398.83 o                         
   3   1   7       1328.87       1816.72       191.65 o                         
   5   1   7      73500.90      66675.70       882.76 o                         
   7   1   7      15833.03      16139.91       329.16 o                         
   9   1   7       3831.95       4401.97       263.00 o                         
  11   1   7      93027.97      87028.24      1133.40 o                         
  13   1   7         92.50        157.15       195.44 o                         
  15   1   7      30634.50      33295.04       529.88 o                         
  17   1   7      12209.68      11970.82       379.59 o                         
  19   1   7         86.88        890.42       297.33 o                         
  21   1   7      35779.52      34195.07       691.00 o                         
  23   1   7        177.21        608.25       336.95 o                         
  25   1   7         95.99         70.97       288.66 o                         
  27   1   7       9201.48       8875.17       615.84 o                         
  29   1   7        168.47         90.34       297.16 o                         
  31   1   7       2844.04       2288.90       558.01 o                         
  33   1   7        888.38       1016.21       382.26 o                         
  35   1   7        111.15        206.05       412.26 o                         
  37   1   7        297.86       1234.98       435.13 o                         
  39   1   7         18.89        152.83       417.93 o                         
 -44   2   7        828.04        962.12       628.47 o                         
 -42   2   7          0.03        276.57       442.44 o                         
 -40   2   7          4.88        805.75       337.48 o                         
 -38   2   7       3849.83       3702.99       502.33 o                         
 -36   2   7       2158.74       1804.88       348.03 o                         
 -34   2   7       1465.23       1302.32       378.76 o                         
 -32   2   7      11986.51      12354.63       498.66 o                         
 -30   2   7       6211.43       6574.06       432.18 o                         
 -28   2   7       8065.55       7226.65       405.26 o                         
 -26   2   7        217.32        289.47       325.62 o                         
 -24   2   7        489.26        580.18       225.47 o                         
 -22   2   7      39001.10      37342.72       590.98 o                         
 -20   2   7         33.04        460.45       201.20 o                         
 -18   2   7      15521.37      15230.80       337.02 o                         
 -16   2   7       9112.32       7578.13       238.36 o                         
 -14   2   7      10771.69      12094.80       367.71 o                         
 -12   2   7     107159.55     110097.50      1207.16 o                         
 -10   2   7       7994.27       7553.53       236.05 o                         
  -8   2   7         24.38        670.64       222.74 o                         
  -6   2   7     182005.80     175065.42      1863.03 o                         
  -4   2   7      15006.52      18531.05       486.38 o                         
  -2   2   7     135659.88     147478.44      1611.22 o                         
   0   2   7         93.31       1640.84       193.53 o                         
   2   2   7       6266.14       8569.76       243.03 o                         
   4   2   7      60786.70      53795.44       962.93 o                         
   6   2   7       2194.88       2081.11       199.60 o                         
   8   2   7      10130.41      10321.30       305.69 o                         
  10   2   7      69900.00      63462.68       829.29 o                         
  12   2   7      22778.93      24096.78       466.91 o                         
  14   2   7      39895.99      41942.58       717.73 o                         
  16   2   7       5692.85       5258.27       320.66 o                         
  18   2   7       2495.67       2668.01       334.44 o                         
  20   2   7      15004.64      15171.72       519.80 o                         
  22   2   7        188.74        461.41       463.36 o                         
  24   2   7        324.77        377.78       304.47 o                         
  26   2   7      24577.41      24687.93      1165.37 o                         
  28   2   7       2844.47       2741.63       384.28 o                         
  30   2   7         12.18       -322.30       390.72 o                         
  32   2   7        414.92        639.13       394.26 o                         
  34   2   7         47.60       -424.00       434.29 o                         
  36   2   7        830.29       1525.35       468.72 o                         
  38   2   7        179.99        694.67       475.75 o                         
 -43   3   7         44.54        317.54       384.42 o                         
 -41   3   7        126.11        319.85       353.33 o                         
 -39   3   7        619.85       1106.37       401.95 o                         
 -37   3   7        276.31        532.57       558.34 o                         
 -35   3   7        262.78       1076.27       408.37 o                         
 -33   3   7         61.41       -315.01       315.01 o                         
 -31   3   7       1696.92       1638.08       573.15 o                         
 -29   3   7      17791.29      19256.56      1145.23 o                         
 -27   3   7       4863.65       4677.46       339.42 o                         
 -25   3   7         14.42        399.88       244.73 o                         
 -23   3   7       6216.44       5766.89       593.00 o                         
 -21   3   7        224.32         13.52       216.92 o                         
 -19   3   7      14789.44      14994.91       367.33 o                         
 -17   3   7        106.73          5.54       234.79 o                         
 -15   3   7       9075.91      10427.50       304.97 o                         
 -13   3   7      17878.73      14616.95       369.95 o                         
 -11   3   7       2923.72       3449.15       190.35 o                         
  -9   3   7      96605.43      99201.06      1170.87 o                         
  -7   3   7      10903.89      10003.59       253.39 o                         
  -5   3   7      11547.77      11665.32       178.13 o                         
  -3   3   7      21217.52      18669.39       669.97 o                         
  -1   3   7      25819.14      26006.86       371.13 o                         
   1   3   7       8817.11      10428.65       180.76 o                         
   3   3   7      36950.49      36372.74       457.32 o                         
   5   3   7       5608.31       6096.22       323.28 o                         
   7   3   7      23449.01      22079.72       575.97 o                         
   9   3   7      28768.96      27862.54       427.32 o                         
  11   3   7       6630.14       6720.46       317.38 o                         
  13   3   7       4302.76       4303.34       226.95 o                         
  15   3   7         30.58       -203.19       203.19 o                         
  17   3   7         47.64        372.99       286.54 o                         
  19   3   7      10100.43      10774.75       407.84 o                         
  21   3   7        718.59        547.74       280.36 o                         
  23   3   7        294.34        488.00       380.16 o                         
  25   3   7        118.22         33.01       297.54 o                         
  27   3   7        563.89       1066.72       311.54 o                         
  29   3   7       3043.27       2918.83       705.96 o                         
  31   3   7        694.70        892.32       373.63 o                         
  33   3   7          0.34       -133.49       356.43 o                         
  35   3   7         99.85        348.61       374.73 o                         
  37   3   7         58.98       1290.16       536.86 o                         
 -42   4   7         15.33        451.09       958.41 o                         
 -40   4   7        122.01        200.64       402.65 o                         
 -38   4   7        116.38       -279.48       513.38 o                         
 -36   4   7       1368.69       2104.67       496.69 o                         
 -34   4   7         96.41        185.35       369.51 o                         
 -32   4   7         17.57       -219.62       386.09 o                         
 -30   4   7        165.20         19.55       371.00 o                         
 -28   4   7       8611.40       7548.15       330.97 o                         
 -26   4   7       2804.54       2964.82       264.29 o                         
 -24   4   7       4888.90       5032.17       373.98 o                         
 -22   4   7        915.80       1041.26       221.46 o                         
 -20   4   7        173.87        249.81       192.49 o                         
 -18   4   7       7056.25       6892.46       260.49 o                         
 -16   4   7       6741.79       6938.76       338.73 o                         
 -14   4   7      26247.84      27646.65       611.92 o                         
 -12   4   7      47666.79      49737.74       738.07 o                         
 -10   4   7       1155.61       2514.48       365.87 o                         
  -8   4   7      17990.25      14631.87       242.83 o                         
  -6   4   7       1717.40       1671.27       143.68 o                         
  -4   4   7      19663.57      23732.94       972.28 o                         
  -2   4   7      55994.32      59616.41      1360.38 o                         
   0   4   7       1981.36       1732.70       493.44 o                         
   2   4   7        688.25        681.66       156.82 o                         
   4   4   7       6289.08       5516.30       222.47 o                         
   6   4   7      16679.78      16984.84       596.32 o                         
   8   4   7      25890.58      24889.38       477.72 o                         
  10   4   7        398.97        158.16       195.76 o                         
  12   4   7       1053.73       1152.21       202.96 o                         
  14   4   7        704.58        761.66       268.61 o                         
  16   4   7        685.02        590.59       233.85 o                         
  18   4   7       5530.06       5708.60       304.26 o                         
  20   4   7       4788.84       4552.07       300.40 o                         
  22   4   7         64.07        259.56       316.61 o                         
  24   4   7        443.63        566.55       336.03 o                         
  26   4   7        409.11        331.79       443.28 o                         
  28   4   7        423.96        545.55       474.45 o                         
  30   4   7        294.66        755.25       675.36 o                         
  32   4   7        256.31        209.32       427.60 o                         
  34   4   7         75.00         58.30       493.38 o                         
  36   4   7        231.90        161.75       516.41 o                         
 -41   5   7        454.81        353.20      1463.84 o                         
 -39   5   7        225.04        989.28       497.17 o                         
 -37   5   7        833.02        645.12       474.05 o                         
 -35   5   7        181.09        492.40       481.83 o                         
 -33   5   7       1156.86       1419.90       301.60 o                         
 -31   5   7       1742.20       1932.85       323.00 o                         
 -29   5   7        725.78       1270.08       278.50 o                         
 -27   5   7       2383.36       2768.07       330.89 o                         
 -25   5   7       8253.36       7897.88       657.17 o                         
 -23   5   7        241.36        138.64       263.74 o                         
 -21   5   7      10453.49       9907.74       305.72 o                         
 -19   5   7        852.73       1011.28       192.64 o                         
 -17   5   7       6721.17       6032.96       245.70 o                         
 -15   5   7       7697.55       7084.81       245.40 o                         
 -13   5   7        201.58        631.25       329.84 o                         
 -11   5   7      23724.10      20056.49       518.34 o                         
  -9   5   7       2339.07       1818.06       284.10 o                         
  -7   5   7        829.13        788.62       141.24 o                         
  -5   5   7      94717.28      97812.64      2131.88 o                         
  -3   5   7        497.31        872.27       407.03 o                         
  -1   5   7      16148.62      13732.37       730.35 o                         
   1   5   7      14225.18      11452.96       733.61 o                         
   3   5   7       5110.91       5413.65       441.39 o                         
   5   5   7      29259.90      25747.46       423.76 o                         
   7   5   7      20304.75      21803.04       387.45 o                         
   9   5   7        251.69        -85.25       184.12 o                         
  11   5   7      33608.51      30635.95       634.25 o                         
  13   5   7      13644.60      14400.07       394.81 o                         
  15   5   7       7120.53       7872.40       676.87 o                         
  17   5   7      14886.65      14670.81       414.64 o                         
  19   5   7          3.24        179.37       305.67 o                         
  21   5   7       3445.19       3400.21       322.46 o                         
  23   5   7        530.64        -23.03       279.13 o                         
  25   5   7          8.10        227.56       335.22 o                         
  27   5   7       1499.75       1215.34       333.29 o                         
  29   5   7         84.73        198.55       313.77 o                         
  31   5   7        644.74       1213.77       504.38 o                         
  33   5   7          1.15       -256.06       445.22 o                         
  35   5   7        187.57         -7.44       441.47 o                         
 -40   6   7         28.60        738.64       492.45 o                         
 -38   6   7        758.71        -27.21       571.44 o                         
 -36   6   7       1431.54       1649.65       398.63 o                         
 -34   6   7        831.55       1314.46       349.34 o                         
 -32   6   7        608.27        883.72       437.80 o                         
 -30   6   7       4574.64       4712.55       400.76 o                         
 -28   6   7       1570.43       1907.98       336.40 o                         
 -26   6   7        103.60        145.28       308.44 o                         
 -24   6   7        517.00        500.18       230.31 o                         
 -22   6   7       1156.32       1508.67       294.48 o                         
 -20   6   7      16863.28      16396.34       517.56 o                         
 -18   6   7        102.58         38.48       302.91 o                         
 -16   6   7       2635.60       2765.42       244.17 o                         
 -14   6   7      11865.75      11881.88       313.81 o                         
 -12   6   7      14488.52      13447.59       320.20 o                         
 -10   6   7      25421.11      22254.02       376.56 o                         
  -8   6   7       7506.47       7379.53       286.25 o                         
  -6   6   7      11783.13      12690.55       711.33 o                         
  -4   6   7       8598.81       8624.48       693.26 o                         
  -2   6   7        840.44        847.61       440.70 o                         
   0   6   7       2424.48       2141.22       565.40 o                         
   2   6   7      28121.04      28040.91      1958.77 o                         
   4   6   7      11409.92       9972.66       345.08 o                         
   6   6   7       4846.72       4663.16       309.69 o                         
   8   6   7        202.33        300.67       192.49 o                         
  10   6   7        719.87        709.30       229.13 o                         
  12   6   7       9288.88       9012.36       547.95 o                         
  14   6   7         17.20        332.86       270.02 o                         
  16   6   7        810.64        639.38       276.62 o                         
  18   6   7       2713.10       2694.61       316.16 o                         
  20   6   7       2699.91       3009.74       475.21 o                         
  22   6   7       6330.43       5695.30       348.07 o                         
  24   6   7         14.40        268.37       299.60 o                         
  26   6   7        748.34        971.01       397.27 o                         
  28   6   7        353.09        755.09       325.04 o                         
  30   6   7         84.98        -23.92       316.11 o                         
  32   6   7          1.01       1058.67       448.49 o                         
 -37   7   7          1.22       -447.31       447.31 o                         
 -35   7   7        746.60        899.23       363.55 o                         
 -33   7   7         55.75       -171.32       424.40 o                         
 -31   7   7        612.74        903.90       385.78 o                         
 -29   7   7       2936.38       3632.06       350.13 o                         
 -27   7   7          0.65        293.71       337.45 o                         
 -25   7   7        927.96       1526.76       389.28 o                         
 -23   7   7       2776.82       3213.77       359.31 o                         
 -21   7   7        108.16        364.99       246.12 o                         
 -19   7   7      13861.68      13805.23       395.21 o                         
 -17   7   7       5521.40       5953.44       286.73 o                         
 -15   7   7       2666.62       2704.37       305.08 o                         
 -13   7   7      12400.29      12420.26       435.72 o                         
 -11   7   7       5320.02       5141.41       316.93 o                         
  -9   7   7      15082.67      13889.82       280.56 o                         
  -7   7   7      26326.63      25696.29       354.39 o                         
  -5   7   7       9512.21      11202.63       789.28 o                         
  -3   7   7      13273.89      13649.50      1055.31 o                         
  -1   7   7       7866.12       8326.74       772.94 o                         
   1   7   7       4463.01       3746.23       582.32 o                         
   3   7   7      20198.43      19456.85       971.64 o                         
   5   7   7       2963.53       2783.94       244.13 o                         
   7   7   7       1040.44        692.71       186.82 o                         
   9   7   7      13109.38      11547.61       356.80 o                         
  11   7   7       3034.02       2909.68       303.25 o                         
  13   7   7        882.63        772.95       228.98 o                         
  15   7   7       1109.44       1719.90       306.69 o                         
  17   7   7        189.29        180.62       288.52 o                         
  19   7   7       8656.97       9246.85       423.00 o                         
  21   7   7         23.92       -170.35       310.07 o                         
  23   7   7       1261.22       1550.22       312.54 o                         
  25   7   7        168.90        642.58       533.61 o                         
  27   7   7        144.98        100.64       476.17 o                         
  29   7   7        991.42       1872.29       563.48 o                         
  31   7   7        459.14        484.42       412.01 o                         
 -34   8   7         62.81        172.27       429.94 o                         
 -32   8   7          2.31        -80.58       407.44 o                         
 -30   8   7        275.09        -66.08       404.94 o                         
 -28   8   7         90.44        322.76       303.62 o                         
 -26   8   7        588.82        495.94       469.65 o                         
 -24   8   7        982.19       1203.72       322.17 o                         
 -22   8   7        118.50        376.47       248.85 o                         
 -20   8   7          7.97         86.52       234.46 o                         
 -18   8   7       2621.47       2832.07       376.50 o                         
 -16   8   7         16.98        813.46       278.65 o                         
 -14   8   7        539.06        320.29       285.04 o                         
 -12   8   7       1000.81       1319.51       232.14 o                         
 -10   8   7       1050.03        652.61       259.57 o                         
  -8   8   7       1939.19       1937.40       189.58 o                         
  -6   8   7          0.69        785.00       545.22 o                         
  -4   8   7        718.59       1740.02      1046.38 o                         
  -2   8   7       4543.23       4627.59      1239.61 o                         
   0   8   7        226.41       1128.00       632.66 o                         
   2   8   7       3306.28       2868.95       596.00 o                         
   4   8   7       8260.95       7658.22       815.77 o                         
   6   8   7       1244.42        763.01       259.54 o                         
   8   8   7       8060.01       6117.93       287.40 o                         
  10   8   7         87.40        208.43       236.55 o                         
  12   8   7       1275.98       1462.03       280.75 o                         
  14   8   7       2138.18       2013.24       269.81 o                         
  16   8   7        112.41        194.55       339.22 o                         
  18   8   7        233.23        199.89       352.29 o                         
  20   8   7        407.00        273.37       497.06 o                         
  22   8   7         36.15        378.23       319.47 o                         
  24   8   7       2132.78       2349.55       398.04 o                         
  26   8   7         90.59        544.96       548.05 o                         
  28   8   7       1099.70       -123.18       458.92 o                         
 -31   9   7        166.76        406.10       312.15 o                         
 -29   9   7        855.58        784.51       292.78 o                         
 -27   9   7         41.07        744.41       536.60 o                         
 -25   9   7         49.86       1155.03       510.55 o                         
 -23   9   7       1608.98       1786.12       326.91 o                         
 -21   9   7        123.09        449.36       273.18 o                         
 -19   9   7       2581.84       3200.91       503.48 o                         
 -17   9   7       2428.78       2465.63       482.30 o                         
 -15   9   7        349.06        570.31       278.32 o                         
 -13   9   7       1232.27       1948.74       253.97 o                         
 -11   9   7         88.31        494.27       253.85 o                         
  -9   9   7       2309.32       2270.04       214.44 o                         
  -7   9   7       5197.87       5954.98       607.00 o                         
  -5   9   7        606.67        606.75       502.54 o                         
  -3   9   7       3876.68       3393.38       593.17 o                         
  -1   9   7       1325.33       1903.90       529.48 o                         
   1   9   7        118.73        -18.02       608.11 o                         
   3   9   7       5346.82       9746.60      5450.65 o                         
   5   9   7         70.18       5440.68      4438.45 o                         
   7   9   7        907.99        516.10       266.73 o                         
   9   9   7        309.17        198.82       162.66 o                         
  11   9   7       3193.30       2187.59       267.25 o                         
  13   9   7       3410.47       3255.77       326.54 o                         
  15   9   7        221.87        397.30       384.03 o                         
  17   9   7         55.40        173.70       321.79 o                         
  19   9   7       2239.45       1751.03       382.72 o                         
  21   9   7         17.28        842.08       571.37 o                         
  23   9   7        233.29        416.48       456.52 o                         
  25   9   7         36.05        500.64       418.15 o                         
 -26  10   7        135.46       -167.40       535.50 o                         
 -24  10   7        182.43        455.09       533.05 o                         
 -22  10   7          0.16        651.87       431.10 o                         
 -20  10   7       3583.29       3450.52       500.98 o                         
 -18  10   7        454.73        823.18       265.67 o                         
 -16  10   7          4.08         52.42       290.83 o                         
 -14  10   7       1281.76       1962.54       469.41 o                         
 -12  10   7        121.33        251.16       225.84 o                         
 -10  10   7       3128.15       3069.00       323.76 o                         
  -8  10   7       1824.42       1669.76       302.51 o                         
  -6  10   7       1007.30        831.05       536.31 o                         
  -4  10   7       1346.52       2085.72       570.50 o                         
  -2  10   7        422.73       1177.22       564.10 o                         
   0  10   7        243.69        578.67       550.90 o                         
   2  10   7       4070.89       4785.89       670.06 o                         
   4  10   7        380.06        591.76       549.83 o                         
   6  10   7          4.16         -1.05       611.56 o                         
   8  10   7        124.98        376.20       215.17 o                         
  10  10   7       2811.51       1921.24       307.83 o                         
  12  10   7        571.63       1182.24       301.18 o                         
  14  10   7         81.03        124.60       317.72 o                         
  16  10   7        141.42        -65.38       367.22 o                         
  18  10   7        429.11       1058.30       431.71 o                         
  20  10   7         19.22        400.80       401.47 o                         
 -21  11   7         40.70       -272.29       794.63 o                         
 -19  11   7        565.38        213.29       655.23 o                         
 -17  11   7         98.05       -587.78       775.83 o                         
 -15  11   7        351.88        680.23       528.35 o                         
 -13  11   7          3.29       -163.00       483.98 o                         
 -11  11   7         30.81        116.24       488.18 o                         
  -9  11   7        331.97         48.19       552.81 o                         
  -7  11   7        219.75         92.97       513.46 o                         
  -5  11   7        150.16       1637.93       741.03 o                         
  -3  11   7        158.35        700.93      1157.58 o                         
  -1  11   7         96.53        -87.85       858.27 o                         
   1  11   7        161.03       1382.38       715.35 o                         
   3  11   7        334.30        682.38       671.92 o                         
   5  11   7        273.93        973.01       722.35 o                         
   7  11   7         97.54        790.40       595.58 o                         
   9  11   7       2211.22       2253.78       833.98 o                         
  11  11   7        637.93        631.50       943.58 o                         
  13  11   7          2.26       -327.51       603.91 o                         
  -8  12   7        128.12        862.80       894.42 o                         
  -6  12   7        604.79       1266.05       976.20 o                         
  -4  12   7         44.80       -149.48       898.72 o                         
  -2  12   7        274.90       1680.52       780.35 o                         
   0  12   7         35.32         44.71       730.05 o                         
   2  12   7          3.32       -222.10       750.46 o                         
 -46   0   8         51.42       -329.31       619.08 o                         
 -44   0   8       2465.66       2457.01       569.97 o                         
 -42   0   8         89.72          8.02       456.51 o                         
 -40   0   8       1077.56         11.53       621.17 o                         
 -38   0   8       2636.13       2780.56       500.06 o                         
 -36   0   8       6825.36       5913.20       521.63 o                         
 -34   0   8         84.22        -22.76       368.24 o                         
 -32   0   8      12113.30      12577.85       589.86 o                         
 -30   0   8       1747.90       1587.43       388.85 o                         
 -28   0   8       4793.01       5609.42       487.65 o                         
 -26   0   8       2157.97       1824.72       374.00 o                         
 -24   0   8       8744.49       8380.18       391.90 o                         
 -22   0   8      57254.25      56699.80      1009.70 o                         
 -20   0   8       4876.81       4758.03       627.55 o                         
 -18   0   8       2542.78       2268.68       376.44 o                         
 -16   0   8      17584.48      15997.47       394.87 o                         
 -14   0   8     139872.95     162421.55      2521.00 o                         
 -12   0   8     170739.17     178616.78      2884.08 o                         
 -10   0   8        390.08        713.11       265.70 o                         
  -8   0   8        168.87         26.16       348.64 o                         
  -6   0   8      59264.35      49383.61      3550.22 o                         
  -4   0   8      67249.14      66252.70      1196.46 o                         
  -2   0   8      48911.92      48171.01       978.87 o                         
   0   0   8      49338.80      44543.79       862.52 o                         
   2   0   8       7241.52       9468.13       467.94 o                         
   4   0   8      89944.21      84016.43      1438.06 o                         
   6   0   8      10447.77      12158.84       594.80 o                         
   8   0   8        661.65        792.82       275.90 o                         
  10   0   8      70056.17      67420.19      1326.16 o                         
  12   0   8       4519.25       3934.12       491.69 o                         
  14   0   8      25062.22      23836.41      1122.49 o                         
  16   0   8        111.37        379.07       475.03 o                         
  18   0   8       2582.08       2916.00       390.71 o                         
  20   0   8      37023.50      38950.94       995.99 o                         
  22   0   8       2736.21       4034.73       594.47 o                         
  24   0   8       4687.05       3699.48      1361.75 o                         
  26   0   8       3227.86       4062.80      1286.10 o                         
  28   0   8        944.90         29.17      1051.85 o                         
  30   0   8       1553.75       1644.01       587.27 o                         
  32   0   8        268.28        100.21       755.68 o                         
  34   0   8         80.78        506.68       504.00 o                         
  36   0   8        659.35       -115.58       519.54 o                         
  38   0   8        106.51        618.08       737.39 o                         
 -45   1   8        399.78        468.80       361.25 o                         
 -43   1   8         10.87        954.73       372.63 o                         
 -41   1   8        121.01        219.09       353.36 o                         
 -39   1   8        298.05        450.83       380.05 o                         
 -37   1   8       3020.54       2676.53       344.84 o                         
 -35   1   8       8528.83       9215.79       516.19 o                         
 -33   1   8         29.95        103.76       265.24 o                         
 -31   1   8        487.93        625.41       315.95 o                         
 -29   1   8        981.98       1353.36       258.06 o                         
 -27   1   8       4049.12       3581.78       370.48 o                         
 -25   1   8        189.71        374.92       239.42 o                         
 -23   1   8      25960.53      25936.71       460.31 o                         
 -21   1   8          9.13        249.12       269.56 o                         
 -19   1   8       8394.74       7706.09       337.68 o                         
 -17   1   8       3422.63       3338.22       196.12 o                         
 -15   1   8      14676.39      16771.05       339.67 o                         
 -13   1   8      55266.39      57002.10       862.12 o                         
 -11   1   8          0.85         75.80       159.87 o                         
  -9   1   8       4419.92       4250.98       200.81 o                         
  -7   1   8      29396.53      24858.05       486.20 o                         
  -5   1   8       3720.40       3554.30       349.16 o                         
  -3   1   8       1828.74       1530.15       397.64 o                         
  -1   1   8      88490.56      96177.91      1109.88 o                         
   1   1   8        401.11       1474.53       245.00 o                         
   3   1   8      74776.25      79303.16      1113.17 o                         
   5   1   8      63167.59      78824.16      1006.47 o                         
   7   1   8         19.04         99.69       220.22 o                         
   9   1   8      24556.26      24110.55       513.23 o                         
  11   1   8       1109.63       1009.63       199.68 o                         
  13   1   8      43547.97      44570.07       685.05 o                         
  15   1   8       1039.13        514.33       327.06 o                         
  17   1   8       2995.62       2289.94       269.97 o                         
  19   1   8      14481.85      14881.06       449.71 o                         
  21   1   8      13029.23      11939.60       457.61 o                         
  23   1   8       2148.80       2029.29       332.22 o                         
  25   1   8       1863.85        796.84       685.81 o                         
  27   1   8        116.86         36.72       344.69 o                         
  29   1   8       2355.51       3140.65       439.15 o                         
  31   1   8          5.50        356.26       350.08 o                         
  33   1   8        978.74        507.23       399.34 o                         
  35   1   8        209.31        627.90       393.79 o                         
  37   1   8        128.26        305.18       527.43 o                         
 -44   2   8          2.12        164.63       438.62 o                         
 -42   2   8         26.90         85.64       333.77 o                         
 -40   2   8         14.58       -381.27       427.17 o                         
 -38   2   8         74.50        338.19       329.76 o                         
 -36   2   8        135.87        209.38       319.91 o                         
 -34   2   8         29.79        183.59       374.31 o                         
 -32   2   8       4748.20       4823.88       355.91 o                         
 -30   2   8       1013.66        546.36       386.90 o                         
 -28   2   8        291.11        588.20       305.75 o                         
 -26   2   8          5.26        216.03       270.72 o                         
 -24   2   8          5.13         17.80       191.93 o                         
 -22   2   8       4391.36       4434.10       384.26 o                         
 -20   2   8         25.00        120.73       168.02 o                         
 -18   2   8       3076.58       3239.57       187.13 o                         
 -16   2   8       1160.15       1128.41       234.09 o                         
 -14   2   8      13829.23      14194.90       311.49 o                         
 -12   2   8       4988.83       6220.97       242.96 o                         
 -10   2   8       6709.59       5654.35       300.91 o                         
  -8   2   8      15360.26      15872.87       286.20 o                         
  -6   2   8       1054.75       1432.74       207.73 o                         
  -4   2   8      11810.66      10954.60       263.56 o                         
  -2   2   8       4648.01       5017.65       254.70 o                         
   0   2   8       3969.83       4728.52       232.41 o                         
   2   2   8       3054.82       3133.19       232.68 o                         
   4   2   8       6309.55       5669.09       321.23 o                         
   6   2   8       1565.84       2813.73       286.15 o                         
   8   2   8      25526.35      27761.71       477.77 o                         
  10   2   8       2713.54       2788.99       253.83 o                         
  12   2   8       5542.45       6251.37       340.06 o                         
  14   2   8       1265.26       1474.77       255.62 o                         
  16   2   8        756.46        713.77       306.33 o                         
  18   2   8        191.89        193.48       261.93 o                         
  20   2   8       2324.79       2528.25       296.39 o                         
  22   2   8         11.64        334.30       286.99 o                         
  24   2   8        854.05        495.46       527.03 o                         
  26   2   8       1408.18       1404.99       327.62 o                         
  28   2   8         26.01       -227.27       340.64 o                         
  30   2   8        465.76        432.14       363.53 o                         
  32   2   8         26.35        113.97       395.10 o                         
  34   2   8         51.43        -80.66       442.68 o                         
  36   2   8          0.77        346.39       381.66 o                         
  38   2   8          9.60        499.01       756.72 o                         
 -43   3   8        237.73        549.72       512.93 o                         
 -41   3   8        477.72        608.40       402.14 o                         
 -39   3   8       1520.07       1512.41       608.41 o                         
 -37   3   8         53.57        780.24       383.89 o                         
 -35   3   8        533.82        946.20       388.26 o                         
 -33   3   8       5957.18       6281.66       417.68 o                         
 -31   3   8        180.90        537.64       335.09 o                         
 -29   3   8      21999.81      22076.88       508.02 o                         
 -27   3   8       2711.18       2816.85       342.82 o                         
 -25   3   8        706.13        614.14       260.01 o                         
 -23   3   8      18804.62      18117.69       490.37 o                         
 -21   3   8        964.77       1767.94       240.79 o                         
 -19   3   8      32804.67      29699.32       532.56 o                         
 -17   3   8      49558.44      50992.80       720.50 o                         
 -15   3   8        655.29       1317.62       186.80 o                         
 -13   3   8     106620.20     105969.16      5371.71 o                         
 -11   3   8      12074.51      11493.86       234.22 o                         
  -9   3   8       8046.42       8242.11      1000.84 o                         
  -7   3   8     139583.14     129714.50      1726.73 o                         
  -5   3   8          0.77       1914.32       888.69 o                         
  -3   3   8      64743.11      61224.28       792.48 o                         
  -1   3   8      35029.97      31912.32       497.96 o                         
   1   3   8      33647.92      31585.67       392.33 o                         
   3   3   8     113388.55     109705.74      1292.70 o                         
   5   3   8        382.06       1948.30       207.42 o                         
   7   3   8      33611.14      31721.55       536.74 o                         
   9   3   8      64351.23      60531.52       803.71 o                         
  11   3   8         45.87        -43.03       301.67 o                         
  13   3   8      41867.62      40591.58      1037.54 o                         
  15   3   8       1575.77       1606.20       267.42 o                         
  17   3   8        265.43        591.11       236.98 o                         
  19   3   8      17964.45      18349.99       508.80 o                         
  21   3   8       1395.03       1977.81       384.50 o                         
  23   3   8      10122.97      11268.97       518.93 o                         
  25   3   8       3593.76       3479.83       422.93 o                         
  27   3   8       1658.46       1499.67       402.21 o                         
  29   3   8       5311.70       5054.06       437.74 o                         
  31   3   8        143.14        -33.12       405.47 o                         
  33   3   8        240.30        179.48       423.63 o                         
  35   3   8        428.62       1003.93       679.12 o                         
  37   3   8         50.02        634.11       867.15 o                         
 -42   4   8          7.43        435.56       390.69 o                         
 -40   4   8        156.66       -384.91       384.91 o                         
 -38   4   8       1000.51       2195.03       676.76 o                         
 -36   4   8        198.58        -70.20       445.62 o                         
 -34   4   8        129.15        352.99       394.29 o                         
 -32   4   8       4162.37       4834.42       388.65 o                         
 -30   4   8        669.90        804.47       418.04 o                         
 -28   4   8        109.97        302.84       341.88 o                         
 -26   4   8       1083.47       1029.30       424.75 o                         
 -24   4   8       5504.14       5075.61       455.11 o                         
 -22   4   8      26449.22      25576.40       627.57 o                         
 -20   4   8       1233.05        725.46       363.79 o                         
 -18   4   8       1183.12        941.22       311.57 o                         
 -16   4   8       2757.62       2536.86       203.39 o                         
 -14   4   8      47610.79      54103.91       685.84 o                         
 -12   4   8     108953.59     110224.70      1286.29 o                         
 -10   4   8       9565.31      10444.50       327.89 o                         
  -8   4   8      19268.04      17927.06       284.04 o                         
  -6   4   8      24074.24      23376.96      2497.46 o                         
  -4   4   8     117855.77     127833.83      4423.87 o                         
  -2   4   8      35388.29      42066.09      1245.08 o                         
   0   4   8      47682.54      48468.23      1323.69 o                         
   2   4   8       5779.88       5502.99       334.41 o                         
   4   4   8      13613.70      12180.67       234.54 o                         
   6   4   8      12567.40      14011.00       436.78 o                         
   8   4   8        336.76        238.80       271.94 o                         
  10   4   8      12732.32      10958.55       311.22 o                         
  12   4   8       3837.44       3119.30       235.87 o                         
  14   4   8        748.98        777.05       222.86 o                         
  16   4   8       1599.62       1929.99       256.28 o                         
  18   4   8       7899.90       8498.25       365.87 o                         
  20   4   8      13680.99      14786.57       675.43 o                         
  22   4   8        761.96       1139.50       361.00 o                         
  24   4   8         70.83         15.19       349.69 o                         
  26   4   8         26.84        120.27       279.60 o                         
  28   4   8        329.48        371.92       574.26 o                         
  30   4   8        482.68         93.63       466.24 o                         
  32   4   8          9.96        333.61       521.18 o                         
  34   4   8        122.50       -234.94       573.53 o                         
  36   4   8        256.91        313.46       936.50 o                         
 -41   5   8        962.62        875.81       477.97 o                         
 -39   5   8         79.74        737.54       556.74 o                         
 -37   5   8        171.96        447.01       596.05 o                         
 -35   5   8          0.03       -322.01       755.86 o                         
 -33   5   8       2717.44       2932.00       546.43 o                         
 -31   5   8       4336.22       6091.89       455.61 o                         
 -29   5   8        191.54        407.31       542.87 o                         
 -27   5   8      14906.60      13540.23       665.18 o                         
 -25   5   8        937.29       1263.77       388.41 o                         
 -23   5   8       1015.27       1276.10       336.01 o                         
 -21   5   8      37782.78      35189.81       882.92 o                         
 -19   5   8        170.28        294.58       332.00 o                         
 -17   5   8       4648.67       4381.13       381.93 o                         
 -15   5   8      12146.51      10915.66       452.72 o                         
 -13   5   8       4961.65       4588.10       166.55 o                         
 -11   5   8      46755.55      43202.57       739.70 o                         
  -9   5   8      17451.09      17034.15       484.41 o                         
  -7   5   8       1900.41       1505.68       482.54 o                         
  -5   5   8      60673.10      59145.17      1921.40 o                         
  -3   5   8       7409.81       7729.03       549.27 o                         
  -1   5   8      11926.86      10778.12       717.32 o                         
   1   5   8      21733.47      21449.05       913.47 o                         
   3   5   8         25.32       1061.45       534.33 o                         
   5   5   8      22377.30      20370.46       419.94 o                         
   7   5   8      34510.09      33924.05       500.66 o                         
   9   5   8        623.20        722.04       210.94 o                         
  11   5   8       8772.75       8037.63       302.53 o                         
  13   5   8       2433.29       2851.07       254.64 o                         
  15   5   8       1388.71        993.62       379.51 o                         
  17   5   8      25696.14      25757.23       797.33 o                         
  19   5   8        654.35        415.64       397.23 o                         
  21   5   8       1649.09       1053.13       434.67 o                         
  23   5   8        837.13       1124.91       514.95 o                         
  25   5   8        313.70        522.23       454.59 o                         
  27   5   8       2388.45       2603.87       349.13 o                         
  29   5   8         36.25         97.19       450.33 o                         
  31   5   8         34.29       -141.69       347.20 o                         
  33   5   8        207.03        169.85       450.85 o                         
 -40   6   8          0.73        499.17       831.50 o                         
 -38   6   8          3.69        160.27       461.14 o                         
 -36   6   8          7.07        159.88       757.61 o                         
 -34   6   8          3.52        205.11       454.34 o                         
 -32   6   8          2.12        590.18       361.50 o                         
 -30   6   8         79.54        463.87       472.70 o                         
 -28   6   8        278.95        340.09       497.75 o                         
 -26   6   8        241.18        541.50       271.65 o                         
 -24   6   8       1416.87       1258.28       257.11 o                         
 -22   6   8       1024.76        999.87       244.19 o                         
 -20   6   8       1595.11       1432.63       360.81 o                         
 -18   6   8       1534.20       1841.19       240.36 o                         
 -16   6   8       4855.07       4595.66       442.73 o                         
 -14   6   8        281.63        205.07       341.72 o                         
 -12   6   8          4.07        307.47       369.15 o                         
 -10   6   8        971.75        461.67       128.84 o                         
  -8   6   8       1056.65       1150.31       440.25 o                         
  -6   6   8       1851.09       1130.60       703.21 o                         
  -4   6   8       5486.62       5047.76       555.09 o                         
  -2   6   8       2622.86       2122.38       581.01 o                         
   0   6   8       2237.40       2090.77       851.32 o                         
   2   6   8        346.97        661.46       576.38 o                         
   4   6   8        146.70        202.60        99.40 o                         
   6   6   8        166.19         38.55       154.38 o                         
   8   6   8       6672.60       5307.95       328.38 o                         
  10   6   8       2399.87       2132.49       259.45 o                         
  12   6   8       1063.25        910.29       274.13 o                         
  14   6   8       8690.84       7533.08       306.44 o                         
  16   6   8       4211.65       4255.48       319.56 o                         
  18   6   8        212.05        737.33       314.04 o                         
  20   6   8        972.33        797.54       273.65 o                         
  22   6   8        119.39        -13.56       306.83 o                         
  24   6   8       4003.17       3700.21       495.66 o                         
  26   6   8        949.83       1008.20       407.78 o                         
  28   6   8         96.55        829.83       435.52 o                         
  30   6   8        100.16         51.65       432.07 o                         
  32   6   8        194.61        389.08       430.45 o                         
 -37   7   8         12.78       -338.33       692.38 o                         
 -35   7   8         32.04        -32.73       884.04 o                         
 -33   7   8         81.84        293.03       447.50 o                         
 -31   7   8        307.59        542.57       338.45 o                         
 -29   7   8         31.61        149.88       323.74 o                         
 -27   7   8         78.92        -17.32       339.66 o                         
 -25   7   8         38.13       -295.12       350.27 o                         
 -23   7   8       1511.05       1483.97       376.53 o                         
 -21   7   8       1455.79       1340.16       293.08 o                         
 -19   7   8         16.52         17.86       241.03 o                         
 -17   7   8        154.68        237.45       270.36 o                         
 -15   7   8         74.19        375.51       223.17 o                         
 -13   7   8        655.06        981.98       353.98 o                         
 -11   7   8       2605.45       2771.60       323.66 o                         
  -9   7   8        355.98        284.40        84.91 o                         
  -7   7   8       9526.59       8363.24      1141.17 o                         
  -5   7   8       5295.22       8095.16      1046.84 o                         
  -3   7   8       2385.11       2056.71       627.82 o                         
  -1   7   8        711.71        753.47       808.03 o                         
   1   7   8       9296.21       8386.06       701.32 o                         
   3   7   8        841.16        508.67       526.82 o                         
   5   7   8        327.85       1945.63       554.66 o                         
   7   7   8        319.30        265.73       171.52 o                         
   9   7   8       2427.51       2554.61       216.12 o                         
  11   7   8      18213.23      15441.07       558.21 o                         
  13   7   8       2524.59       2071.00       278.65 o                         
  15   7   8         51.16       -296.66       296.66 o                         
  17   7   8          1.74       -210.56       264.78 o                         
  19   7   8       1913.64       1823.10       326.64 o                         
  21   7   8       1173.31        920.49       386.53 o                         
  23   7   8        266.64        394.28       340.43 o                         
  25   7   8         22.44       -385.67       417.66 o                         
  27   7   8         11.03        216.17       482.04 o                         
  29   7   8        432.88        616.70       737.27 o                         
 -34   8   8         81.33        307.81       586.74 o                         
 -32   8   8        328.68        314.07       317.62 o                         
 -30   8   8        564.74       1109.50       338.99 o                         
 -28   8   8         28.66        157.85       413.36 o                         
 -26   8   8         60.70        426.16       678.99 o                         
 -24   8   8          3.62         -7.15       333.21 o                         
 -22   8   8        554.75        808.27       357.62 o                         
 -20   8   8       4531.14       4976.00       368.75 o                         
 -18   8   8        782.38       1383.25       292.49 o                         
 -16   8   8        443.80        825.00       254.20 o                         
 -14   8   8       3924.80       3753.87       277.99 o                         
 -12   8   8        745.01        331.52       310.19 o                         
 -10   8   8       2587.99       3430.02       788.99 o                         
  -8   8   8       2278.54       2539.48       807.86 o                         
  -2   8   8        823.20        616.34       514.54 o                         
   0   8   8       2052.98       2341.05       582.97 o                         
   2   8   8       7004.43       6925.17       698.23 o                         
   4   8   8       1316.58       1560.33       580.25 o                         
   6   8   8        977.29        394.22       156.71 o                         
   8   8   8        596.93        381.62       298.43 o                         
  10   8   8       2086.91       1681.44       254.97 o                         
  12   8   8       7814.40       6155.26       487.30 o                         
  14   8   8        232.24        -31.11       402.44 o                         
  16   8   8        210.79        177.88       467.70 o                         
  18   8   8        370.36        128.49       342.82 o                         
  20   8   8       1016.28        596.47       328.22 o                         
  22   8   8       1573.32        797.39       395.60 o                         
  24   8   8       1801.19       3205.11      1313.90 o                         
  26   8   8        101.47        101.27       755.95 o                         
 -31   9   8        511.33       -527.27       594.39 o                         
 -29   9   8          0.98       -459.34       459.34 o                         
 -27   9   8        313.47        -25.64       768.23 o                         
 -25   9   8         51.42       -246.17       344.22 o                         
 -23   9   8         19.81        104.09       347.30 o                         
 -21   9   8       1296.38       1412.63       397.76 o                         
 -19   9   8        287.19        149.76       312.78 o                         
 -17   9   8        459.16        893.74       335.73 o                         
 -15   9   8       2585.46       3073.86       318.38 o                         
 -13   9   8         28.48        162.23       395.94 o                         
 -11   9   8        875.51        618.60       375.18 o                         
  -9   9   8       4042.98       5566.86       735.93 o                         
  -7   9   8        314.05       1112.92       868.64 o                         
  -5   9   8       2212.70       2765.43       929.71 o                         
  -3   9   8         60.49        161.47      1095.60 o                         
  -1   9   8        886.71       1177.74      1128.87 o                         
   1   9   8       4395.19       7173.69      1779.21 o                         
   3   9   8         49.54        191.03       661.28 o                         
   5   9   8       2097.76       1846.80       596.32 o                         
   7   9   8       3247.70       3269.53       642.77 o                         
   9   9   8       3989.01       2004.55       627.81 o                         
  11   9   8       8280.74       6413.13      1341.92 o                         
  13   9   8        126.31        100.72       327.53 o                         
  15   9   8         30.34       -147.92       288.85 o                         
  17   9   8        652.10        933.08       601.76 o                         
  19   9   8          8.37       -141.79       352.06 o                         
  21   9   8        177.73        187.43       357.20 o                         
  23   9   8        139.85        871.42       680.97 o                         
 -26  10   8        374.57        234.96       496.71 o                         
 -24  10   8          0.73        345.60       681.93 o                         
 -22  10   8        921.44       1321.47       379.29 o                         
 -20  10   8       1237.68       1329.74       356.87 o                         
 -18  10   8         80.44        209.30       309.92 o                         
 -16  10   8         25.58       -272.11       283.76 o                         
 -14  10   8         69.34        -46.74       286.56 o                         
 -12  10   8         42.44        664.51       279.71 o                         
 -10  10   8       1398.20       2883.38       853.99 o                         
  -8  10   8       1128.85       2386.09       868.46 o                         
  -6  10   8        699.21       2093.67      1410.06 o                         
  -4  10   8         63.76        622.54       868.64 o                         
  -2  10   8       1311.60        534.45       564.50 o                         
   0  10   8          0.04         47.42       551.99 o                         
   2  10   8         16.79       -319.74       579.66 o                         
   4  10   8         19.02        752.26       594.33 o                         
   6  10   8       1747.41       1957.61       634.61 o                         
   8  10   8        104.82        983.46       910.29 o                         
  10  10   8        419.19         59.96       181.62 o                         
  12  10   8        325.91       -183.86       272.33 o                         
  14  10   8        112.84        236.75       336.44 o                         
  16  10   8        265.28        379.67       372.76 o                         
  18  10   8         43.87      -1245.12      1486.62 o                         
 -19  11   8         14.57       -528.76       528.76 o                         
 -17  11   8       2314.48       3004.74       752.88 o                         
 -15  11   8       1057.64        187.18       838.19 o                         
 -13  11   8         95.94      -1222.30      1611.50 o                         
 -11  11   8         82.21        164.59       870.01 o                         
  -9  11   8        750.91       1251.79       685.89 o                         
  -7  11   8        723.53       1000.81       732.83 o                         
  -5  11   8       2587.06       3575.74       850.41 o                         
  -3  11   8          5.37        -18.23       785.70 o                         
  -1  11   8        220.65        -34.57       688.50 o                         
   1  11   8        611.71       1317.18       648.30 o                         
   3  11   8        742.89        179.13      1007.19 o                         
   5  11   8       1202.24       1570.68       751.80 o                         
   7  11   8         16.48        367.33       777.30 o                         
   9  11   8          7.02        173.50       807.15 o                         
  11  11   8       1102.94        805.01       714.28 o                         
  13  11   8        744.97       -349.76       622.04 o                         
  -6  12   8         11.87        677.11       762.45 o                         
  -4  12   8        937.04       1282.49       736.48 o                         
  -2  12   8         51.66       1239.61      1482.98 o                         
 -45   1   9        102.24         75.35       372.28 o                         
 -43   1   9        229.80        451.30       365.90 o                         
 -41   1   9         81.32        -28.89       381.06 o                         
 -39   1   9        769.87        458.40       350.87 o                         
 -37   1   9       1840.36       1605.19       386.68 o                         
 -35   1   9          0.13        300.30       482.04 o                         
 -33   1   9       1625.14       1356.58       460.07 o                         
 -31   1   9       2648.41       2332.77       290.39 o                         
 -29   1   9       4384.97       4790.91       355.66 o                         
 -27   1   9       1024.66       1066.02       256.94 o                         
 -25   1   9       8847.25       7760.33       367.26 o                         
 -23   1   9        259.61        357.07       203.15 o                         
 -21   1   9      23836.95      22291.65       611.53 o                         
 -19   1   9       7553.19       8678.97       248.21 o                         
 -17   1   9        285.91        155.07       256.57 o                         
 -15   1   9      14144.91      13601.64       371.02 o                         
 -13   1   9       6286.78       6687.09       215.84 o                         
 -11   1   9      27379.15      32062.67       500.33 o                         
  -9   1   9       9086.01       9374.16       248.98 o                         
  -7   1   9      44925.84      47292.02      1148.66 o                         
  -5   1   9       5715.39       5015.05       227.45 o                         
  -3   1   9       3977.58       4391.30       262.39 o                         
  -1   1   9       3948.28       5271.13       280.86 o                         
   1   1   9      26351.70      24916.26       453.35 o                         
   3   1   9      61488.44      71171.57       975.05 o                         
   5   1   9       2499.70       3521.20       299.47 o                         
   7   1   9      14052.20      12835.36       350.94 o                         
   9   1   9      20271.71      20798.20       448.55 o                         
  11   1   9      18532.20      17092.39       427.06 o                         
  13   1   9       4302.40       4129.25       279.34 o                         
  15   1   9       1483.11       1977.97       305.89 o                         
  17   1   9       5412.28       4706.76       328.57 o                         
  19   1   9         57.75        509.31       314.18 o                         
  21   1   9        105.09        873.61       297.10 o                         
  23   1   9       4173.61       4018.23       411.32 o                         
  25   1   9        697.79        416.15       373.75 o                         
  27   1   9        847.15       1646.12       370.35 o                         
  29   1   9        145.58        -26.76       504.80 o                         
  31   1   9        203.55       -533.80       605.61 o                         
  33   1   9        165.87       1095.47       494.58 o                         
  35   1   9        279.08        772.16       907.77 o                         
  37   1   9        154.92       1027.39       439.01 o                         
 -44   2   9         71.00        386.12       468.23 o                         
 -42   2   9         15.86        181.48       435.46 o                         
 -40   2   9       1655.73       2188.47       452.83 o                         
 -38   2   9         20.26        428.56       314.21 o                         
 -36   2   9         87.75        584.56       452.83 o                         
 -34   2   9        534.26       1316.92       340.35 o                         
 -32   2   9       1253.95       2149.98       697.84 o                         
 -30   2   9      19581.30      21288.98       501.40 o                         
 -28   2   9        598.88        607.12       296.49 o                         
 -26   2   9        357.71        603.90       240.29 o                         
 -24   2   9      27756.88      27746.15       728.11 o                         
 -22   2   9       1117.14       1214.13       203.55 o                         
 -20   2   9      54022.10      54256.23       733.15 o                         
 -18   2   9       7085.95       7620.24       258.66 o                         
 -16   2   9      13229.67      13926.00       310.81 o                         
 -14   2   9     176235.00     176586.23      2095.50 o                         
 -12   2   9       5473.40       5560.58       297.82 o                         
 -10   2   9      59330.18      59538.58       741.42 o                         
  -8   2   9      44895.09      43389.20       548.87 o                         
  -6   2   9      62926.60      71940.42      2807.90 o                         
  -4   2   9     115746.30     107243.64      2579.78 o                         
  -2   2   9      79373.16      73360.55       898.70 o                         
   0   2   9        489.92        929.21       264.96 o                         
   2   2   9     133492.02     131940.20      1573.29 o                         
   4   2   9        300.23       1639.45       276.19 o                         
   6   2   9       1043.05       1094.98       241.22 o                         
   8   2   9      76970.28      72109.15       941.64 o                         
  10   2   9       2055.87       2031.89       273.52 o                         
  12   2   9      27242.92      25294.46       497.40 o                         
  14   2   9       3337.59       3746.47       330.22 o                         
  16   2   9         18.46        271.43       402.31 o                         
  18   2   9      37124.55      36949.45       729.13 o                         
  20   2   9         96.70        202.33       362.43 o                         
  22   2   9       1712.12       1904.53       345.33 o                         
  24   2   9        795.06       1235.26       354.86 o                         
  26   2   9        197.78        315.59       303.51 o                         
  28   2   9       5084.71       5265.01       469.33 o                         
  30   2   9        205.14        745.23       444.68 o                         
  32   2   9          5.94       -166.14       416.15 o                         
  34   2   9       1076.36       1740.63       473.97 o                         
  36   2   9        156.17       -171.00       627.02 o                         
 -43   3   9          5.29       -378.57       378.57 o                         
 -41   3   9         24.35        246.62       428.35 o                         
 -39   3   9        658.61        777.06       342.79 o                         
 -37   3   9       1138.42        788.43       412.58 o                         
 -35   3   9          3.53        276.16       340.20 o                         
 -33   3   9        408.28        623.70       306.88 o                         
 -31   3   9        491.48        189.46       398.16 o                         
 -29   3   9       4695.72       5034.63       376.49 o                         
 -27   3   9        160.06        344.84       280.88 o                         
 -25   3   9        518.04        492.88       315.93 o                         
 -23   3   9       4896.24       5048.97       258.61 o                         
 -21   3   9      14447.95      14726.40       401.97 o                         
 -19   3   9       1786.44       1527.82       194.32 o                         
 -17   3   9       8349.13       8127.30       575.03 o                         
 -15   3   9      13830.66      14349.08       517.96 o                         
 -13   3   9         72.52        267.51       153.66 o                         
 -11   3   9       5076.99       5108.85       248.39 o                         
  -9   3   9       3901.62       3793.45       180.42 o                         
  -7   3   9      23460.84      22887.49       506.35 o                         
  -5   3   9      11642.41      10958.50       267.59 o                         
  -3   3   9      26531.90      25738.45       516.79 o                         
  -1   3   9      24427.28      28652.02       476.75 o                         
   1   3   9      27902.62      30105.98       799.96 o                         
   3   3   9      19764.05      23353.75       407.21 o                         
   5   3   9       4972.68       5510.68       266.15 o                         
   7   3   9          5.42       -209.18       209.18 o                         
   9   3   9      11233.88       9597.36       365.87 o                         
  11   3   9      21879.95      20739.84       434.63 o                         
  13   3   9         71.33        496.15       345.87 o                         
  15   3   9       3038.05       2503.77       263.98 o                         
  17   3   9       4355.50       4165.50       345.91 o                         
  19   3   9       2756.14       3176.01       380.56 o                         
  21   3   9        625.24        341.46       333.71 o                         
  23   3   9        664.07        695.19       369.03 o                         
  25   3   9       2292.95       2834.20       374.57 o                         
  27   3   9        142.84        101.19       477.77 o                         
  29   3   9       1574.74       1564.38       390.26 o                         
  31   3   9        488.76        809.43       378.19 o                         
  33   3   9        593.28       1137.74       478.71 o                         
  35   3   9        238.97        733.35       376.51 o                         
 -42   4   9          4.89       -189.43       640.68 o                         
 -40   4   9       1450.63       1575.21       470.99 o                         
 -38   4   9        933.20        937.78       374.81 o                         
 -36   4   9        297.95        271.38       325.72 o                         
 -34   4   9         14.66        415.33       425.86 o                         
 -32   4   9       1428.41       1935.36       372.89 o                         
 -30   4   9         10.07       -273.13       273.13 o                         
 -28   4   9       5636.99       6148.64       372.15 o                         
 -26   4   9       4650.45       4377.74       391.18 o                         
 -24   4   9       5473.64       5352.99       316.27 o                         
 -22   4   9       3212.98       4086.84       553.35 o                         
 -20   4   9       4814.57       4865.25       257.19 o                         
 -18   4   9      25835.01      25550.11       445.97 o                         
 -16   4   9      18329.90      17730.47       358.63 o                         
 -14   4   9        253.77        579.04       157.89 o                         
 -12   4   9      21107.06      19233.82       473.16 o                         
 -10   4   9      11567.17       9678.13       325.21 o                         
  -8   4   9      15985.38      15318.08       526.11 o                         
  -6   4   9      63801.14      63900.27       747.06 o                         
  -4   4   9      20908.21      18106.96       807.75 o                         
  -2   4   9      21624.76      21034.02       765.44 o                         
   0   4   9      13849.09      12085.38       945.88 o                         
   2   4   9      12265.58      13053.05       636.29 o                         
   4   4   9      20535.06      21251.57       625.84 o                         
   6   4   9      37611.31      35353.52       901.72 o                         
   8   4   9      11998.47      10796.34       339.32 o                         
  10   4   9      13347.69      13731.71       342.72 o                         
  12   4   9       5002.06       4482.13       244.96 o                         
  14   4   9       3672.04       3835.48       469.79 o                         
  16   4   9      18735.55      18880.68       780.29 o                         
  18   4   9       4114.72       4259.71       381.42 o                         
  20   4   9       1087.45       1460.84       361.61 o                         
  22   4   9       1814.13       2063.48       301.08 o                         
  24   4   9         71.00       -337.46       337.46 o                         
  26   4   9       4261.86       4686.57       438.18 o                         
  28   4   9       2133.01       2503.80       551.62 o                         
  30   4   9         27.81        -38.61       399.55 o                         
  32   4   9        306.95       -633.91       633.91 o                         
  34   4   9         54.19        511.47       521.19 o                         
 -41   5   9        476.65        -19.95       363.23 o                         
 -39   5   9         36.32        193.67       371.41 o                         
 -37   5   9         71.69        192.15       412.13 o                         
 -35   5   9        299.34        758.30       307.30 o                         
 -33   5   9       3135.01       2800.17       424.13 o                         
 -31   5   9       1701.14       1394.37       426.02 o                         
 -29   5   9       1628.34       2573.92       552.64 o                         
 -27   5   9       3092.27       3142.92       906.01 o                         
 -25   5   9         40.26       -279.67       333.96 o                         
 -23   5   9       5327.53       5152.49       426.67 o                         
 -21   5   9       1234.25        946.38       225.87 o                         
 -19   5   9         65.79        332.62       196.54 o                         
 -17   5   9       6072.94       6112.11       263.90 o                         
 -15   5   9      23319.71      23403.47       434.14 o                         
 -13   5   9      17481.42      18586.83       683.57 o                         
 -11   5   9        170.76        156.47       137.39 o                         
  -9   5   9         82.05        209.79       104.45 o                         
  -7   5   9       2377.68       2833.75       590.97 o                         
  -5   5   9       3312.30       3125.86       505.17 o                         
  -3   5   9       2108.11       2131.27       556.62 o                         
  -1   5   9       6792.89      10291.79      3320.07 o                         
   1   5   9       2238.21       1138.73       587.70 o                         
   3   5   9       5694.92       4833.96       145.05 o                         
   5   5   9       7074.73       7209.03       207.17 o                         
   7   5   9         18.54        377.06       177.84 o                         
   9   5   9       3715.22       3406.99       296.01 o                         
  11   5   9       1598.39       1308.57       374.90 o                         
  13   5   9         19.02        301.09       345.91 o                         
  15   5   9          2.11         40.89       292.26 o                         
  17   5   9        278.91        519.41       396.63 o                         
  19   5   9       2455.05       2529.43       474.12 o                         
  21   5   9       2235.35       1785.03       530.98 o                         
  23   5   9        269.94        197.72       485.98 o                         
  25   5   9       2835.00       2575.22       563.26 o                         
  27   5   9        533.71        647.94       602.90 o                         
  29   5   9        743.53        529.11       416.37 o                         
  31   5   9        322.81        444.44       348.68 o                         
  33   5   9        153.37       1156.82       425.05 o                         
 -40   6   9         21.24       -348.70       375.80 o                         
 -38   6   9        589.76       1023.78       524.02 o                         
 -36   6   9         19.19        646.31       407.12 o                         
 -34   6   9        570.43        615.45       436.00 o                         
 -32   6   9       1133.22       1823.39       708.85 o                         
 -30   6   9        147.61       -165.22       364.21 o                         
 -28   6   9       1015.26        492.30       556.52 o                         
 -26   6   9       4253.14       4955.94       434.69 o                         
 -24   6   9       3610.29       3235.79       479.10 o                         
 -22   6   9       9863.64       8700.14       420.22 o                         
 -20   6   9        106.99         14.40       337.81 o                         
 -18   6   9        563.98        590.64       292.61 o                         
 -16   6   9      10536.18      10419.37       311.67 o                         
 -14   6   9       2573.92       2772.27       223.65 o                         
 -12   6   9      22499.21      21735.51       380.65 o                         
 -10   6   9       2983.84       3564.91       374.65 o                         
  -8   6   9       1588.56       1813.76       605.91 o                         
  -6   6   9       9249.60       7929.35       622.07 o                         
  -4   6   9       2527.81       3396.90      1695.81 o                         
  -2   6   9       6550.71       5279.42       777.49 o                         
   0   6   9      11271.73       9774.67      1484.80 o                         
   2   6   9       1531.03       1715.22       644.31 o                         
   4   6   9       5023.96       3633.10       697.74 o                         
   6   6   9        186.23        224.29       266.92 o                         
   8   6   9        143.04        461.03       422.39 o                         
  10   6   9      19914.30      18012.88       467.78 o                         
  12   6   9       2593.81       2291.08       260.45 o                         
  14   6   9       4246.51       3369.91       389.60 o                         
  16   6   9         18.77        148.93       289.67 o                         
  18   6   9       1215.43       1195.01       432.84 o                         
  20   6   9       1593.52       1265.26       362.18 o                         
  22   6   9         34.01        314.42       408.50 o                         
  24   6   9          2.10       -366.80       382.33 o                         
  26   6   9        611.35        357.76       354.13 o                         
  28   6   9        445.77        336.52       371.82 o                         
  30   6   9        156.92        -84.94       504.72 o                         
 -37   7   9        275.82        133.02       494.17 o                         
 -35   7   9        952.92        690.76       550.60 o                         
 -33   7   9        206.45       3475.21      2204.60 o                         
 -31   7   9        282.62       1180.48       431.64 o                         
 -29   7   9        360.09       1487.62       679.09 o                         
 -27   7   9        432.92        582.78       446.35 o                         
 -25   7   9         47.35        350.21       375.52 o                         
 -23   7   9       1640.82       1209.16       451.57 o                         
 -21   7   9        137.23         69.20       448.38 o                         
 -19   7   9        135.97        360.51       287.08 o                         
 -17   7   9        290.42        737.76       428.09 o                         
 -15   7   9          3.62          2.47       249.57 o                         
 -13   7   9       3521.33       3143.99       283.69 o                         
 -11   7   9       1358.69       1114.15       418.43 o                         
  -9   7   9          1.44       -118.35       718.11 o                         
  -7   7   9        729.64        784.82       608.87 o                         
  -5   7   9         25.13        527.73       784.33 o                         
  -3   7   9        724.24       1218.37       663.10 o                         
  -1   7   9        376.42        811.94       678.14 o                         
   1   7   9       5653.31       4506.55       643.79 o                         
   3   7   9      16057.66      15975.01       875.48 o                         
   5   7   9          3.79        298.29       550.08 o                         
   7   7   9       4090.12       3231.42       296.41 o                         
   9   7   9       3807.91       3965.52       330.09 o                         
  11   7   9      10665.39       9092.51       387.29 o                         
  13   7   9       3348.44       2909.93       278.70 o                         
  15   7   9        264.64        632.73       245.86 o                         
  17   7   9       2100.56       2249.96       315.09 o                         
  19   7   9         12.55        251.38       267.94 o                         
  21   7   9        331.44        541.55       318.32 o                         
  23   7   9        153.93        -94.35       487.83 o                         
  25   7   9         18.93        323.26       395.22 o                         
  27   7   9       1747.85       1195.42       445.60 o                         
  29   7   9         28.71        684.03       426.14 o                         
 -34   8   9        118.94        467.92       458.96 o                         
 -32   8   9         61.24        357.81       501.74 o                         
 -30   8   9         63.71        -50.85       735.40 o                         
 -28   8   9         35.48        909.39       637.95 o                         
 -26   8   9        647.13        747.42       390.66 o                         
 -24   8   9         69.48        565.04       689.40 o                         
 -22   8   9        101.76       -384.42       384.42 o                         
 -20   8   9        637.42        640.08       477.32 o                         
 -18   8   9       3992.91       3482.75       562.70 o                         
 -16   8   9        164.40         13.06       399.10 o                         
 -14   8   9        163.80        181.00       183.71 o                         
 -12   8   9        442.54        612.92       354.39 o                         
 -10   8   9        335.91        100.36      1009.92 o                         
  -8   8   9        649.16       1076.51       548.26 o                         
  -6   8   9        268.04        649.62       521.23 o                         
  -4   8   9        120.96        665.56      1040.00 o                         
  -2   8   9          8.77       -143.29       590.64 o                         
   0   8   9       3008.47       3369.58       635.31 o                         
   2   8   9        172.47        755.66       548.26 o                         
   4   8   9       2074.95       3003.39       612.02 o                         
   6   8   9       1057.92       1751.49      1084.66 o                         
   8   8   9          0.39        -34.06       238.95 o                         
  10   8   9       1753.66       1584.09       325.09 o                         
  12   8   9       2924.82       2036.45       468.09 o                         
  14   8   9        281.83       -113.35       344.56 o                         
  16   8   9        566.28       -237.62       331.40 o                         
  18   8   9        532.62        275.28       277.46 o                         
  20   8   9        224.13         -5.59       315.46 o                         
  22   8   9       1404.46       1542.26       495.20 o                         
  24   8   9          1.19         -2.47       440.17 o                         
  26   8   9         14.46        501.08       405.41 o                         
 -31   9   9        185.62        299.44       833.47 o                         
 -29   9   9        311.12       1004.79      1044.99 o                         
 -27   9   9          0.72       -353.04       781.13 o                         
 -25   9   9        119.76        832.46       550.36 o                         
 -23   9   9        110.82        766.76       442.16 o                         
 -21   9   9         33.10         58.00       427.33 o                         
 -19   9   9          1.33        188.57       382.87 o                         
 -17   9   9        759.63       1351.08       361.28 o                         
 -15   9   9          2.22       -104.22       497.43 o                         
 -13   9   9        362.10        434.57       143.29 o                         
 -11   9   9        622.34        468.70       542.01 o                         
  -9   9   9         44.94       -395.92       788.89 o                         
  -7   9   9       2337.31       2401.79       582.71 o                         
  -5   9   9        117.51       -457.54       545.82 o                         
  -3   9   9         15.72       -134.09       532.53 o                         
  -1   9   9         66.79         10.04       625.47 o                         
   1   9   9          1.58       -307.51       681.33 o                         
   3   9   9        996.02        504.25       662.51 o                         
   5   9   9         32.59       -211.30       547.70 o                         
   7   9   9       2003.52       2224.53       765.06 o                         
   9   9   9       1197.72        485.40       737.85 o                         
  11   9   9         97.84       -252.68       261.66 o                         
  13   9   9        874.47        726.84       325.86 o                         
  15   9   9         24.44        267.66       612.38 o                         
  17   9   9         30.72        164.39       390.48 o                         
  19   9   9          3.44       -377.64       488.66 o                         
  21   9   9        291.14       -185.77       439.95 o                         
  23   9   9        105.40         65.72       416.58 o                         
 -26  10   9        190.56       1070.69       973.07 o                         
 -24  10   9          8.56       1070.98       648.31 o                         
 -22  10   9       1747.22       2324.14       596.51 o                         
 -20  10   9       1315.77       1105.58       583.54 o                         
 -18  10   9        499.21       -183.05       440.34 o                         
 -16  10   9       1185.88       1216.75       564.66 o                         
 -14  10   9        428.41        729.91      1035.44 o                         
 -12  10   9       4483.71       4142.89       631.91 o                         
 -10  10   9        584.85       1413.60       558.01 o                         
  -8  10   9          0.93       1341.70      1118.39 o                         
  -4  10   9        220.43       4154.53      1400.03 o                         
  -2  10   9       4746.06       3166.28       814.65 o                         
   0  10   9       2889.12       3149.73       906.92 o                         
   2  10   9        149.81        124.88       586.89 o                         
   4  10   9        944.44        802.24       630.19 o                         
   6  10   9        613.93       1326.53       787.00 o                         
   8  10   9        922.44        488.65       932.15 o                         
  10  10   9       2704.33       2752.20      1046.84 o                         
  12  10   9        366.17         43.06       616.50 o                         
  14  10   9         63.28        835.96       687.88 o                         
  16  10   9        888.85       2349.53       900.99 o                         
  18  10   9        149.97       1401.10      1017.23 o                         
 -19  11   9         44.68       -135.28       826.26 o                         
 -17  11   9        266.62        467.81       566.62 o                         
 -15  11   9        978.18        905.95       622.09 o                         
 -13  11   9        525.83        898.30       629.32 o                         
 -11  11   9          1.56       -772.89      1601.47 o                         
  -9  11   9        551.20        336.19       743.61 o                         
  -3  11   9        506.09       1007.19       905.10 o                         
  -1  11   9        194.09       -654.39       759.46 o                         
   1  11   9        156.37        870.40       659.82 o                         
   3  11   9        219.64        844.45      1027.24 o                         
   5  11   9       1191.70       1699.54      1132.51 o                         
   7  11   9         79.96       -344.94       953.41 o                         
   9  11   9        420.70         80.50       805.44 o                         
  11  11   9         63.37       -738.82       738.82 o                         
 -46   0  10          2.33        364.59      1119.30 o                         
 -44   0  10        869.45       1118.77       532.32 o                         
 -42   0  10        110.03       -574.75       594.37 o                         
 -40   0  10         30.45       -258.18       509.06 o                         
 -38   0  10        159.97        573.92       537.95 o                         
 -36   0  10        591.08        370.06       414.12 o                         
 -34   0  10        426.76        566.93       396.72 o                         
 -32   0  10      12696.88      11483.54       903.73 o                         
 -30   0  10          5.61        373.46       395.30 o                         
 -28   0  10       8716.50       8616.01       599.75 o                         
 -26   0  10      12732.33      12332.20       589.62 o                         
 -24   0  10      10587.59      10547.87       483.35 o                         
 -22   0  10      31326.29      27822.92       961.16 o                         
 -20   0  10       5835.60       6537.14       817.60 o                         
 -18   0  10       1811.64       1343.10       282.02 o                         
 -16   0  10      67555.11      63149.69      1258.66 o                         
 -14   0  10       1657.43       4345.01       418.37 o                         
 -12   0  10      26442.75      23501.88       618.54 o                         
 -10   0  10      32366.28      29633.30       713.64 o                         
  -8   0  10        312.26       2117.68      1024.96 o                         
  -6   0  10     158393.14     162168.66      2931.95 o                         
  -4   0  10         18.90        852.46       302.24 o                         
  -2   0  10        691.75       3509.15      1209.99 o                         
   0   0  10     231445.23     227772.09      4354.95 o                         
   2   0  10      10438.57      12379.70       838.56 o                         
   4   0  10      47854.19      47481.36      1087.55 o                         
   6   0  10      17322.38      15097.52       529.99 o                         
   8   0  10       2997.40       4660.16       474.10 o                         
  10   0  10      93971.03      93657.66      1765.56 o                         
  12   0  10      10439.83      10798.38       486.24 o                         
  14   0  10       8318.57       7265.32       519.86 o                         
  16   0  10      26190.72      23036.80      1160.77 o                         
  18   0  10       5636.64       5606.65       724.81 o                         
  20   0  10      35946.51      34734.47      1082.05 o                         
  22   0  10        127.97        620.16       431.08 o                         
  24   0  10       3996.29       5001.76       654.84 o                         
  26   0  10       9578.00       9012.73      1396.84 o                         
  28   0  10       1039.50       1679.74       653.99 o                         
  30   0  10        102.87       -413.81       840.39 o                         
  32   0  10        857.52       1426.87       583.21 o                         
  34   0  10         80.02       -229.56       711.55 o                         
  36   0  10        335.61         48.81       782.51 o                         
 -45   1  10         86.20        380.68       647.02 o                         
 -43   1  10         10.69        -51.66       396.26 o                         
 -41   1  10        203.73        359.92       406.79 o                         
 -39   1  10        392.21        237.48       529.93 o                         
 -37   1  10         63.98        474.23       333.51 o                         
 -35   1  10       3934.71       4262.32       585.58 o                         
 -33   1  10       1003.70       1075.59       307.88 o                         
 -31   1  10       1814.41       2185.26       370.83 o                         
 -29   1  10        941.51       1159.65       311.42 o                         
 -27   1  10        186.03        -64.02       279.96 o                         
 -25   1  10      14407.48      15117.45       418.53 o                         
 -23   1  10       1203.33        776.01       242.03 o                         
 -21   1  10      14482.20      13578.80       348.86 o                         
 -19   1  10       8022.16       9861.48       263.74 o                         
 -17   1  10       1355.32       1425.72       295.36 o                         
 -15   1  10      20644.54      20513.83       954.09 o                         
 -13   1  10      14005.50      15207.68       304.66 o                         
 -11   1  10       8437.80       8560.38       253.75 o                         
  -9   1  10        509.52       1700.39       225.48 o                         
  -7   1  10      45759.88      51025.80      1061.17 o                         
  -5   1  10      21439.39      18673.41       868.04 o                         
  -3   1  10       3366.55       3521.05       253.78 o                         
  -1   1  10       2115.70       3198.16       262.90 o                         
   1   1  10      34389.73      33305.30      1061.30 o                         
   3   1  10      17753.89      19262.75       477.76 o                         
   5   1  10       4018.84       3737.94       240.09 o                         
   7   1  10      13179.54      13428.01       411.69 o                         
   9   1  10       4648.60       5143.85       287.11 o                         
  11   1  10      10703.36      12728.87       382.84 o                         
  13   1  10       3300.32       3438.31       270.77 o                         
  15   1  10       2546.86       2857.98       336.73 o                         
  17   1  10       3754.65       4073.68       390.87 o                         
  19   1  10       2319.94       2714.08       445.86 o                         
  21   1  10       1218.55       1639.34       374.84 o                         
  23   1  10       5745.97       5932.44       532.09 o                         
  25   1  10       5888.87       6209.86       427.02 o                         
  27   1  10        135.72        898.02       654.08 o                         
  29   1  10         14.26        160.81       366.00 o                         
  31   1  10         50.89         -3.41       525.59 o                         
  33   1  10        177.24        233.56       471.87 o                         
  35   1  10         93.80       -227.02       519.23 o                         
 -44   2  10          1.51        186.43       459.28 o                         
 -42   2  10         62.72        194.34       360.09 o                         
 -40   2  10          5.33        -28.11       401.30 o                         
 -38   2  10        318.86        533.05       345.46 o                         
 -36   2  10       1147.95       1530.99       331.05 o                         
 -34   2  10       2091.40       2734.38       474.00 o                         
 -32   2  10       2881.39       3052.50       310.77 o                         
 -30   2  10       8571.64       8424.47       418.66 o                         
 -28   2  10       1038.57        967.28       266.88 o                         
 -26   2  10       1216.83        981.48       449.54 o                         
 -24   2  10         94.76         62.25       263.09 o                         
 -22   2  10          5.41         81.21       203.19 o                         
 -20   2  10      29325.37      27529.27       467.39 o                         
 -18   2  10       7766.54       8007.11       345.90 o                         
 -16   2  10      21646.43      20918.49       415.75 o                         
 -14   2  10        560.67       1926.32       298.53 o                         
 -12   2  10       5118.05       6947.52       280.23 o                         
 -10   2  10      33967.71      34119.99       462.74 o                         
  -8   2  10      13420.27      13194.83       314.08 o                         
  -6   2  10      55908.46      58772.21       770.82 o                         
  -4   2  10        841.69       2064.39       325.48 o                         
  -2   2  10       2248.14       1849.36       242.36 o                         
   0   2  10       5595.22       4835.20       260.90 o                         
   2   2  10       8301.02       7616.21       320.67 o                         
   4   2  10        334.21       -145.79       247.06 o                         
   6   2  10      21428.04      20440.72       428.38 o                         
   8   2  10       4930.02       4583.27       361.76 o                         
  10   2  10       2360.54       2136.51       418.23 o                         
  12   2  10        281.57        444.30       241.94 o                         
  14   2  10       2337.17       2327.12       332.98 o                         
  16   2  10        494.04        243.91       312.06 o                         
  18   2  10       1053.92        933.57       334.10 o                         
  20   2  10       1920.29       1791.09       340.35 o                         
  22   2  10         83.07        -98.97       366.39 o                         
  24   2  10       1738.33       1573.26       353.10 o                         
  26   2  10        494.12        388.57       424.44 o                         
  28   2  10       3186.72       3516.05       421.03 o                         
  30   2  10         86.03        134.63       399.86 o                         
  32   2  10         32.35        173.10       398.74 o                         
  34   2  10         15.33       -378.12       700.43 o                         
  36   2  10         38.11        958.88       953.41 o                         
 -43   3  10         35.57        111.80       477.16 o                         
 -41   3  10        722.31        552.47       622.02 o                         
 -39   3  10        410.28        322.71       483.37 o                         
 -37   3  10        398.65        908.21       351.32 o                         
 -35   3  10       1385.52       1598.38       333.29 o                         
 -33   3  10        138.82        744.98       376.25 o                         
 -31   3  10       7225.66       6926.55       381.21 o                         
 -29   3  10        723.35        977.79       474.80 o                         
 -27   3  10         19.00        282.65       308.33 o                         
 -25   3  10      20360.39      19968.73       676.31 o                         
 -23   3  10          4.93        368.44       290.75 o                         
 -21   3  10      22125.24      21344.00       661.22 o                         
 -19   3  10      11391.45      10559.64       283.66 o                         
 -17   3  10       1929.86       2013.26       259.38 o                         
 -15   3  10      59796.38      55975.57      1065.12 o                         
 -13   3  10        659.29       1131.12       162.49 o                         
 -11   3  10      37692.06      39857.52       811.69 o                         
  -9   3  10      86471.25      79886.31      2718.25 o                         
  -7   3  10       3308.83       7175.93       292.07 o                         
  -5   3  10     126277.08     120810.98      1385.15 o                         
  -3   3  10       3066.73       3368.73       180.26 o                         
  -1   3  10       2671.92       3359.17       245.49 o                         
   1   3  10      80513.38      74360.10      1373.76 o                         
   3   3  10        131.80       1075.01       219.44 o                         
   5   3  10      24390.51      23049.37       407.98 o                         
   7   3  10      28783.28      28457.55       554.06 o                         
   9   3  10       1236.11       2073.12       260.68 o                         
  11   3  10      34561.70      32634.10       705.06 o                         
  13   3  10       1174.76       1685.18       273.73 o                         
  15   3  10       1098.93       1181.98       345.25 o                         
  17   3  10      10594.55      11519.86       458.18 o                         
  19   3  10          7.67        645.80       418.59 o                         
  21   3  10       4594.23       5064.82       394.74 o                         
  23   3  10        782.23       1015.74       312.27 o                         
  25   3  10        131.23        113.82       376.74 o                         
  27   3  10          9.52       -273.01       372.75 o                         
  29   3  10       2633.52       2204.15       435.47 o                         
  31   3  10         91.02        567.30       413.56 o                         
  33   3  10        971.94       1087.13       437.50 o                         
  35   3  10        204.89        241.49       472.27 o                         
 -42   4  10          2.82        -60.26       407.20 o                         
 -40   4  10       1218.50       1453.27       393.14 o                         
 -38   4  10        397.13        460.48       340.45 o                         
 -36   4  10        647.48       1255.43       361.44 o                         
 -34   4  10        297.61        227.43       298.12 o                         
 -32   4  10      10558.45       9382.35       427.15 o                         
 -30   4  10       7141.07       7068.25       399.68 o                         
 -28   4  10       2073.97       2003.16       310.38 o                         
 -26   4  10       3199.37       3241.29       274.55 o                         
 -24   4  10       5555.31       5427.13       324.19 o                         
 -22   4  10       8330.81       6808.63       375.10 o                         
 -20   4  10        823.83        767.71       246.55 o                         
 -18   4  10       1055.07        700.27       193.64 o                         
 -16   4  10       5175.30       4550.64       263.64 o                         
 -14   4  10       5907.63       5193.00       532.16 o                         
 -12   4  10      12982.04      15787.07       495.06 o                         
 -10   4  10        868.81        789.36       183.52 o                         
  -8   4  10      32029.24      31530.73       714.24 o                         
  -6   4  10      24166.45      22984.04       661.95 o                         
  -4   4  10         62.17        -74.67       407.07 o                         
  -2   4  10      12163.62      12154.80       280.41 o                         
   0   4  10      15709.58      14832.19       695.51 o                         
   2   4  10      14454.37      12978.77       446.81 o                         
   4   4  10      11906.61      11800.34       254.14 o                         
   6   4  10       6022.50       6810.83       300.75 o                         
   8   4  10      29089.15      29092.76       563.13 o                         
  10   4  10       9136.42       9510.92       438.49 o                         
  12   4  10       4557.28       4107.81       359.53 o                         
  14   4  10        100.36        467.62       264.64 o                         
  16   4  10       8661.62       8108.27       387.77 o                         
  18   4  10       3148.64       2972.46       313.99 o                         
  20   4  10        351.10        -78.97       353.98 o                         
  22   4  10        353.12        303.91       282.67 o                         
  24   4  10       1094.95       1449.95       315.03 o                         
  26   4  10       3668.08       4493.87       484.21 o                         
  28   4  10        534.35        384.99       377.39 o                         
  30   4  10        114.96        320.25       336.71 o                         
  32   4  10        452.93        671.64       422.74 o                         
  34   4  10         90.85        680.03       538.40 o                         
 -41   5  10        444.44        -15.59       409.55 o                         
 -39   5  10        473.16       1267.21       642.48 o                         
 -37   5  10         13.23        456.18       363.79 o                         
 -35   5  10       3802.35       3854.53       506.08 o                         
 -33   5  10       1999.05       2174.29       448.12 o                         
 -31   5  10        594.92        482.57       425.47 o                         
 -29   5  10        109.15        -13.93       378.70 o                         
 -27   5  10          4.39       -128.93       258.25 o                         
 -25   5  10       3072.34       3057.94       356.14 o                         
 -23   5  10      14624.42      13363.38       398.40 o                         
 -21   5  10        423.74        836.08       214.41 o                         
 -19   5  10         15.08        -88.38       216.13 o                         
 -17   5  10      19212.02      18254.98       482.83 o                         
 -15   5  10        984.54        894.00       203.37 o                         
 -13   5  10      25766.41      23812.80       486.01 o                         
 -11   5  10       4121.60       3720.38       170.34 o                         
  -9   5  10        330.52       1779.20       577.11 o                         
  -7   5  10      15931.35      12644.45       774.60 o                         
  -5   5  10        137.52       1980.70       563.64 o                         
  -3   5  10      27961.20      25126.95       904.18 o                         
  -1   5  10      26286.97      25454.48      1098.27 o                         
   1   5  10       1417.37       2874.21      1347.62 o                         
   3   5  10      21384.07      17314.63       622.28 o                         
   5   5  10       2293.46       2083.28       174.07 o                         
   7   5  10        109.74        329.67       319.98 o                         
   9   5  10      22198.83      21136.28       678.32 o                         
  11   5  10       1420.72       1380.10       384.77 o                         
  13   5  10       3057.67       2551.47       441.43 o                         
  15   5  10       4189.64       4475.86       403.84 o                         
  17   5  10       1885.26       1931.68       369.94 o                         
  19   5  10       2407.17       3015.55       695.13 o                         
  21   5  10          8.13       -120.15       555.90 o                         
  23   5  10         97.83        584.90       468.28 o                         
  25   5  10       1991.40       2043.51       517.57 o                         
  27   5  10        283.57       -942.13       942.13 o                         
  29   5  10         22.12       -231.25       507.59 o                         
  31   5  10        208.29          3.33       472.72 o                         
 -40   6  10          0.08        -50.57       437.18 o                         
 -38   6  10         38.51        459.92       423.09 o                         
 -36   6  10       1218.07        640.05       420.06 o                         
 -34   6  10         14.39          5.30       316.08 o                         
 -32   6  10        246.40        280.46       281.41 o                         
 -30   6  10        441.21        574.00       468.08 o                         
 -28   6  10         21.65        429.11       294.40 o                         
 -26   6  10       7162.78       5957.30       504.54 o                         
 -24   6  10        925.77        998.81       299.45 o                         
 -22   6  10       2324.69       2775.08       419.28 o                         
 -20   6  10        610.45       1463.78       345.08 o                         
 -18   6  10       8282.66       8334.18       453.62 o                         
 -16   6  10       1054.88        707.47       222.86 o                         
 -14   6  10       6667.66       6537.02       287.46 o                         
 -12   6  10       1875.73       2175.24       581.63 o                         
 -10   6  10      16217.58      16291.14      1145.85 o                         
  -8   6  10       3049.83       4448.63       657.77 o                         
  -6   6  10       2665.70       3360.99      1788.32 o                         
  -4   6  10       2028.85       2440.07       569.06 o                         
  -2   6  10       5824.84       6624.24       646.61 o                         
   0   6  10       7136.96       9414.38       825.97 o                         
   2   6  10        628.75       1087.28      1074.18 o                         
   4   6  10       3690.25       5469.83       993.74 o                         
   6   6  10        522.33        582.32       214.97 o                         
   8   6  10        640.65        680.10       220.50 o                         
  10   6  10       6410.62       6013.26       337.27 o                         
  12   6  10       7489.03       7219.26       397.22 o                         
  14   6  10        186.79        293.83       241.99 o                         
  16   6  10        279.97        204.99       264.83 o                         
  18   6  10         69.46          5.04       280.22 o                         
  20   6  10         71.05        442.01       693.97 o                         
  22   6  10       1327.66       1424.06       522.33 o                         
  24   6  10       2125.42       2031.82       378.94 o                         
  26   6  10         92.63        316.49       693.65 o                         
  28   6  10        119.12        603.77       431.26 o                         
  30   6  10         72.34        922.39       458.16 o                         
 -37   7  10         48.45        259.34       407.34 o                         
 -35   7  10         57.06        198.52       335.68 o                         
 -33   7  10        280.60        526.72       316.18 o                         
 -31   7  10       1036.19        895.59       375.40 o                         
 -29   7  10         77.09        518.74       402.20 o                         
 -27   7  10        997.69       1535.37       305.88 o                         
 -25   7  10       1868.45       1930.27       302.93 o                         
 -23   7  10       3113.69       3134.07       278.60 o                         
 -21   7  10       4361.95       3258.67       339.54 o                         
 -19   7  10        132.51         33.32       212.32 o                         
 -17   7  10       2020.08       2002.99       266.23 o                         
 -15   7  10       5878.42       4509.63       266.56 o                         
 -13   7  10        739.09        541.71       143.78 o                         
 -11   7  10        194.60         12.93       464.46 o                         
  -9   7  10       1158.89       1835.64       547.04 o                         
  -7   7  10       1938.98       1781.69       557.39 o                         
  -5   7  10        827.23       1096.08       527.09 o                         
  -3   7  10       1085.07        627.38       572.69 o                         
  -1   7  10       1699.82       2027.83      1445.15 o                         
   1   7  10      16398.91      15242.27       883.92 o                         
   3   7  10       6646.49       7569.25       742.21 o                         
   5   7  10         12.26        -46.19      1423.28 o                         
   7   7  10        407.67        392.86       195.37 o                         
   9   7  10        125.83        300.30       218.19 o                         
  11   7  10         43.79        214.46       255.62 o                         
  13   7  10          5.93        506.12       412.31 o                         
  15   7  10         92.90        817.07       423.37 o                         
  17   7  10       1733.93       1813.90       370.57 o                         
  19   7  10       2342.23       1825.28       409.94 o                         
  21   7  10        131.25        194.39       315.64 o                         
  23   7  10         43.06       -177.98       322.62 o                         
  25   7  10         47.62        505.09       700.34 o                         
  27   7  10       1088.67        611.41       430.56 o                         
 -34   8  10        181.63        556.99       337.69 o                         
 -32   8  10         62.08        116.50       282.23 o                         
 -30   8  10       1504.19       1940.17       716.52 o                         
 -28   8  10        112.90       -478.82       478.82 o                         
 -26   8  10        411.41        220.35       322.93 o                         
 -24   8  10       7997.88       7134.40       484.34 o                         
 -22   8  10        426.33        278.28       258.13 o                         
 -20   8  10       1555.86       1789.84       314.16 o                         
 -18   8  10        701.82        967.58       264.04 o                         
 -16   8  10          2.92        148.48       307.59 o                         
 -14   8  10      10057.92      10037.57       719.79 o                         
 -12   8  10        141.13         63.24       481.54 o                         
 -10   8  10         36.33       -269.63       503.16 o                         
  -8   8  10       6852.26       7725.23       684.81 o                         
  -6   8  10        272.65       -274.64       538.93 o                         
  -4   8  10       3382.07       3096.86       626.80 o                         
  -2   8  10       7238.16       8810.32       743.08 o                         
   0   8  10       1938.04       1694.04       609.17 o                         
   2   8  10       4543.69       5649.27       698.29 o                         
   4   8  10       4895.89       5139.38       699.23 o                         
   6   8  10        406.41        518.70       663.31 o                         
   8   8  10        809.32       2005.91       621.09 o                         
  10   8  10        181.16        116.06       224.10 o                         
  12   8  10       1253.32        817.43       324.37 o                         
  14   8  10       1442.97       1397.63       386.93 o                         
  16   8  10         20.53       -178.34       347.53 o                         
  18   8  10       1635.44       1500.57       418.40 o                         
  20   8  10        291.14        182.54       391.61 o                         
  22   8  10         18.80         44.12       477.70 o                         
  24   8  10        444.11        643.48       415.10 o                         
 -31   9  10        275.66        212.22       449.86 o                         
 -29   9  10       1054.62       1220.47       467.56 o                         
 -27   9  10        142.56       -125.54       304.93 o                         
 -25   9  10        167.05         23.18       279.97 o                         
 -23   9  10       3457.04       2419.38       437.18 o                         
 -21   9  10        801.84        284.63       334.24 o                         
 -19   9  10        931.40        854.26       298.18 o                         
 -17   9  10        508.86        480.90       295.88 o                         
 -15   9  10        411.14        138.67       218.82 o                         
 -13   9  10       5918.29       4614.10       629.96 o                         
 -11   9  10         34.76       1308.21      2319.26 o                         
  -9   9  10        122.67        246.66       587.63 o                         
  -7   9  10       1966.35       1637.26       666.15 o                         
  -5   9  10        139.12        -36.31       706.40 o                         
  -3   9  10         54.25       -276.92       561.43 o                         
  -1   9  10       4889.48       5717.87       709.10 o                         
   1   9  10        141.14        407.80      1278.81 o                         
   3   9  10       1005.81       2248.66      1034.99 o                         
   5   9  10         60.24        122.55       694.09 o                         
   7   9  10        607.32       -174.61       728.79 o                         
   9   9  10       1595.81       1667.69       801.58 o                         
  11   9  10        240.13        -63.81       415.73 o                         
  13   9  10         36.67         63.67       301.38 o                         
  15   9  10        714.19        724.04       490.85 o                         
  17   9  10        119.41        502.94       344.44 o                         
  19   9  10         80.16       -137.54       596.86 o                         
  21   9  10        322.07        273.59       454.00 o                         
 -26  10  10         54.29        119.29       489.04 o                         
 -24  10  10         50.59        197.90       342.38 o                         
 -22  10  10        560.69        611.08       355.00 o                         
 -20  10  10        971.82        760.71      1124.31 o                         
 -18  10  10       1542.52       1805.26       766.72 o                         
 -16  10  10          8.79       -708.72       830.64 o                         
 -14  10  10       1122.03       1755.12       857.20 o                         
 -12  10  10         84.98         23.00       523.11 o                         
 -10  10  10        284.23        430.49       664.01 o                         
  -8  10  10        399.49        831.27       716.42 o                         
  -6  10  10         83.91       1332.58       788.43 o                         
  -4  10  10       1086.65       2199.40       857.70 o                         
  -2  10  10        185.37        -18.33       705.26 o                         
   0  10  10        184.41       -425.48       744.29 o                         
   2  10  10         60.58       -514.68       629.13 o                         
   4  10  10         23.11       -446.81       628.08 o                         
   6  10  10       3179.30       4664.98       929.63 o                         
   8  10  10        114.96       2039.42      1081.78 o                         
  10  10  10          0.29       -324.62      1083.75 o                         
  12  10  10         57.39       1210.51      2540.75 o                         
  14  10  10        374.89       -485.15       633.23 o                         
  16  10  10        224.97         96.21       822.13 o                         
 -19  11  10         66.80        147.66       644.42 o                         
 -17  11  10       1311.06       2861.58      1971.08 o                         
 -15  11  10          0.01       1027.24       756.01 o                         
 -13  11  10        408.23       1078.76       597.95 o                         
 -11  11  10        254.15        675.66       681.16 o                         
  -9  11  10        108.50       -124.17       596.63 o                         
  -7  11  10       1243.83       1721.69       684.05 o                         
  -5  11  10        111.46         41.93       926.98 o                         
  -3  11  10         11.71       1744.57      1507.59 o                         
  -1  11  10        114.74        859.45       807.84 o                         
   1  11  10        310.47       -219.22       640.89 o                         
   3  11  10        906.56       1455.14       713.43 o                         
   5  11  10        690.90       1820.19      1398.67 o                         
   7  11  10        144.51        408.01       818.21 o                         
   9  11  10        375.69       1186.68       717.22 o                         
 -45   1  11        804.59        998.27       457.30 o                         
 -43   1  11        558.35         58.25       399.63 o                         
 -41   1  11        276.64        456.56       400.27 o                         
 -39   1  11       1704.29       1687.71       456.62 o                         
 -37   1  11        578.79        656.24       371.38 o                         
 -35   1  11         49.26       -307.48       307.48 o                         
 -33   1  11      10397.90      10085.20       600.55 o                         
 -31   1  11       2634.56       2697.68       319.00 o                         
 -29   1  11       7844.34       7645.29       337.22 o                         
 -27   1  11      13164.49      13249.84       436.14 o                         
 -25   1  11        636.59        656.40       288.20 o                         
 -23   1  11      30452.31      30365.31       644.64 o                         
 -21   1  11         29.79        479.57       220.27 o                         
 -19   1  11        401.71       1339.85       286.33 o                         
 -17   1  11      91069.76      84542.37      1056.72 o                         
 -15   1  11       4947.34       5231.71       271.06 o                         
 -13   1  11      50996.82      49117.54       670.19 o                         
 -11   1  11      28539.75      25476.17       496.67 o                         
  -9   1  11       2182.90       5274.41       290.67 o                         
  -7   1  11      84588.96      79098.38      1119.79 o                         
  -5   1  11      11903.84      12024.20       482.17 o                         
  -3   1  11      32458.84      34421.12       655.21 o                         
  -1   1  11      51467.39      45753.66       707.74 o                         
   1   1  11        504.54       1067.94       252.20 o                         
   3   1  11      19049.81      16483.85       392.81 o                         
   5   1  11      17374.66      14695.29       393.94 o                         
   7   1  11       9027.62       9840.92       375.06 o                         
   9   1  11      37020.93      35384.79       685.26 o                         
  11   1  11         13.02        187.11       285.99 o                         
  13   1  11       2545.98       2433.49       305.18 o                         
  15   1  11       8735.88       7397.42       428.48 o                         
  17   1  11        446.27        586.43       397.97 o                         
  19   1  11       5029.02       4896.25       375.97 o                         
  21   1  11      12096.33      11576.56       609.50 o                         
  23   1  11       2545.19       2642.24       364.80 o                         
  25   1  11       3118.14       3268.08       377.15 o                         
  27   1  11        140.75        -45.15       474.53 o                         
  29   1  11        268.33        443.74       369.09 o                         
  31   1  11        234.53       1303.41       508.76 o                         
  33   1  11         12.35        431.46       393.83 o                         
  35   1  11        297.27       -142.71       472.86 o                         
 -44   2  11         47.22       -185.11       375.74 o                         
 -42   2  11        584.10       1722.70       476.81 o                         
 -40   2  11       1218.29       1343.00       482.96 o                         
 -38   2  11       3502.10       3685.04       446.60 o                         
 -36   2  11        311.89       -381.64       381.64 o                         
 -34   2  11       8087.66       7101.35       505.33 o                         
 -32   2  11      15529.11      14569.28       544.96 o                         
 -30   2  11       2961.93       2732.72       320.06 o                         
 -28   2  11        493.48        690.48       353.31 o                         
 -26   2  11       3065.63       3523.69       363.09 o                         
 -24   2  11      15716.91      15505.54       587.16 o                         
 -22   2  11      20653.47      19342.12       464.40 o                         
 -20   2  11       3248.72       3647.15       254.61 o                         
 -18   2  11       5363.84       4681.97       260.11 o                         
 -16   2  11      18473.54      16273.39       500.82 o                         
 -14   2  11      53975.14      52769.48       723.99 o                         
 -12   2  11      12200.42      13565.43       377.09 o                         
 -10   2  11      36687.96      35031.09       493.90 o                         
  -8   2  11       6991.82       6853.78       285.36 o                         
  -6   2  11       9055.40       8009.89       352.58 o                         
  -4   2  11       3271.98       3026.40       301.68 o                         
  -2   2  11       6151.54       6324.93       346.66 o                         
   0   2  11      51460.98      47149.29       716.85 o                         
   2   2  11      26945.79      26887.60       533.14 o                         
   4   2  11      10728.36      11944.54       475.59 o                         
   6   2  11      19006.58      19065.33       476.90 o                         
   8   2  11      11049.63      11685.51       373.37 o                         
  10   2  11      27893.79      28077.85       596.76 o                         
  12   2  11        162.70        842.07       265.13 o                         
  14   2  11        120.00        431.88       283.30 o                         
  16   2  11       8854.05       8756.09       516.00 o                         
  18   2  11       5553.42       4520.82       373.13 o                         
  20   2  11       2183.09       2397.16       446.41 o                         
  22   2  11       3284.53       3144.28       450.46 o                         
  24   2  11       1212.62       1462.36       366.06 o                         
  26   2  11       4188.21       4727.04       493.60 o                         
  28   2  11        287.09         -9.69       363.35 o                         
  30   2  11        468.46        529.65       411.35 o                         
  32   2  11        411.60        241.48       476.19 o                         
  34   2  11          2.20        421.05       438.46 o                         
 -43   3  11          8.31        -40.81       369.04 o                         
 -41   3  11        164.43       -378.83       378.83 o                         
 -39   3  11        551.35        445.34       327.77 o                         
 -37   3  11        152.29        378.58       324.10 o                         
 -35   3  11        428.64        422.48       310.47 o                         
 -33   3  11        549.84        698.66       284.95 o                         
 -31   3  11         11.47       -138.87       267.78 o                         
 -29   3  11        288.82        652.40       339.93 o                         
 -27   3  11        321.93       -109.75       419.44 o                         
 -25   3  11       4623.00       4564.46       284.32 o                         
 -23   3  11       8150.15       9078.75       465.84 o                         
 -21   3  11      10356.17      10455.01       308.29 o                         
 -19   3  11       7386.86       7265.24       317.45 o                         
 -17   3  11       6408.19       6634.75       320.80 o                         
 -15   3  11      22608.40      21047.53       408.63 o                         
 -13   3  11      23715.01      25376.83       436.37 o                         
 -11   3  11      10310.18      11894.99       414.12 o                         
  -9   3  11      80499.57      85878.29      1727.25 o                         
  -7   3  11      13790.06      14251.94       317.98 o                         
  -5   3  11        978.48        731.19       181.74 o                         
  -3   3  11       9964.74       9144.91       235.44 o                         
  -1   3  11      33926.16      36540.68      1350.21 o                         
   1   3  11      39746.91      38634.85       938.69 o                         
   3   3  11        273.45        635.04       343.51 o                         
   5   3  11       1240.60       1157.70       171.15 o                         
   7   3  11       2375.56       2229.62       230.12 o                         
   9   3  11      18306.22      21048.89       473.04 o                         
  11   3  11       8762.68       9267.91       462.98 o                         
  13   3  11       5647.85       4964.78       421.49 o                         
  15   3  11       2183.87       2143.42       306.96 o                         
  17   3  11        328.87       1054.82       533.71 o                         
  19   3  11       2238.06       2402.23       362.17 o                         
  21   3  11        962.58        906.11       353.62 o                         
  23   3  11       1242.92       1535.35       326.79 o                         
  25   3  11       1545.11       1360.77       458.67 o                         
  27   3  11        279.09        126.02       339.77 o                         
  29   3  11        568.59        186.03       352.05 o                         
  31   3  11          9.17        437.08       471.35 o                         
  33   3  11        349.57         30.97       375.05 o                         
 -42   4  11         14.79       -447.72       447.72 o                         
 -40   4  11         19.06       -399.97       417.49 o                         
 -38   4  11        964.21        -12.10       385.79 o                         
 -36   4  11       1101.23       1349.91       376.02 o                         
 -34   4  11        307.93       -198.71       343.54 o                         
 -32   4  11       1451.64       1211.31       362.63 o                         
 -30   4  11       2231.93       2355.63       329.05 o                         
 -28   4  11       1428.22       1243.33       633.48 o                         
 -26   4  11          2.68        194.32       245.95 o                         
 -24   4  11       2093.26       2610.30       270.29 o                         
 -22   4  11         28.23        106.94       218.24 o                         
 -20   4  11       1032.30       1446.65       258.50 o                         
 -18   4  11         13.52        212.81       190.04 o                         
 -16   4  11       6413.34       5403.47       300.75 o                         
 -14   4  11       8429.14       7929.11       290.88 o                         
 -12   4  11       1251.45       1854.62       269.31 o                         
 -10   4  11       3117.09       3178.42       187.12 o                         
  -8   4  11         34.38        151.11       241.94 o                         
  -6   4  11       2957.46       2863.87       102.79 o                         
  -4   4  11          9.88        136.10        84.99 o                         
  -2   4  11       8487.20       9043.72       391.92 o                         
   0   4  11       1709.45       1819.60       161.11 o                         
   2   4  11       5150.58       5326.30       349.80 o                         
   4   4  11       4394.67       4287.33       250.05 o                         
   6   4  11       2772.35       2395.37       433.49 o                         
   8   4  11        966.66        820.71       457.08 o                         
  10   4  11       1628.33       1262.01       301.92 o                         
  12   4  11        272.23        268.97       444.54 o                         
  14   4  11       5735.55       6408.95       502.39 o                         
  16   4  11         19.29         52.65       359.33 o                         
  18   4  11        321.08        273.78       337.99 o                         
  20   4  11          3.07        111.77       268.32 o                         
  22   4  11        285.30        917.32       373.66 o                         
  24   4  11         10.41       -123.42       337.20 o                         
  26   4  11       2062.38       1814.82       717.93 o                         
  28   4  11         83.33        -70.87       403.13 o                         
  30   4  11         12.24        232.90       500.33 o                         
  32   4  11          0.01       -372.46       372.46 o                         
 -41   5  11        495.35        590.78       432.79 o                         
 -39   5  11          5.80        113.75       369.88 o                         
 -37   5  11        306.21        236.16       383.21 o                         
 -35   5  11       1621.04       1039.08       342.19 o                         
 -33   5  11       5193.57       4772.66       370.38 o                         
 -31   5  11       2520.37       2093.35       345.71 o                         
 -29   5  11        461.76        200.16       397.36 o                         
 -27   5  11       1300.99       1096.16       334.12 o                         
 -25   5  11       4389.48       3972.80       361.40 o                         
 -23   5  11       7957.07       7038.09       339.30 o                         
 -21   5  11       9613.69      10204.28       578.15 o                         
 -19   5  11        881.15        810.62       242.63 o                         
 -17   5  11       3361.25       3226.11       261.35 o                         
 -15   5  11       8949.95       7597.41       311.40 o                         
 -13   5  11       9979.29       8706.28       310.27 o                         
 -11   5  11       4261.49       5198.46       354.42 o                         
  -9   5  11        142.09       1529.10      1932.79 o                         
  -7   5  11      19333.08      19511.10       833.87 o                         
  -5   5  11       2457.66       3367.50       553.78 o                         
  -3   5  11        490.85        372.64       480.87 o                         
  -1   5  11      22135.07      20880.81      1298.73 o                         
   1   5  11        818.56        930.77       841.62 o                         
   3   5  11      11642.42      10803.50       213.10 o                         
   5   5  11         47.37        -46.45       485.53 o                         
   7   5  11         18.84        332.85       334.02 o                         
   9   5  11      11027.81      10833.52       366.60 o                         
  11   5  11       5716.79       5059.08       337.87 o                         
  13   5  11       8661.06       8547.59       381.95 o                         
  15   5  11       5564.86       5968.85       397.32 o                         
  17   5  11       1005.65        501.51       376.66 o                         
  19   5  11       1737.68       1888.12       332.68 o                         
  21   5  11         99.22        345.96       307.61 o                         
  23   5  11         13.18        101.93       499.58 o                         
  25   5  11       1306.19       2584.71       807.95 o                         
  27   5  11          3.93         79.62       581.17 o                         
  29   5  11        296.52        -96.07       678.80 o                         
  31   5  11         37.10        663.50       691.49 o                         
 -38   6  11       1813.61       1653.71       425.00 o                         
 -36   6  11       1053.83        779.59       339.40 o                         
 -34   6  11       1002.78       1568.24       327.75 o                         
 -32   6  11         55.49        187.28       396.69 o                         
 -30   6  11       2296.12       2183.58       429.97 o                         
 -28   6  11       1771.54       1657.82       382.71 o                         
 -26   6  11       6444.40       5880.61       534.27 o                         
 -24   6  11       1527.09       1535.98       273.90 o                         
 -22   6  11        301.76        486.53       205.39 o                         
 -20   6  11       4817.82       3955.90       454.54 o                         
 -18   6  11       1573.60       1554.61       241.18 o                         
 -16   6  11       3184.18       2895.42       265.60 o                         
 -14   6  11       1055.12        926.58       192.59 o                         
 -12   6  11         94.63        229.21       125.91 o                         
 -10   6  11       4653.11       4218.96       769.29 o                         
  -8   6  11       9138.59       8251.34       693.33 o                         
  -6   6  11       9446.21       8972.06       705.09 o                         
  -4   6  11       1910.81       1392.89       576.87 o                         
  -2   6  11       9605.39      10159.48       770.76 o                         
   0   6  11       9129.83       8929.14       924.24 o                         
   2   6  11         40.75       -168.34      1346.26 o                         
   4   6  11        128.90       1675.52       735.83 o                         
   6   6  11        728.23        843.55       297.46 o                         
   8   6  11      12555.70      11813.20       431.39 o                         
  10   6  11       5243.94       5258.76       463.36 o                         
  12   6  11        347.36        665.58       299.71 o                         
  14   6  11        952.81       1311.31       346.84 o                         
  16   6  11       1112.14       1247.97       307.19 o                         
  18   6  11       3657.55       3395.64       414.85 o                         
  20   6  11         34.47        -24.62       360.71 o                         
  22   6  11       2023.52       2560.60       708.06 o                         
  24   6  11        535.04        426.10       391.56 o                         
  26   6  11        648.22        214.55       397.47 o                         
  28   6  11        175.39        781.38       495.64 o                         
 -37   7  11         42.61        358.14       472.44 o                         
 -35   7  11        370.30        412.97       341.37 o                         
 -33   7  11         16.52       -101.45       344.28 o                         
 -31   7  11       1024.49        676.29       367.53 o                         
 -29   7  11         51.61        751.18       288.10 o                         
 -27   7  11       1315.62       1247.04       489.67 o                         
 -25   7  11       2785.37       3139.84       344.55 o                         
 -23   7  11          0.07        205.25       331.27 o                         
 -21   7  11       9362.23       9316.18       356.67 o                         
 -19   7  11         51.91        216.73       255.64 o                         
 -17   7  11          1.94       -274.49       305.71 o                         
 -15   7  11      16617.16      17218.66      1505.31 o                         
 -13   7  11       3817.97       3872.23       656.72 o                         
 -11   7  11       1233.07       2357.36       572.14 o                         
  -9   7  11       6203.92       8052.52       717.48 o                         
  -7   7  11        452.55        571.36       840.39 o                         
  -5   7  11      17693.15      17220.18       918.95 o                         
  -3   7  11       6382.40       6772.79       725.32 o                         
  -1   7  11       1179.80        707.66       600.04 o                         
   1   7  11       5675.82       7258.74       765.81 o                         
   3   7  11       4254.06       4062.02       901.91 o                         
   5   7  11       8306.22       9108.33       810.43 o                         
   7   7  11       7906.21       8878.57      1661.17 o                         
   9   7  11       1867.70       1585.11       482.70 o                         
  11   7  11         26.13        282.16       194.73 o                         
  13   7  11       1421.44       1772.87       315.21 o                         
  15   7  11        280.57       -108.91       266.56 o                         
  17   7  11       4028.04       3741.30       485.07 o                         
  19   7  11        138.98        604.32       328.26 o                         
  21   7  11        245.04       -141.10       419.42 o                         
  23   7  11        603.65       1266.09       525.23 o                         
  25   7  11         52.13        223.24       576.37 o                         
  27   7  11        210.35        727.39       434.15 o                         
 -34   8  11         13.65       -357.59       393.83 o                         
 -32   8  11         91.90        777.60       647.71 o                         
 -30   8  11        342.35        421.94       460.39 o                         
 -28   8  11         32.01       -304.57       331.31 o                         
 -26   8  11         12.27        -16.95       296.44 o                         
 -24   8  11          0.41        181.70       343.92 o                         
 -22   8  11        168.98        521.83       335.61 o                         
 -20   8  11        308.72        367.27       438.49 o                         
 -18   8  11       1090.52        558.59       292.79 o                         
 -16   8  11       1206.41        986.86       239.57 o                         
 -14   8  11        915.87        790.49       785.24 o                         
 -12   8  11         14.19        399.30       767.37 o                         
 -10   8  11         46.99        129.06       582.17 o                         
  -8   8  11        457.94        -80.20      1601.02 o                         
  -6   8  11        814.40       1313.92       641.23 o                         
  -4   8  11        378.28         96.16       555.30 o                         
  -2   8  11        156.83        307.27       674.50 o                         
   0   8  11        170.69         36.72       564.79 o                         
   2   8  11       3053.81       1802.75       651.15 o                         
   4   8  11         67.10       -481.30       677.00 o                         
   6   8  11        125.65       1063.29       697.12 o                         
   8   8  11          0.50       -604.74       604.74 o                         
  10   8  11          1.54         83.75       397.84 o                         
  12   8  11         74.22         12.09       393.37 o                         
  14   8  11        267.80        423.16       292.03 o                         
  16   8  11         94.93       -129.82       312.53 o                         
  18   8  11        390.76        445.26       352.23 o                         
  20   8  11         13.24         96.75       477.92 o                         
  22   8  11         88.84        947.74       407.91 o                         
  24   8  11         42.44       -420.80       420.80 o                         
 -29   9  11       1333.87       1613.03       377.38 o                         
 -27   9  11         33.48        644.07       560.98 o                         
 -25   9  11        913.11       1220.51       412.06 o                         
 -23   9  11        107.00       -287.90       346.24 o                         
 -21   9  11        449.12        582.36       315.71 o                         
 -19   9  11        936.53       1016.86       263.08 o                         
 -17   9  11         36.79          2.61       170.56 o                         
 -15   9  11       3240.70       4231.92       802.54 o                         
 -13   9  11       1033.13       3445.80       864.08 o                         
 -11   9  11         46.81       1068.22      1144.36 o                         
  -9   9  11       1398.85       1700.93       754.54 o                         
  -7   9  11         29.77        895.99       725.54 o                         
  -5   9  11       6318.19       6548.99       973.46 o                         
  -3   9  11         57.51        758.35       834.92 o                         
  -1   9  11          0.86         91.43       753.34 o                         
   1   9  11       3687.06       3864.51       716.05 o                         
   3   9  11          0.93       -268.55       712.86 o                         
   5   9  11       1602.77       3194.51      1297.04 o                         
   7   9  11       1009.17       1403.05      1032.25 o                         
   9   9  11        626.91        836.49      1037.76 o                         
  11   9  11       1488.47        852.45       687.53 o                         
  13   9  11         71.15         60.58       280.35 o                         
  15   9  11         38.37        155.96       389.42 o                         
  17   9  11        685.02        381.64       380.06 o                         
  19   9  11         60.72       1492.08       921.21 o                         
 -24  10  11        211.43        944.92       860.94 o                         
 -22  10  11        111.73        546.61       701.85 o                         
 -20  10  11        732.36       1234.46       624.25 o                         
 -18  10  11         18.42       -427.21       659.00 o                         
 -16  10  11        390.59        403.57       581.89 o                         
 -14  10  11       1039.48       1426.36       950.81 o                         
 -12  10  11        426.32         10.00       872.93 o                         
 -10  10  11         32.87       -237.30       730.04 o                         
  -8  10  11        303.89       1327.43       655.72 o                         
  -6  10  11        370.94        782.05       800.28 o                         
  -4  10  11        779.07        957.97       926.06 o                         
  -2  10  11       1187.22       1020.41       817.01 o                         
   0  10  11        336.30       -555.24      1296.58 o                         
   2  10  11        185.57        824.24      1206.34 o                         
   4  10  11         14.84        626.93       665.67 o                         
   6  10  11         20.57        401.18       833.77 o                         
   8  10  11       4119.25       4248.14      1203.58 o                         
  10  10  11        266.09       -198.33      1006.27 o                         
  12  10  11         20.50       -154.59       710.69 o                         
  14  10  11          6.14       -714.60       714.60 o                         
 -17  11  11          0.17        212.62       623.17 o                         
 -15  11  11          1.72       -503.94       882.77 o                         
 -13  11  11        474.70        596.50       796.18 o                         
 -11  11  11        109.11       -351.25      1320.74 o                         
  -9  11  11        105.12        402.05       971.18 o                         
  -7  11  11         85.48        719.31       663.84 o                         
  -5  11  11         19.94        492.97       670.57 o                         
  -3  11  11         87.08       -286.50      1023.81 o                         
  -1  11  11        178.09       -652.81      1066.99 o                         
   1  11  11          3.25        254.89       692.69 o                         
   3  11  11         74.03        149.15       667.62 o                         
   5  11  11        327.94       -230.98       785.91 o                         
   7  11  11        141.90        815.45       896.67 o                         
 -44   0  12        862.88       1477.21       552.70 o                         
 -42   0  12        222.12        894.94       614.70 o                         
 -40   0  12       4492.65       5314.61       683.71 o                         
 -38   0  12         68.36        698.19      1050.03 o                         
 -36   0  12        747.24         66.52       486.71 o                         
 -34   0  12       4127.28       4820.40       550.87 o                         
 -32   0  12       1705.60       1058.43       496.20 o                         
 -30   0  12       6425.62       7423.87       801.19 o                         
 -28   0  12      10500.09      11150.79      1449.25 o                         
 -26   0  12         23.29        101.19       388.15 o                         
 -24   0  12      47045.61      47008.69      1980.65 o                         
 -22   0  12       1962.89       2247.71       557.83 o                         
 -20   0  12      37396.27      37898.93       938.74 o                         
 -18   0  12      30091.52      29461.92       881.42 o                         
 -16   0  12       8643.02      10324.58       910.11 o                         
 -14   0  12      69462.07      62039.34      1263.31 o                         
 -12   0  12      40158.15      37615.90      1019.49 o                         
 -10   0  12        659.57       2249.30       636.21 o                         
  -8   0  12     189388.72     184902.25      3715.21 o                         
  -6   0  12       7415.33      13937.85      1081.47 o                         
  -4   0  12      41315.38      38818.36       981.41 o                         
  -2   0  12      68351.48      64917.22      1452.46 o                         
   0   0  12      47184.86      54604.53      3695.14 o                         
   2   0  12     176659.62     177365.23      3870.15 o                         
   4   0  12       4581.18       4343.20       647.83 o                         
   6   0  12        413.69        -73.32       342.88 o                         
   8   0  12      57342.14      56167.45      1251.83 o                         
  10   0  12       1178.55       2042.19       500.33 o                         
  12   0  12         55.44          8.20       541.22 o                         
  14   0  12      35259.49      35794.71      1139.80 o                         
  16   0  12       2674.93       3098.95       701.02 o                         
  18   0  12       5484.66       5817.10       551.90 o                         
  20   0  12        149.04        186.09       803.01 o                         
  22   0  12       6280.75       6674.09       826.56 o                         
  24   0  12       4092.97       3916.19       653.53 o                         
  26   0  12          0.48        532.93       483.26 o                         
  28   0  12        284.39        792.54       849.04 o                         
  30   0  12        509.25        510.75       537.91 o                         
  32   0  12        458.57       -885.96      1006.27 o                         
  34   0  12        801.71        689.97       647.46 o                         
 -45   1  12          9.38        489.28       413.75 o                         
 -43   1  12         63.78       -394.63       394.63 o                         
 -41   1  12        336.78        503.82       412.24 o                         
 -39   1  12        124.31        468.91       367.57 o                         
 -37   1  12         33.55        315.79       300.48 o                         
 -35   1  12          6.38       -170.03       517.43 o                         
 -33   1  12        874.28       1115.06       304.28 o                         
 -31   1  12       3871.16       3993.48       340.63 o                         
 -29   1  12        163.59        269.44       313.91 o                         
 -27   1  12        995.03       1464.34       383.89 o                         
 -25   1  12       5532.89       5411.77       339.95 o                         
 -23   1  12       2982.86       3266.27       289.15 o                         
 -21   1  12       3173.78       2708.85       362.85 o                         
 -19   1  12      10978.30      11968.90       439.76 o                         
 -17   1  12      33587.80      35396.29       596.97 o                         
 -15   1  12      13951.31      12061.69       320.40 o                         
 -13   1  12        657.59        961.99       219.05 o                         
 -11   1  12       4224.06       3375.44       267.02 o                         
  -9   1  12      53645.98      58567.02       988.90 o                         
  -7   1  12      47777.66      53406.61       808.53 o                         
  -5   1  12        701.17        833.77       263.84 o                         
  -3   1  12       1468.00       1030.89       258.27 o                         
  -1   1  12        545.07        559.25       288.13 o                         
   1   1  12      36703.84      37428.85       756.12 o                         
   3   1  12       1522.31       1718.60       269.97 o                         
   5   1  12       4810.57       5212.57       362.66 o                         
   7   1  12       3494.40       3202.74       418.89 o                         
   9   1  12       3385.73       3163.36       283.35 o                         
  11   1  12       3866.58       4558.76       400.39 o                         
  13   1  12       5329.08       5571.22       354.66 o                         
  15   1  12      12274.47      13072.30       457.82 o                         
  17   1  12       7889.86       7401.88       418.98 o                         
  19   1  12        710.40        654.74       420.14 o                         
  21   1  12          3.20        340.79       338.70 o                         
  23   1  12       2313.14       2596.82       355.80 o                         
  25   1  12       2582.65       2225.20       524.60 o                         
  27   1  12        138.14        618.65       634.84 o                         
  29   1  12         36.33        765.06       712.33 o                         
  31   1  12         64.54        951.85       518.33 o                         
  33   1  12        732.79       1536.52       540.26 o                         
 -44   2  12         45.50        218.73       398.23 o                         
 -42   2  12          0.54       -377.02       442.92 o                         
 -40   2  12         61.46        496.32       368.89 o                         
 -38   2  12          6.67        227.48       353.49 o                         
 -36   2  12          4.03        273.30       294.82 o                         
 -34   2  12       4748.85       4861.22       484.31 o                         
 -32   2  12         13.28        229.32       307.87 o                         
 -30   2  12        207.39        695.82       317.51 o                         
 -28   2  12       2971.04       2881.44       348.66 o                         
 -26   2  12        252.28        569.55       323.16 o                         
 -24   2  12       5098.54       4840.76       339.94 o                         
 -22   2  12       2062.06       1953.38       321.10 o                         
 -20   2  12       7660.32       7295.37       291.76 o                         
 -18   2  12       3462.86       2888.76       205.34 o                         
 -16   2  12         49.16        509.99       285.11 o                         
 -14   2  12      15236.41      13930.60       371.11 o                         
 -12   2  12      18541.05      18270.74       512.82 o                         
 -10   2  12      21126.03      20337.15       511.96 o                         
  -8   2  12       3646.36       3271.10       352.58 o                         
  -6   2  12      19659.83      18350.25       458.21 o                         
  -4   2  12      10000.09      14518.43       897.77 o                         
  -2   2  12      41420.25      39025.25      1126.56 o                         
   0   2  12      26184.01      28913.75       509.03 o                         
   2   2  12      38835.41      38400.97       663.23 o                         
   4   2  12       1473.32       2013.48       239.92 o                         
   6   2  12         31.31        157.25       350.61 o                         
   8   2  12       5250.52       4507.25       374.97 o                         
  10   2  12       5480.54       6050.74       403.77 o                         
  12   2  12      11273.19      10820.95       501.07 o                         
  14   2  12       2417.81       2484.71       326.72 o                         
  16   2  12       9302.61      12323.47      1126.12 o                         
  18   2  12          7.48       -168.23       451.91 o                         
  20   2  12        939.37        943.78       390.51 o                         
  22   2  12       1353.10       1110.96       348.00 o                         
  24   2  12        924.71        921.97       552.27 o                         
  26   2  12        185.45        247.20       368.42 o                         
  28   2  12       1607.70       2308.60       463.45 o                         
  30   2  12          0.80        730.60       428.85 o                         
  32   2  12        408.13        602.11       458.48 o                         
 -43   3  12        757.85        571.60       437.40 o                         
 -41   3  12        364.37       -257.76       357.48 o                         
 -39   3  12        138.20       -234.85       485.72 o                         
 -37   3  12        289.14        -14.27       345.51 o                         
 -35   3  12         64.80        144.50       376.66 o                         
 -33   3  12          9.23        324.58       341.74 o                         
 -31   3  12       2659.64       1677.53       411.77 o                         
 -29   3  12         92.59         70.59       332.67 o                         
 -27   3  12       2541.09       2404.22       295.98 o                         
 -25   3  12       7148.46       6883.47       388.27 o                         
 -23   3  12       7534.94       7488.89       357.49 o                         
 -21   3  12       3371.59       2984.11       288.70 o                         
 -19   3  12       6418.96       5958.86       286.41 o                         
 -17   3  12       8943.57       7617.69       610.69 o                         
 -15   3  12       2065.75       1623.39       240.58 o                         
 -13   3  12         90.60        107.20       300.66 o                         
 -11   3  12         17.23         99.21       148.04 o                         
  -9   3  12      48856.95      47652.29       758.58 o                         
  -7   3  12       9392.54       9709.01       295.64 o                         
  -5   3  12      17113.49      20186.97       359.97 o                         
  -3   3  12      14470.03      14018.74       522.08 o                         
  -1   3  12      22920.77      21234.14       557.69 o                         
   1   3  12      48584.79      47855.49      1201.28 o                         
   3   3  12       3625.55       3658.32       380.21 o                         
   5   3  12       1335.16       1347.57       251.88 o                         
   7   3  12       4516.46       3876.07       387.58 o                         
   9   3  12       4159.89       4276.46       373.40 o                         
  11   3  12       7535.50       6552.08       365.12 o                         
  13   3  12       1037.47       1404.51       317.08 o                         
  15   3  12      11690.34      12380.19       552.16 o                         
  17   3  12       1807.25       2191.52       614.78 o                         
  19   3  12       1245.69        878.65       466.53 o                         
  21   3  12       1147.04        942.85       386.00 o                         
  23   3  12        478.77        174.11       369.41 o                         
  25   3  12       1525.88       2007.97       404.90 o                         
  27   3  12        592.76        930.39       444.27 o                         
  29   3  12        637.66        596.68       389.14 o                         
  31   3  12         10.22        211.96       443.60 o                         
  33   3  12        674.55       1308.95       474.58 o                         
 -42   4  12       2173.06       1843.66       497.50 o                         
 -40   4  12       1102.29        989.85       416.49 o                         
 -38   4  12         91.92        201.33       353.27 o                         
 -36   4  12         12.09        131.32       454.15 o                         
 -34   4  12        289.59        442.65       335.61 o                         
 -32   4  12       4967.32       4746.81       363.37 o                         
 -30   4  12       3618.65       3799.53       530.11 o                         
 -28   4  12        133.32        266.14       289.43 o                         
 -26   4  12       1298.68        836.61       349.99 o                         
 -24   4  12      16503.75      17045.76       533.26 o                         
 -22   4  12       6221.69       6596.15       417.77 o                         
 -20   4  12        691.67       1051.41       359.56 o                         
 -18   4  12      14549.66      15085.95       543.74 o                         
 -16   4  12      16809.25      15045.57       500.39 o                         
 -14   4  12       4509.27       3468.77       444.28 o                         
 -12   4  12       7516.96       7378.32       268.42 o                         
 -10   4  12       2035.28       2033.40       226.02 o                         
  -8   4  12      14906.16      16669.50       314.79 o                         
  -6   4  12      13076.15      13513.67       385.25 o                         
  -4   4  12       1092.05       1536.37       158.27 o                         
  -2   4  12      22939.40      25498.24       731.49 o                         
   0   4  12      29705.33      28284.61       976.18 o                         
   2   4  12      25191.79      25303.07       549.53 o                         
   4   4  12         42.54       1035.08       623.16 o                         
   6   4  12       8315.32       7491.55       359.16 o                         
   8   4  12      13574.21      13849.37       399.44 o                         
  10   4  12       1696.40       1480.42       443.94 o                         
  12   4  12       2138.91       2794.19       426.26 o                         
  14   4  12       1420.84       1833.77       358.04 o                         
  16   4  12       5423.79       4529.91       520.54 o                         
  18   4  12       2954.29       3114.50       412.56 o                         
  20   4  12         82.85        153.99       345.30 o                         
  22   4  12        491.96        439.83       340.22 o                         
  24   4  12       1593.47       2010.45       520.17 o                         
  26   4  12        233.13        479.45       505.33 o                         
  28   4  12          7.78        286.52       493.26 o                         
  30   4  12         61.53        614.39       559.39 o                         
 -41   5  12         71.68         34.93       385.44 o                         
 -39   5  12        175.74        110.19       361.27 o                         
 -37   5  12          2.81       -248.48       353.90 o                         
 -35   5  12         40.17        386.47       419.15 o                         
 -33   5  12       3402.93       3100.57       396.66 o                         
 -31   5  12        276.24        542.45       354.13 o                         
 -29   5  12        763.80       1152.04       296.53 o                         
 -27   5  12        126.46         16.50       274.64 o                         
 -25   5  12       1746.10       1618.00       268.05 o                         
 -23   5  12      16515.38      16885.04       522.65 o                         
 -21   5  12         79.06        426.35       235.06 o                         
 -19   5  12        807.28        988.61       238.50 o                         
 -17   5  12       1381.65       1627.02       263.33 o
[truncated: 266,572 more chars]
